# Supplementary material for: A Custom Regional DNA Barcode Reference Library for Lichen-Forming Fungi of the Intermountain West, USA, Increases Successful Specimen Identification
Source: J Fungi (Basel). 2023 Jul 12;9(7):741. doi: 10.3390/jof9070741 (PMC10381598; doi:10.3390/jof9070741)
Supplement: Supplementary file 1 [file jof-09-00741-s001.zip]

Archive with 1 entries (1 files):
- jof-2426474-supplementary.xlsx
