# Supplementary material for: A Custom Regional DNA Barcode Reference Library for Lichen-Forming Fungi of the Intermountain West, USA, Increases Successful Specimen Identification
Source: J Fungi (Basel). 2023 Jul 12;9(7):741. doi: 10.3390/jof9070741 (PMC10381598; doi:10.3390/jof9070741)
Supplement: Supplementary file 1 [file jof-09-00741-s001.zip › jof-2426474-supplementary.xlsx]

## Sheet: FROGS_UNITE_10-biom2tsv
#comment	kingdom	phylum	class	order	family	genus	blast_taxonomy	blast_subject	blast_perc_identity	blast_perc_query_coverage	blast_evalue	blast_aln_length	seed_id	seed_sequence	observation_name	observation_sum	5011-BC-2016SLpm-MSITS3	5987-1-PC-2015-MSITS3	5987-7-May-13-MSITS3	5987-DH-2015-MSITS3	5987-Delano-2018-MSITS3	5987-HC-2015-MSITS3	5987-MC-2013-MSITS3	5987-QC-2015-MSITS3	5987-WC-2015-MSITS3	BYU	paul_comb
na	k__Fungi	Multi-affiliation	Multi-affiliation	Multi-affiliation	Multi-affiliation	Multi-affiliation	Multi-affiliation	multi-subject	97.015	94.3262	1.62e-58	134	M02696:67:000000000-B44VG:1:2101:24658:15552	CACCACTCAAGCCTCGCTTGGTATTGGGCGACGAGAGCCCCTCGCGCCCCCATTTCACCGGCTGGACGGATCGAACCTCAGCGTTGTGGTCATTCAAATCGCTGTCGGGACGGACGGACGCGCCGTTAAACCTTTACTACA	Cluster_615	41	2	3	24	0	0	0	9	1	2	0	0
na	k__Fungi	Multi-affiliation	Multi-affiliation	Multi-affiliation	Multi-affiliation	Multi-affiliation	Multi-affiliation	multi-subject	100	100	5e-79	158	M03757:27:000000000-C9Y5L:1:1108:21016:6295	GTACCCTCAAGCTTTGCTTGGTGTTGGGCGTCTTGTCTCTAGCTTTGCTGGAGACTCGCCTTAAAGTAATTGGCAGCCGGCCTACTGGTTTCGGAGCGCAGCACAAGTCGCACTCTCTATCAGCAAAGGTCTAGCATCCATTAAGCCTTTTTTTCAAC	Cluster_824	24	0	3	0	1	2	8	1	2	4	3	0
na	k__Fungi	Multi-affiliation	Multi-affiliation	Multi-affiliation	Multi-affiliation	Multi-affiliation	Multi-affiliation	multi-subject	100	100	2.27e-77	155	M03757:27:000000000-C9Y5L:1:2104:23889:13072	GTACCCTCAAGCTTTGCTTGGTGTTGGGCGTCTTGTCTCCAGTTCGCTGGAGACTCGCCTTAAAGTAATTGGCAGCCGGCCTACTGGTTTCGGAGCGCAGCACAAGTCGCGCTCTCTTCCAGCCAAGGTCAGCATCCACAAAGCCTTTTTTCAAC	Cluster_950	20	2	1	1	0	1	1	2	0	1	2	9
na	k__Fungi	Multi-affiliation	Multi-affiliation	Multi-affiliation	Multi-affiliation	Multi-affiliation	Multi-affiliation	multi-subject	100	100	1.68e-73	148	M02696:67:000000000-B44VG:1:1105:12418:2499	CACCACTCAAGCCTCGCTTGGTATTGGGCAACGCGGTCCGCCGCGTGCCTCAAATCGACCGGCTGGGTCTTCTGTCCCCTAAGCGTTGTGGAAACTATTCGCTAAAGGGTGTTCGGGAGGCTACGCCGTAAAACAACCCCATTTCTAA	Cluster_187	220	19	10	2	0	109	6	11	22	4	23	14
na	k__Fungi	Multi-affiliation	Multi-affiliation	Multi-affiliation	Multi-affiliation	Multi-affiliation	Multi-affiliation	multi-subject	100	100	2.27e-77	155	M02696:67:000000000-B44VG:1:1102:15502:5509	GTACCCTCAAGCTTTGCTTGGTGTTGGGCGTCTTGTCTCCAGTCCGCTGGAGACTCGCCTTAAAGTCATTGGCAGCCGGCCTACTGGTTTCGGAGCGCAGCACAAGTCGCACTCTTTTCCAGCCAAGGTCAGCGTCCAACAAGCCTTTTTTCAAC	Cluster_474	72	11	0	0	0	5	0	0	46	0	0	10
na	k__Fungi	p__Ascomycota	c__Arthoniomycetes	o__Lichenostigmatales	f__Phaeococcomycetaceae	g__Phaeococcomyces	s__Phaeococcomyces_sp	Phaeococcomyces_sp	100	100	1.78e-78	157	M02696:67:000000000-B44VG:1:1108:5168:14480	TCAACCATCAAGCTCTGCTTGGCATTGAGTGTCACCTCCCCCTCACCGGGTGGGCGCGCTTCAAACCGGTCGGCGGTGGCTCAGGCCTCTTAAGCGTTAGTAATACTTCCCGCTTCTAGAGCCTGTGGTCGCCCGCCTCCAAAACCCAACACCTCAA	Cluster_630	64	19	3	2	0	22	3	2	1	0	3	9
na	k__Fungi	p__Ascomycota	c__Dothideomycetes	Multi-affiliation	Multi-affiliation	Multi-affiliation	Multi-affiliation	multi-subject	multi-identity	100	5.05e-39	multi-alignment-lg	M03757:27:000000000-C9Y5L:1:1101:12997:16270	CAAACCTTCAAGCCTAGCTTGGTGTTGGGTGACTGTCCTGCGGAACTCCCGCGGACTCGCCTTAAATCTATTGGCAGCAGACATTGTAGCTAATTGCGCAGCACATCGCGCCTTAAGCTCGGTGCCGGCTATCCACGAGCCTTGTCTCACCA	Cluster_686	29	0	0	0	0	29	0	0	0	0	0	0
na	k__Fungi	p__Ascomycota	c__Dothideomycetes	o__Botryosphaeriales	f__Botryosphaeriaceae	g__unidentified	s__Botryosphaeriaceae_sp	Botryosphaeriaceae_sp	87.755	99.3197	2.24e-42	147	M03757:27:000000000-C9Y5L:1:1101:23285:8996	TCAACCATCAAGCCCAGCTTGGTATTGGACGTACGTCCCCCGGGACGCGCCCTAAAGTCGTAGGCGGTGACCCCGAGTCTCAAGCGTAGTATCATCCTTAGCTTGGAGGCCTCGGTGGGAGCCCGCCCCTAGAACCCATCATCTAAT	Cluster_904	21	0	0	0	21	0	0	0	0	0	0	0
na	k__Fungi	p__Ascomycota	c__Dothideomycetes	o__Capnodiales	f__Extremaceae	g__unidentified	s__Extremaceae_sp	Extremaceae_sp	98.582	100	2.67e-66	141	M03757:27:000000000-C9Y5L:1:1115:25132:15682	CACCAATCAAGCCTGGCTTGGTATTGGGCGTCGGGAGACCCCGCGCCCTCAATTCCTCGGCTGGACGGTTCGAATCTCAGCGTTGTAGTCAATCAATTCGCTGGCGAGGACGACCGGACGCGCCGTTAAACCTCTATCACA	Cluster_927	18	0	0	0	0	18	0	0	0	0	0	0
na	k__Fungi	p__Ascomycota	c__Dothideomycetes	o__Capnodiales	f__Extremaceae	g__Vermiconia	s__Vermiconia_calcicola	Vermiconia_calcicola	98.065	100	2.29e-72	155	M03757:27:000000000-C9Y5L:1:1116:24550:14926	CACCACTCAAGCCTGGCTTGGTATTGGGCGTCCGGCACTCACCTGCCCGCCCCAAATTCTCTTCGGCTGATCGGTTTACTTTCTTAGCGTTGGAGTGTTGTCATTACGTTCCGCTAATCGAAAGACGCCGGCCGGCCGTTAAACCATTTAATCAC	Cluster_113	727	8	15	144	28	4	2	44	3	1	477	1
na	k__Fungi	p__Ascomycota	c__Dothideomycetes	o__Capnodiales	f__Extremaceae	g__Vermiconia	s__Vermiconia_calcicola	Vermiconia_calcicola	99.329	96.129	2.29e-72	149	M02696:67:000000000-B44VG:1:1107:11294:2381	CACCACTCAAGCCTGGCTTGGTATTGGGCGTCCGGCACTCACCTGCCCGCCCCAAATTCTCTTCGGCTGATCGGTTTACTTTCTTAGCGTTGGAGTGTTGTCATTACGTTCCGCTAATCGAAAGACGCCGGCCGGCCGCTAAACATTTTATTCAC	Cluster_274	166	9	0	0	23	33	0	1	0	0	90	10
na	k__Fungi	p__Ascomycota	c__Dothideomycetes	o__Capnodiales	f__Mycosphaerellaceae	g__Mycocentrospora	s__Mycocentrospora_sp	Mycocentrospora_sp	99.363	100	8.3e-77	157	M03757:27:000000000-C9Y5L:1:1109:13822:19161	GTACCCTCAAGCTCTGCTTGGTGTTGGGTGTTTGTTCCGCCTCTGTGTGTGAACTCGCCTTAAAACAATTGGCAGCCGGCGTACTTGTTTCGGAGCGCAGCACATTTTTGCGCTTTAGACCAATGTACAGCGGCATCCAAGAAGCCTTTTTTAACGC	Cluster_984	19	0	0	0	0	0	19	0	0	0	0	0
na	k__Fungi	p__Ascomycota	c__Dothideomycetes	o__Capnodiales	f__Teratosphaeriaceae	g__Elasticomyces	s__Elasticomyces_elasticus	Elasticomyces_elasticus	97.945	100	7.73e-67	146	M02696:67:000000000-B44VG:1:1109:4816:16603	CACCACTCAAGCCTAGCTTGGTCTTGGGCGATCCGCGGTCCGCCGCGCGCCCCAATGTCTCCGGCTGAGCGACCGTCTCGAAGCGTTGTGGTAACCCAAATCGCTTGCGGAGTGCGGGAGTTCGGGCCGTTAAACACCCCCATACA	Cluster_368	269	5	2	26	19	150	0	11	0	1	4	51
na	k__Fungi	p__Ascomycota	c__Dothideomycetes	o__Capnodiales	f__Teratosphaeriaceae	g__Elasticomyces	s__Elasticomyces_elasticus	Elasticomyces_elasticus	95.172	100	1.28e-59	145	M02696:67:000000000-B44VG:1:1113:26127:20494	CACCACTCAAGCCTGGCTTGGTCTTGGGCGTCGCGGTCCGCCGCGCGCCCCAATGTCGTCGGCTGAGCGACCGTCTCGAAGCGTTGTGGTAACCCAAATCGCTTGCGGAGTGCGGGAGATCGGGCCGTTAAACACCCCCATACA	Cluster_838	20	2	0	1	0	0	0	14	0	0	2	1
na	k__Fungi	p__Ascomycota	c__Dothideomycetes	o__Capnodiales	f__Teratosphaeriaceae	g__Monticola	s__Monticola_elongata	Monticola_elongata	91.791	91.1565	2.23e-47	134	M02696:67:000000000-B44VG:1:1103:5262:12149	CACCACTCAAGCCTAGCTTGGTATTGGGCGCCGCGGTCCCCCGCGCGCCCCAATGTCTCCGGCTGAGCCGTCCGTCTCTAAGCGTTGTGGTAACTCAATCCGCTTGCGAGATCGGGGGGCTTGTCGCCGTTAAACTCTTCTTTCAAA	Cluster_407	105	24	45	8	4	0	2	20	1	1	0	0
na	k__Fungi	p__Ascomycota	c__Dothideomycetes	o__Capnodiales	f__unidentified	g__unidentified	s__Capnodiales_sp	Capnodiales_sp	97.917	100	2.73e-66	144	M02696:67:000000000-B44VG:1:2102:3295:12702	CACCACTCAAGCCTCGCTTGCTATTGGGCGCTGCGGTTCGCCGCACGCCCCAATGTCTCCGGCTGAGCCGTCCGTCTCAAAGCGTTGTGGCAACTCAATCCGCTTCTGGGACCGGGCGACCCGGCCGTTAAACACCCCACACAA	Cluster_487	50	3	0	18	1	0	0	28	0	0	0	0
na	k__Fungi	p__Ascomycota	c__Dothideomycetes	o__Capnodiales	f__unidentified	g__unidentified	s__Capnodiales_sp	Capnodiales_sp	99.296	100	1.61e-68	142	M03757:27:000000000-C9Y5L:1:1101:17590:21358	CACCAATCAAGCCTGGCTTGGTATTGGGCGTCGGGGGACCCCGCGCCCCCAATTCATCGGCTGGACGGCTCGAATCTCAGCGTTGTGGTTATTCAATTCGCTGGCGAGGACGACCGGACGCGCCGTTAAACCTCTCATCACA	Cluster_1193	25	1	0	8	2	1	0	0	7	0	6	0
na	k__Fungi	p__Ascomycota	c__Dothideomycetes	o__Capnodiales	f__unidentified	g__unidentified	s__Capnodiales_sp	Capnodiales_sp	96.528	100	5.92e-63	144	M02696:67:000000000-B44VG:1:1101:20367:3098	CACCACTCAAGCCTCGCTTGTTATTGGGCGCTGCGGCTCGCCGCACGCCCCAATGTCTCCGGCTGAGCCGTCCGTCTCAAAGCGTTGTGGCAACTCAATCCGCTTCTGGGACCGGGCGACCCGGCCGTTAAACACCCCACACAA	Cluster_216	179	36	2	75	0	1	0	55	3	3	2	2
na	k__Fungi	p__Ascomycota	c__Dothideomycetes	o__Capnodiales	f__unidentified	g__unidentified	s__Capnodiales_sp	Capnodiales_sp	99.275	98.5714	2.64e-66	138	M03757:27:000000000-C9Y5L:1:1108:11714:2554	CACCACTCAAGCCTGGCTTGGTATTGGGCGACGGGGAGACCCGCGCCCCAATGTCTCCGGCGGGACGTTTTCCGATCTCAGCGTTGTGGCACAAGTCCGCTGGCGAGAGGGGGCGGCCCGGCCGTTAAACATTCATCACA	Cluster_799	25	0	12	2	1	0	4	0	1	5	0	0
na	k__Fungi	p__Ascomycota	c__Dothideomycetes	o__Capnodiales	f__unidentified	g__unidentified	s__Capnodiales_sp	Capnodiales_sp	93.243	100	2.82e-56	148	M03757:27:000000000-C9Y5L:1:1101:6407:6942	CACCACTCAAGCCTCGCTTGGTATTGGGCGTCGCGCCTGCCGCGCGCCTCAATGTTTCCGGCTGAGCTCATCGTCTCTTAGCGTTGTGACAACCATGTTCGCTTCTGAGATTGATGGGTTCGCGCCGTCAAAACCATTACTCTAAA	Cluster_1181	23	0	0	11	0	0	3	6	0	3	0	0
na	k__Fungi	p__Ascomycota	c__Dothideomycetes	o__Capnodiales	f__unidentified	g__unidentified	s__Capnodiales_sp	Capnodiales_sp	97.297	100	2.8e-66	148	M03757:27:000000000-C9Y5L:1:1110:18584:5150	CACCACTCAAGCCTCGCTTGGTATTGGGCGTCGCGCCTGCCGCGCGCCTCAATGTATCCGGCTGAGCTCATCGTCTCTTAGCGTTGTGACAAAACATGTTCGCTTCTGAGATCGATGGGTTCGCGCCGACCAAATCGTTATTTTAAA	Cluster_1417	16	0	4	1	0	0	11	0	0	0	0	0
na	k__Fungi	p__Ascomycota	c__Dothideomycetes	o__Capnodiales	Multi-affiliation	Multi-affiliation	Multi-affiliation	multi-subject	multi-identity	91.8367	1.04e-40	multi-alignment-lg	M03757:27:000000000-C9Y5L:1:1116:18814:5278	CACCACTCAAGCCTGGCTTGGTATTGGGCGCCGCGGCCTGTCCGCGTGCCTCAAAGTCTCCGGCCGAGCCGTCCGTCTCTAAGCGTTGTGGTAACTCAATCCGCTTGCGAGTACGGGGGGCGACGCGCCGTTAAACCTCTTATCACA	Cluster_1383	25	0	0	21	0	0	0	1	2	1	0	0
na	k__Fungi	p__Ascomycota	c__Dothideomycetes	o__Dothideales	f__Dothideaceae	g__Celosporium	s__Celosporium_sp	Celosporium_sp	98.75	98.1595	8.67e-77	160	M02696:67:000000000-B44VG:1:1109:7480:13905	CACCACTCAAGCTCAGCTTGGTATTAGGCCATCGCCCCGCGAAAGCAGGGCGTGCCTCAAAAACCTCGGCGGAGCCTCACCGGCTTTGGGCGTAGTAGAATTTCTCAACGTCCTTGAAGTCTCCGGTAGGGCCTCCTTTGCCGTTAAACCCCAAACTTTTTAA	Cluster_605	42	10	2	15	0	0	1	12	0	2	0	0
na	k__Fungi	p__Ascomycota	c__Dothideomycetes	o__Dothideales	f__unidentified	g__unidentified	s__Dothideales_sp	Dothideales_sp	100	100	8.61e-82	163	M03757:27:000000000-C9Y5L:1:1103:9165:3182	CACCACTCAAGCACAGCTTGGTATTGGGCTTCCGTCTCCCTCGCGGGGGGCGAGCCTCAAAGACCTCGGCGGAGCTTCACCGGCTTTAGGCGTAGTAGAATTTATTCGAACGTCTTTCAACGGAGAGGACTCCTCAGCCGACAGAAACCTTTATATTTTTCTA	Cluster_1138	14	0	0	0	0	14	0	0	0	0	0	0
na	k__Fungi	p__Ascomycota	c__Dothideomycetes	o__Dothideales	Multi-affiliation	Multi-affiliation	Multi-affiliation	multi-subject	100	100	1.1e-80	161	M02696:67:000000000-B44VG:1:1104:20975:13788	CACCACTCAAGCACTGCTTGGTATTGGGCATCGTCCGTCGAAAGGCGGGCGTGCCTCGAAGACCTCGGCGGGGTTTCTCCAACTTCGGGCGTAGTAGAGTTAAATCAAAACGTCTTATAAGCTTGGTGAGATCTCATTGCCGTTAAACCTTTTATTTTTCA	Cluster_446	71	11	7	11	3	1	16	13	3	4	1	1
na	k__Fungi	p__Ascomycota	c__Dothideomycetes	o__Patellariales	f__Patellariaceae	g__Holmiella	s__Holmiella_juniperi-semiglobosae	Holmiella_juniperi-semiglobosae	90.226	86.3636	6.59e-43	133	M03757:27:000000000-C9Y5L:1:1102:15458:17093	CACACCTCAAGCTCTGCTTGGTATTGGGCCCTCGTCCGCGACGGACGTGCCTCAAAGTCATCGGCGGCGCCGTCTCGGCCTCAAGCGTAGTAGAATCATCTCGCTTTGGAGGTCGGGGCGTCTCCCGCCGGGCAAACCTTTTTACTATTATCAA	Cluster_1137	15	0	3	9	0	0	1	2	0	0	0	0
na	k__Fungi	p__Ascomycota	c__Dothideomycetes	o__Pleosporales	f__Camarosporidiellaceae	g__Camarosporidiella	Multi-affiliation	multi-subject	98.013	100	3.71e-70	151	M02696:5:000000000-BW5RL:1:2108:11948:8206	GTACCCTCAAGCTCTGCTTGGTGTTGGGTGATTGTCTATCTTTTTAGACTCGCCTTAAAGTAATTGGCAGCCGGCATATTGGCCTGGGAGCGCAGCACAAGTCGCGCTTCTTGTCATGAATGTTGGCGTCCATTAAGTCTACATATTTTGC	Cluster_978	15	0	0	0	0	0	0	0	0	0	15	0
na	k__Fungi	p__Ascomycota	c__Dothideomycetes	o__Pleosporales	f__Cucurbitariaceae	g__Synfenestella	s__Synfenestella_sorbi	Synfenestella_sorbi	94.872	100	5.03e-64	156	M03757:27:000000000-C9Y5L:1:1101:12831:6301	GTACCTTCAAGCACTGCTTGGTGTTGGGTGTTTGTCCCCGTTTTACGCGCGGGACTCGCCTCAAAGCCATTGGCAGCCGGCGTACTGGCCTTGGAGCGCAGCACATTTTGCGCGCCTCGACCAGAACGTTGGCGTCCATTAAGCCTACACTTTTGC	Cluster_775	29	0	0	0	0	0	29	0	0	0	0	0
na	k__Fungi	p__Ascomycota	c__Dothideomycetes	o__Pleosporales	f__Diademaceae	g__Clathrospora	s__Clathrospora_sp	Clathrospora_sp	97.931	100	7.66e-67	145	M03757:27:000000000-C9Y5L:1:1101:10000:18513	GTACCTTCAAGCTTTGCTTGGTGTTGGGTGTTTGTCCCCTGGGACTCGCCTTAAAACTATTGGCAGCCGGTGTTTTGGTTTCGGAGCGCAGCACATTTTGCGCTTTTGGCCAGTATATCAGCGTCCATAAGCCTTCAAATTTCAC	Cluster_438	92	0	0	0	0	92	0	0	0	0	0	0
na	k__Fungi	p__Ascomycota	c__Dothideomycetes	o__Pleosporales	f__Didymellaceae	g__Phoma	s__Phoma_sp	Phoma_sp	88.608	100	6.64e-48	158	M03757:27:000000000-C9Y5L:1:1104:21782:17380	GTACTCTCAAGCTCTGCTTGGTGTTGGGTGCTTGTCCTTTCCATCGTGGCTGGACTCACCTTAAATTCATTGGCAGCCAATGTATTGGTCTTGAAGCGCAGCACAATTTGCGACTCAAGCTGGTAACAGTGGCGTCCATTAAGCCTATTTTAACAC	Cluster_236	168	1	0	9	0	0	1	157	0	0	0	0
na	k__Fungi	p__Ascomycota	c__Dothideomycetes	o__Pleosporales	f__Didymellaceae	Multi-affiliation	Multi-affiliation	multi-subject	100	100	8.11e-77	154	M02696:5:000000000-BW5RL:1:1101:12698:15822	GTACCTTCAAGCTTTGCTTGGTGTTGGGTGTTTGTCTCGCCTCTGCGTGTAGACTCGCCTTAAAACAATTGGCAGCCGGCGTATTGATTTCGGAGCGCAGTACATCTCGCGCTTTGCACTCATAACGACGACGTCCAAAAGTACATTTTTACAC	Cluster_328	141	9	20	0	0	31	4	0	12	0	60	5
na	k__Fungi	p__Ascomycota	c__Dothideomycetes	o__Pleosporales	f__Didymosphaeriaceae	g__Laburnicola	s__Laburnicola_dactylidis	Laburnicola_dactylidis	97.386	100	1.36e-69	153	M02696:67:000000000-B44VG:1:1115:17638:9541	ACACCCTCAAGCACTGCTTGGTGATGGGCGTCTGTCCCGCCTCTGCGCGTGGACTCGCCCCAAAGGCATTGGCAGCGGTCCTGACCGCCTCTCGCGCAGCACATTTGCGCGTCTCGAGGCGACGGGTCCGCATCCACGAAGCTCTTTTACCCA	Cluster_621	35	14	0	0	0	21	0	0	0	0	0	0
na	k__Fungi	p__Ascomycota	c__Dothideomycetes	o__Pleosporales	f__Lophiostomataceae	g__Biappendiculispora	s__Biappendiculispora_japonica	Biappendiculispora_japonica	98.693	100	6.27e-73	153	M02696:67:000000000-B44VG:1:2105:16042:11837	ACAAATTCAAGCTCAGCTTGGTGATGGGTGTCTGTCCCGCCTTCGCGCGTGGACTCGCCTCAAATGCAGTTGGCAGCTTGTTCCTCGGCTCTAAACGCAGCAGAATGCGTCGAGCGTCGAGCGGACGGGCTCTCCAGTAAGCAAACCCCCACA	Cluster_572	45	2	0	18	0	0	0	7	18	0	0	0
na	k__Fungi	p__Ascomycota	c__Dothideomycetes	o__Pleosporales	f__Lophiostomataceae	g__unidentified	s__Lophiostomataceae_sp	Lophiostomataceae_sp	85.185	85.4305	1.09e-30	135	M02696:67:000000000-B44VG:1:1101:4184:16827	ACCCCCTCAAGCTCTGCTTGGTGTTGGGCGCTGTCCCGCCCCCGGCGCGGACTCGCCTCAAAAGCATTGGCGGCCCGTGTACCGGCCTCGAGCGCAGCAGATTCGCGCCTTCGAGCCGGCGCACCGGCGTCCAGCAAGCCCACCTTCCACC	Cluster_819	25	22	1	0	0	0	0	0	2	0	0	0
na	k__Fungi	p__Ascomycota	c__Dothideomycetes	o__Pleosporales	f__Melanommataceae	g__Alpinaria	s__Alpinaria_rhododendri	Alpinaria_rhododendri	97.315	100	7.91e-67	149	M03757:27:000000000-C9Y5L:1:1104:3591:19823	AAACCTTCAAGCTATGCTTGGTGTTGGGTGTTTGTTCCGCCTCAGCGCGTGGACTCGCCTCAAATTCATTGGCAGCCGGTATGTTGGCTTCGTGCGCAGCACATTGCAAGCGACTTCAGCAGACCCCCTTCCATTAAGCCCTTTTTTTA	Cluster_753	30	0	0	0	1	9	0	3	0	17	0	0
na	k__Fungi	p__Ascomycota	c__Dothideomycetes	o__Pleosporales	f__Melanommataceae	g__Melanodiplodia	s__Melanodiplodia_tianschanica	Melanodiplodia_tianschanica	99.32	100	2.78e-71	147	M02696:5:000000000-BW5RL:1:2106:16373:6563	AAACCTTCAAGCTATGCTTGGTGTTGGGTGTTTGTTCCGTCTCAGCGCGTGGACTCGCCTCAAATTCATTGGCAGCCGGTATGTTGGCTTCGTGCGCAGCACATTGCAAGCGACTCCATCAGACCCCCTTCCACAAGCCCTTTTTTA	Cluster_901	17	0	0	0	0	0	0	0	0	0	17	0
na	k__Fungi	p__Ascomycota	c__Dothideomycetes	o__Pleosporales	f__Melanommataceae	g__Pseudotrichia	s__Pseudotrichia_mutabilis	Pseudotrichia_mutabilis	93.289	98.6667	8.09e-57	149	M03757:27:000000000-C9Y5L:1:1112:8793:8961	GCACCTTCAAGCTCTGCTTGGTGTTGGGCGTCTGTCTCGCCTCTGCGCGTGGACTCGCCTTAAATTCATTGGCAGCCGGTTAGTTGGCTTCATGCGCAGCACATTGCGTTGTGGTTCCAGCCTACCCCCTCCCATTAAGCCTCTTTTTTA	Cluster_225	204	0	0	3	1	0	0	0	0	0	0	200
na	k__Fungi	p__Ascomycota	c__Dothideomycetes	o__Pleosporales	f__Melanommataceae	g__unidentified	s__Melanommataceae_sp	Melanommataceae_sp	90.299	89.3333	4.94e-44	134	M02696:67:000000000-B44VG:1:1101:14851:10005	GAACCTTCAAGCCCTGCTTGGTGTTGGGCGTTTGTTCCGCCTCTGCGCGTGGACTGGCCTTAAATTCATTGGCAGCCGGTTAGTTGGCCCCGCGCGCAGCACATTGCGTTGCGGCTCCAGCCCGCCCCCGTCCATTAAGCCCCTTTCTCA	Cluster_279	123	123	0	0	0	0	0	0	0	0	0	0
na	k__Fungi	p__Ascomycota	c__Dothideomycetes	o__Pleosporales	f__Phaeosphaeriaceae	g__Acericola	s__Acericola_italica	Acericola_italica	98.718	100	1.38e-74	156	M03757:27:000000000-C9Y5L:1:1117:7367:9914	GTACCCTCAAGCTATGCTTGGTGTTGGGTGTTTGTCCTCTCCCTTGCGTTTGGACTCGCCTTAAAGAAATTGGCAGCCAGTGTATTGGTATAGAAGCGCAGCACAATTTGCGACTCTAGCTAATAATTACTTGCAACCATCAAGTCTATTTAACAC	Cluster_295	119	0	4	29	0	11	4	9	2	4	42	14
na	k__Fungi	p__Ascomycota	c__Dothideomycetes	o__Pleosporales	f__Phaeosphaeriaceae	g__Bhatiellae	s__Bhatiellae_rosae	Bhatiellae_rosae	96.078	98.0769	1.08e-65	153	M03757:27:000000000-C9Y5L:1:1102:8756:5005	GTACCCTCAAGCTCTGCTTGGTGTTGGGTGTTTGTCCATTCCTCTGTGTCTGGACTCGCCTTAAAGTAATTGGCAGCCGGCGTATTGGCCTTGGAGCGCAGCACAATTTGCGCTTCTTGTCAGTACACACTGGCCTCCATCAAGCCTTTTTATCAC	Cluster_182	222	0	8	1	0	0	100	4	3	104	0	2
na	k__Fungi	p__Ascomycota	c__Dothideomycetes	o__Pleosporales	f__Phaeosphaeriaceae	g__Chaetosphaeronema	s__Chaetosphaeronema_sp	Chaetosphaeronema_sp	100	100	2.27e-77	155	M02696:67:000000000-B44VG:1:1101:6279:20099	GTACTCTCAAGCTTTGCTTGGTGTTGGGTGTTTGTCCTTGCCTTTGTGCTTGGACTCGCCTTAAATTCATTGGCAGCCAATGTATTGGTTTGAAGCGCAGCACAATTTGCGGTTCTCACTGATCATCATTAGCGTCCATAAAGCACAATTAACAC	Cluster_769	25	15	1	1	0	1	1	4	1	1	0	0
na	k__Fungi	p__Ascomycota	c__Dothideomycetes	o__Pleosporales	f__Phaeosphaeriaceae	g__Didymocyrtis	s__Didymocyrtis_sp	Didymocyrtis_sp	99.351	100	3.77e-75	154	M03757:27:000000000-C9Y5L:1:1101:14535:11810	GTACCCTCAAGCTTTGCTTGGTGTTGGGTGTTTGTCCACTCCTTGTTGTCTGGACTCGCCTTAAAACAATTGGCAGCCAGTGTTTTGGTATTGAAGCGCAGCACAATTTGCGTTCCTGGCCTAACAACACTTGCGTCCACAAGCCTTTTTTCAC	Cluster_366	102	0	0	10	0	0	92	0	0	0	0	0
na	k__Fungi	p__Ascomycota	c__Dothideomycetes	o__Pleosporales	f__Phaeosphaeriaceae	g__Hydeomyces	s__Hydeomyces_desertipleosporoides	Hydeomyces_desertipleosporoides	95.513	100	1.08e-65	156	M03757:27:000000000-C9Y5L:1:2116:20816:16527	GTACTCTCAAGCTTTGCTTGGTGTTGGGTGCTTGTCCTTTCCAACGTGGCTGGACTCACCTTAAATTCATTGGCAGCCAATGTATTGGTCTTGAAGCGCAGCACAATTTGCGATTTAAGCTGGTAATAGTGGCGTCCATTAAGCCTATTTTAACAC	Cluster_535	40	0	0	11	0	0	0	29	0	0	0	0
na	k__Fungi	p__Ascomycota	c__Dothideomycetes	o__Pleosporales	f__Phaeosphaeriaceae	g__Neosetophoma	s__Neosetophoma_rosae	Neosetophoma_rosae	98.052	100	8.17e-72	154	M02696:46:000000000-C9Y6Y:1:1110:4926:18810	GTACCCTCAAGCTCTGCTTGGTGTTGGGTGTTTGTCCACTCCGTTGTGTGTGGACTCGCCTTAAAGCAATTGGCAGCCAGTGTTTTGGTATTGAAGCGCAGCACATTTTGCGAGTCTTGCCTGTAATGCTGGCGTCCAGTAAGCCTTTTTCCAC	Cluster_673	33	0	2	8	0	0	0	0	1	0	22	0
na	k__Fungi	p__Ascomycota	c__Dothideomycetes	o__Pleosporales	f__Phaeosphaeriaceae	g__unidentified	s__Phaeosphaeriaceae_sp	Phaeosphaeriaceae_sp	99.346	100	1.35e-74	153	M03757:27:000000000-C9Y5L:1:1101:11727:3498	GTACCCTCAAGCTTTGCTTGGTGTTGGGTGTTTGTCCACTCCTTGTTGTTTGGACTCGCCTTAAAACAATTGGCAGCCAGTGTTTTGGTATTGAAGCGCAGCACAATTTGCGATTCTGGCCTAATAACACTTGCGTCCACAAGTCTTTTTAAC	Cluster_206	189	0	126	0	0	6	2	1	0	54	0	0
na	k__Fungi	p__Ascomycota	c__Dothideomycetes	o__Pleosporales	f__Phaeosphaeriaceae	g__unidentified	s__Phaeosphaeriaceae_sp	Phaeosphaeriaceae_sp	96.753	100	6.36e-68	154	M03757:27:000000000-C9Y5L:1:1101:11275:3623	GTACCCTCAAGCTTTGCTTGGTGTTGGGTGTTTGTCCACTCCTTGTTGTTTGGACTCGCCTCAAAACAATTGGCAGCCAGTGTTTTGGTATTGAAGCGCAGCACAATTTGCGATTCTGGCCTAGCAACACTTGCGTCCACGAGACTTTTTCAAC	Cluster_100	531	0	531	0	0	0	0	0	0	0	0	0
na	k__Fungi	p__Ascomycota	c__Dothideomycetes	o__Pleosporales	f__Phaeosphaeriaceae	g__unidentified	s__Phaeosphaeriaceae_sp	Phaeosphaeriaceae_sp	98.701	100	1.76e-73	154	M03757:27:000000000-C9Y5L:1:1103:13868:12119	GTACCCTCAAGCTTTGCTTGGTGTTGGGTGTTTGTCCACTCCTTGTTGTTTGGACTCGCCTTAAAACAATTGGCAGCCAGTGTTTTGGTATTGAAGCGCAGCACAATTTGCGATTCTGGCCTAATAACACTCGCGTCCACAAGTCCTTTTTAAC	Cluster_203	194	0	18	8	1	34	0	126	5	0	0	2
na	k__Fungi	p__Ascomycota	c__Dothideomycetes	o__Pleosporales	f__Phaeosphaeriaceae	g__unidentified	s__Phaeosphaeriaceae_sp	Phaeosphaeriaceae_sp	97.315	100	2.2e-67	149	M02696:46:000000000-C9Y6Y:1:1101:15441:9413	GTACCCTCAAGCCATGCTTGGTGTTGGGTGATTGTCTACTCACTTGGGTGGACTCGCCTCAAATTCATTGGCAGCTGGTATTCTGGTTTTAAGCGTAGCACAATTACGTTTGACTCTGAGGAGCCCGCGTCCACGAAGCACATTATCAC	Cluster_1610	14	1	0	1	0	8	0	3	0	0	0	1
na	k__Fungi	p__Ascomycota	c__Dothideomycetes	o__Pleosporales	f__Pleomassariaceae	g__Prosthemium	s__Prosthemium_sinense	Prosthemium_sinense	87.075	96.6443	3.81e-40	147	M02696:67:000000000-B44VG:1:1101:19019:1252	GAACCCTCAAGCTCTGCTTGGTGTTGGGCGTTTGTTCCGCTTTGTGCGTGGACTCGCCTTAAATTCATTGGCAGCCGGTTTGTTGGCCCCGCGCGCAGCACATTGCGTTGCGGCTCCAGCCTGCCCCCGTCCATCAAGCCCCTTTCTCA	Cluster_80	700	685	0	1	0	0	0	0	0	0	0	14
na	k__Fungi	p__Ascomycota	c__Dothideomycetes	o__Pleosporales	f__Pleosporaceae	g__Alternaria	s__Alternaria_sp	Alternaria_sp	94.156	100	8.29e-62	154	M03757:27:000000000-C9Y5L:1:1102:18601:24152	GTACCCTCAAGCTCTGCTTGGTGTTGGGTGTTTGTCCCGTTTTACGCGTGGACTCGCCTTAAAGCAATTGGCAGCCGGCATATTGGCCTTGGAGCGCAGCACATTTTGCGCTTCGAGTCATAATTGTTGGCGTCCATCAAGCCTATATATTTGC	Cluster_517	82	6	44	13	0	0	1	2	4	12	0	0
na	k__Fungi	p__Ascomycota	c__Dothideomycetes	o__Pleosporales	f__Pleosporaceae	g__Comoclathris	s__Comoclathris_lini	Comoclathris_lini	99.31	100	3.54e-70	145	M03757:27:000000000-C9Y5L:1:2111:18298:4551	GTACCCTCAAGCTTTGCTTGGTGTTGGGCGTTTGTCTTTTGAGACTCGCCTTAAAAAGATTGGCAGCCGGCATACTGGTTTCGGAGCGCAGCACAAATTGCGGTCTGTTCCTGAATGTTGACGTCCATGAAGCCCCCATTATCAC	Cluster_217	191	1	3	0	3	181	0	0	0	0	2	1
na	k__Fungi	p__Ascomycota	c__Dothideomycetes	o__Pleosporales	f__Pleosporales_fam_Incertae_sedis	g__Thyrostroma	s__Thyrostroma_cornicola	Thyrostroma_cornicola	100	100	6.37e-78	156	M02696:5:000000000-BW5RL:1:1104:24307:9037	GTACCCTCAAGCTCTGCTTGGTGTTGGGTGTTTGTTCCGCCTTTGCGTGTGAACTCGCCTTAAAACAATTGGCAGCCGGCGTACTTGTTTCGGAGCGCAGCACATTTTGCGCCTCAGATCAGCGTATGTTGGCATCCAAGAAGCCTTTTTTAAAGC	Cluster_571	42	0	0	0	1	1	0	0	0	0	40	0
na	k__Fungi	p__Ascomycota	c__Dothideomycetes	o__Pleosporales	f__Pleosporales_fam_Incertae_sedis	g__Thyrostroma	s__Thyrostroma_cornicola	Thyrostroma_cornicola	96.795	100	1.39e-69	156	M02696:67:000000000-B44VG:1:2102:4344:14777	GTACCCTCAAGCTCTGCTTGGTGTTGGGTGTTTGTTCCGCCTTTGCGTGCGAACTCGCCTTAAAACAATTGGCAGCCGGCGTACTTGTTTCGGAGCGCAGCACATTTTGCGCCCCAGAGCAGAGTAGGTTGGCATCCAAGAAGCCTTTTTTAAAGC	Cluster_1032	14	7	0	1	0	0	1	2	0	0	0	3
na	k__Fungi	p__Ascomycota	c__Dothideomycetes	o__Pleosporales	f__Pleosporales_fam_Incertae_sedis	g__Thyrostroma	s__Thyrostroma_sp	Thyrostroma_sp	98.734	100	3.86e-75	158	M02696:67:000000000-B44VG:1:2109:5465:19784	GTACCCTCAAGCTCTGCTTGGTGTTGGGTGTTTGTTCTGCCTTTGCGTGTGAACTCGCCTTAAAACAATTGGCAGCCGGCGTACTTGTTTCGGAGCGCAGCACATTTTGCGCCCCAGATCAGCGTATGTTGGCATCCAAGAAGCCTTATTTTAACGC	Cluster_1541	15	2	0	5	0	0	0	4	4	0	0	0
na	k__Fungi	p__Ascomycota	c__Dothideomycetes	o__Pleosporales	f__Sporormiaceae	g__Preussia	s__Preussia_sp	Preussia_sp	90.411	97.3333	1.76e-48	146	M03757:27:000000000-C9Y5L:1:1103:10211:10171	AAACCTTCAAGCTCTGCTTGGTGTTGGGTGTTTGTCCCGCCCCCGCGCGTGGACTCGCCTCAAAAGTATTGGCAGCCGGCGGATCGGCTTCGTGCGCAGCAGAATACGCGCGTCGAGGTCCCTCTGTCGGCATCCAGAAGCCCCTTCTTA	Cluster_578	49	0	0	9	0	0	10	0	0	30	0	0
na	k__Fungi	p__Ascomycota	c__Dothideomycetes	o__Pleosporales	f__Sporormiaceae	g__Sparticola	s__Sparticola_junci	Sparticola_junci	100	100	2.27e-77	155	M03757:27:000000000-C9Y5L:1:1102:14575:15821	CAACCCTCAAGCTCAGCTTGGTGATGGGCGATCGTCCCGCCGCTCGCGCGTGGACCCGCCTCGAAAGCATTGGCGGCCGGTACGTTGGCTTCGAGCGCAGCACATTAGCGCCTCGAGCCCGGCGGACTGGCCCTCCATCAAGCCGAACCCCACAG	Cluster_395	68	5	0	0	0	62	0	0	1	0	0	0
na	k__Fungi	p__Ascomycota	c__Dothideomycetes	o__Pleosporales	f__Sporormiaceae	g__unidentified	s__Sporormiaceae_sp	Sporormiaceae_sp	99.329	100	2.18e-72	149	M02696:67:000000000-B44VG:1:1112:7186:18654	AAACCTTCAAGCTAAGCTTGGTGTTGGGTGACTGTCCGCTTCACGGCGGACTCGCCTCAAAATTATTGGCGGCCGGTACATTGGCTTCGAGCGCAGCAGAAACGCGAACTCGGGCCCGTCGTATTGGCTCCCAGAAGCTATCTTCACAA	Cluster_979	14	1	1	2	3	1	0	2	0	0	1	3
na	k__Fungi	p__Ascomycota	c__Dothideomycetes	o__Pleosporales	f__unidentified	g__unidentified	s__Pleosporales_sp	Pleosporales_sp	97.351	100	1.73e-68	151	M03757:27:000000000-C9Y5L:1:1101:9624:9126	ACACCCTCAAGCTCTGCTTGGTGTTGGGTGTCTGTCCTTGCCTTGTGCAAAGACTCGCTCTAAATGTATTGGCAGCGGCATTGCCAGCTTCTTGCGCAGCACATTGCGCTCTAAGATTTTGGTGGGCTTGCATCCATTAAGAACCCCCCAA	Cluster_245	203	0	0	0	0	0	203	0	0	0	0	0
na	k__Fungi	p__Ascomycota	c__Dothideomycetes	o__Pleosporales	f__unidentified	g__unidentified	s__Pleosporales_sp	Pleosporales_sp	93.525	90.8497	1.79e-53	139	M03757:27:000000000-C9Y5L:1:1107:17979:25043	GTACCCTCCAGCGTTGCTGGGTGCTGGGTGTTTGTTCCGCTGCGCGCGTGAACTCGCCTCAAATGCATTGGCAGCCAGCCGTCCCGTGTGGGAGCGCAGCACATTTTGCGCTCTGCACGGCGTGCGGCGGCGTCCACAAGGCTACCTTCTTAC	Cluster_341	161	1	1	19	2	3	13	77	3	39	3	0
na	k__Fungi	p__Ascomycota	c__Dothideomycetes	o__Pleosporales	f__unidentified	g__unidentified	s__Pleosporales_sp	Pleosporales_sp	96.053	100	3.77e-65	152	M03757:27:000000000-C9Y5L:1:1109:19632:6827	GTACCCTCAAGCCTTGCTTGGTGTTGGGTGGTTGTTCCGCTGCACGCGCGAACTCGCCTCAAATCTATTGGCAGCCGGCGATGTGGCGTCTGAGCGCAGCACATTTTGCGCGCAGCGCCGCGTCGTGGCGTCCACAAAGCCCCAATCTATAC	Cluster_370	150	2	36	29	17	0	44	14	3	5	0	0
na	k__Fungi	p__Ascomycota	c__Dothideomycetes	o__Pleosporales	f__unidentified	g__unidentified	s__Pleosporales_sp	Pleosporales_sp	98.71	100	1.77e-73	155	M03757:27:000000000-C9Y5L:1:1103:17186:20614	GTACCCTCAAGCTTTGCTTGGTGTTGGGCGTTTGTCCCGCGTTTGCGCGTGGACTCGCCTTAAAGCGATTGGCAGCCGGCATATTGGCCTTGGAGCGCAGCACATTTTGCGCTTCTAGTCATGATTGTTGGCGTCCATTAAGCCTATACATTTGC	Cluster_749	36	0	25	2	0	0	6	3	0	0	0	0
na	k__Fungi	p__Ascomycota	c__Dothideomycetes	o__Pleosporales	f__unidentified	g__unidentified	s__Pleosporales_sp	Pleosporales_sp	99.363	100	8.3e-77	157	M02696:5:000000000-BW5RL:1:2102:9165:14258	CAACCCTCAAGCTCTGCTTGGTATTGGGCTTCGTCGGTCCCCGGCGTGCCTCAAAGCTATCGGCGGTGGTGCCCTTCTCTAAGCGTGGTAAATTCTATTCGCTTTTGAGTGGTGGCTTCGCCCGCCGGACAAACCGGGCTTCGCGCCCATTTTCTCA	Cluster_787	25	0	0	0	0	0	0	0	0	0	25	0
na	k__Fungi	p__Ascomycota	c__Dothideomycetes	o__Pleosporales	f__unidentified	g__unidentified	s__Pleosporales_sp	Pleosporales_sp	100	100	6.37e-78	156	M03757:27:000000000-C9Y5L:1:2118:12944:4293	GTACCCTCAAGCTCTGCTTGGTGTTGGGTGTTTGTTCCGCCTTTGCGTGTGAACTCGCCTTAAAACAATTGGCAGCCGGCGTACTTGTTTCGGAGCGCAGCACATTTTGCGCCCTGGGTCATTGTACTTCGGCATCCAAGAAGCCTTATTTAACGC	Cluster_800	22	0	1	0	0	0	0	0	0	0	21	0
na	k__Fungi	p__Ascomycota	c__Dothideomycetes	o__Pleosporales	f__unidentified	g__unidentified	s__Pleosporales_sp	Pleosporales_sp	88.961	100	6.49e-48	154	M03757:27:000000000-C9Y5L:1:1110:20440:4662	GTACCTTCAAGCTTTGCTTGGTGTTGGGTGTTTGTCTGCGACTTGAGCGGACTCGCCTCAAATACATTGGCAGCCGGCAATCTGGTGTTAGAGCGCAGCACAATTTGCACTTTGGACCATGAGCGTCGGCATCCACTAAGTCTACCATTTCAC	Cluster_910	18	0	3	0	0	0	6	2	0	7	0	0
na	k__Fungi	p__Ascomycota	c__Dothideomycetes	o__Pleosporales	f__unidentified	g__unidentified	s__Pleosporales_sp	Pleosporales_sp	100	100	2.71e-71	144	M03757:27:000000000-C9Y5L:1:2113:17614:11349	ACACCTTCGAGCCCTGCTCGGTGTTGGGTGTCTGTCTGTCCTGCAGACTCACCTCAAATCCATTGGCGGTGGCCCGCCTAGCTTCCTGTGCAGCGCATGCAACTTGCGAGCTGTCGCGGGCCCACATCCACCAAGACCATCGCG	Cluster_988	16	0	0	0	0	1	0	0	1	0	13	1
na	k__Fungi	p__Ascomycota	c__Dothideomycetes	o__Pleosporales	f__unidentified	g__unidentified	s__Pleosporales_sp	Pleosporales_sp	98.026	100	3.74e-70	152	M03757:27:000000000-C9Y5L:1:2112:8195:10021	GTACCCTCAAGCCTTGCTTGGTGTTGGGCGGTTGTTCCGCTGCGCGCGCGAACTCGCCTCAAATCTATTGGCAGCCGGCGATGTGGCGTCTGAGCGCAGCACATTTTGCGCGCAGCGCCGCGTCGTGGCGTCCACGAAGCCTCAACCTATAC	Cluster_993	16	0	4	2	0	0	2	0	3	5	0	0
na	k__Fungi	p__Ascomycota	c__Dothideomycetes	o__Pleosporales	f__unidentified	g__unidentified	s__Pleosporales_sp	Pleosporales_sp	98.684	100	2.24e-72	152	M03757:27:000000000-C9Y5L:1:1109:9896:14990	GTACCCTCAAGCTCTGCTTGGTGTTGGGTGTTTGTCTTTTCCACGCGATCAGACTCGCCTTAAAATAATTGGCAGCCAGTGTTTTGGTTTTGAAGCGCAGCACAAGTCGCGATTCAGCTTATATCACTAGTTTCCATTAAGCAATTTATCAC	Cluster_1235	15	3	12	0	0	0	0	0	0	0	0	0
na	k__Fungi	p__Ascomycota	c__Dothideomycetes	o__Pleosporales	f__unidentified	g__unidentified	s__Pleosporales_sp	Pleosporales_sp	100	100	2.71e-71	144	M02696:5:000000000-BW5RL:1:1101:20633:9885	ACACCTTCGAGCCCTGCTCGGTGTTGGGTGTCTGTCTGTCCTGCAGACTCACCTCAAATCCATTGGCGGTGGCCCGCCTAGCTTCCTGTGCAGCGCATGCAACTTGCGAGCTGTCGCGGGCCCACATCCACCAAGACCATCGCG	Cluster_346	83	0	0	0	0	6	0	0	1	0	63	13
na	k__Fungi	p__Ascomycota	c__Dothideomycetes	o__Pleosporales	f__unidentified	g__unidentified	s__Pleosporales_sp	Pleosporales_sp	90.909	100	6.45e-53	154	M03757:27:000000000-C9Y5L:1:2109:3083:11327	GTACCTTCCAGCGCTGCTGGGTGCTGGGTGTTTGTTCCGCTGCGCGCGTGAACTCGCCTCAAATACATTGGCAGCCAGCCGTCCCGTGTGGGAGCGCAGCACATTTTGCGCTCTTCACGGCGTGCGGCGGCGTCCACAAGGCTACCTTCTTAC	Cluster_987	14	0	0	3	0	3	0	6	0	2	0	0
na	k__Fungi	p__Ascomycota	c__Dothideomycetes	o__Pleosporales	f__unidentified	g__unidentified	s__Pleosporales_sp	Pleosporales_sp	92.135	100	1.97e-63	178	M03757:27:000000000-C9Y5L:1:2102:4573:18095	CACATCTCAAGCTCCGGCTTGGTGTTGGGTGTTTGTCCCCATCGGGACTCGCCTCAAAAGCATCGGCGTTGGCACATTGGGCCTTGAGCGTAGCATATTTTGCGCACAAGAGGCCCCGTGTGGCGGCGGCCGCAACCCCTGGGGGCACCGCGTGTGCCCCTTATTTTT	Cluster_1470	19	0	0	0	0	0	0	0	0	0	0	19
na	k__Fungi	p__Ascomycota	c__Dothideomycetes	o__Pleosporales	Multi-affiliation	Multi-affiliation	Multi-affiliation	multi-subject	98.701	100	6.32e-73	154	M03757:27:000000000-C9Y5L:1:1102:19387:6658	GTACCTTCAAGCTTTGCTTGGTGTTGGGTGTTTGTCCTCTCCCTGGTGTTTGGACTCGCCTTAAAACAATTGGCAGCCAGTGTTTTGGTATTGAAGCGCAGCACAAGTCGCGATTCTGACCTAGTAACACTTGCATCCACAAGTCTTTTTTAAC	Cluster_1223	14	0	0	0	0	0	13	0	1	0	0	0
na	k__Fungi	p__Ascomycota	c__Dothideomycetes	o__Pleosporales	Multi-affiliation	Multi-affiliation	Multi-affiliation	multi-subject	multi-identity	94	2.93e-51	multi-alignment-lg	M03757:27:000000000-C9Y5L:1:1107:6087:3765	AAACCTTCAAGCTCTGCTTGGTGTTGGGTGTTTGTTCCGCCCCTGTGCGTGGACTCGCCTTAAATTTATTGGCAGCCGGTTAGTTGGCTTCGTGCGCAGCACATTGCGTTGCGGCTCCAGCCTACCGCCATCCATCAAGCCCATTTCTTA	Cluster_636	32	0	0	0	32	0	0	0	0	0	0	0
na	k__Fungi	p__Ascomycota	c__Dothideomycetes	o__unidentified	f__unidentified	g__unidentified	s__Dothideomycetes_sp	Dothideomycetes_sp	96.774	100	1.76e-68	155	M03757:27:000000000-C9Y5L:1:1103:22465:8557	GTACCCTCAAGCTCTGCTTGGTGTTGGGTGTTTGTCCCGCTTTGCGTGTGGACTCGCCTTAAAGCAATTGGCAGCCGGCATATTGGCCTGGAGCGCAGCACAATTTGCGCCTCTTGTCAGGAATGTTGGCATCCATCAAGCCCATTTATTTGC	Cluster_315	131	0	1	52	0	0	0	78	0	0	0	0
na	k__Fungi	p__Ascomycota	c__Dothideomycetes	o__unidentified	f__unidentified	g__unidentified	s__Dothideomycetes_sp	Dothideomycetes_sp	86.755	98.0392	3.04e-41	151	M03757:27:000000000-C9Y5L:1:1103:27242:8381	ACCCACTCAAGCTTCGCTTGGTGATGGGCGTCTGTCCCGCCTCCCGCGCGTGGACTCGCCTGAAAAGCATTGGCGGCCGCCATACCGGCGTCGAGCGCAGCAAAACGCGTCTTGGCCCGGTGGATCGGCTTACATAAGCCCCCTTTTTATCAG	Cluster_377	141	6	28	20	0	0	0	79	8	0	0	0
na	k__Fungi	p__Ascomycota	c__Dothideomycetes	o__unidentified	f__unidentified	g__unidentified	s__Dothideomycetes_sp	Dothideomycetes_sp	88.172	60.6667	6.57e-23	93	M03757:27:000000000-C9Y5L:1:1105:24085:12512	TCAACCATCAAGCTCTGCTTGGCATTGGGTGTCGTCCCTGCTGTGGACGCGCCCTAAAGACCTTGGCGGCGGTGTGAAACCTCAAGCGTAGTAATTTCTCCAGCTTTTTAGGTGACACGTCGCTCTGCCTCGAGAAACCCCTCTCTTTAA	Cluster_522	55	1	1	35	1	0	9	5	0	2	1	0
na	k__Fungi	p__Ascomycota	c__Dothideomycetes	o__unidentified	f__unidentified	g__unidentified	s__Dothideomycetes_sp	Dothideomycetes_sp	100	100	2.27e-77	155	M02696:67:000000000-B44VG:1:2117:10441:23338	GTACCCTCAAGCTCAGCTTGGTGTTGGGTGTTTGTCCCGCCTTTTGCGTGTGGACTCGCCTTAAAGCAATTGGCAGCCGGCATATTGGCCTGGAGCGCAGCACAATTTGCGCCTCTTGCCATGAATGTTGGCATCCATCAAGCCCATTTATTTGC	Cluster_632	29	1	2	16	0	0	1	2	0	3	1	3
na	k__Fungi	p__Ascomycota	c__Dothideomycetes	o__unidentified	f__unidentified	g__unidentified	s__Dothideomycetes_sp	Dothideomycetes_sp	89.241	100	1.43e-49	158	M03757:27:000000000-C9Y5L:1:1101:26559:10338	GTACCCTCAAGCTTTGCTTGGTGTTGGGTGTTTGTCCTTTCCTTAGTGTTAGGACTCGCCTTAAAGTAATTGGCAGCCGGCGTATTGGCCTTGGAGCGTAGCACATTTTACGCTTCTTGCTAATATACACTGGCGTCCATTAAGCCTTTTTATCAC	Cluster_684	33	0	4	0	0	2	0	20	2	5	0	0
na	k__Fungi	p__Ascomycota	c__Dothideomycetes	o__unidentified	f__unidentified	g__unidentified	s__Dothideomycetes_sp	Dothideomycetes_sp	87.261	100	5.06e-44	157	M02696:67:000000000-B44VG:1:1104:24284:17999	GTACCCTCAAGCTCTGCTTGGTGTTGGGTGTTTGTCCTTGCCATGTGCTTGGACTCGCCTTAAAGTCATTGGCAGCCGGCGTATTGGCCTTGGAGCGCAGCACATTTTGCGCTCTTTGACAATTCTTCGGCCTCCATGAAGCCTTTTTATCAC	Cluster_931	21	21	0	0	0	0	0	0	0	0	0	0
na	k__Fungi	p__Ascomycota	c__Dothideomycetes	o__unidentified	f__unidentified	g__unidentified	s__Dothideomycetes_sp	Dothideomycetes_sp	90.323	100	2.98e-51	155	M02696:67:000000000-B44VG:1:2108:3824:17911	GTACCCTCAAGCTCTGCTTGGTGTTGGGTGTTTGTCCCATTTTTACGTGTGGACTCGCCTTAAAGCAATTGGCAGCCGGCATATTGGCCTGGAGCGCAGCACAAGTTCGTCCAGGTCATGAATGTTGGCATCCATCAAGTCTATATATTTGC	Cluster_298	121	2	0	23	0	0	0	93	1	0	0	2
na	k__Fungi	p__Ascomycota	c__Dothideomycetes	o__unidentified	f__unidentified	g__unidentified	s__Dothideomycetes_sp	Dothideomycetes_sp	99.359	100	2.96e-76	156	M03757:27:000000000-C9Y5L:1:1106:8776:6863	GTACCCTCAAGCTCTGCTTGGTGTTGGGTGTTTGTTCCGCCTTTGTGTGTGAACTCGCCTCAAAACAATTGGCAGCCGGCGTACTTGTTTCGGAGCGCAGCACATTTTGCGATCCAGATCAACGTACAGCGGCATCCAAGAAGCCTTATTTAACGC	Cluster_1117	18	0	0	0	0	15	0	2	0	0	1	0
na	k__Fungi	p__Ascomycota	c__Dothideomycetes	o__unidentified	f__unidentified	g__unidentified	s__Dothideomycetes_sp	Dothideomycetes_sp	100	100	4.7e-74	149	M02696:5:000000000-BW5RL:1:1109:6908:23398	CAACTCTCAAGCCTGGCTTGGTCCTGGAGTGCGTCCCGTCCGCGGGGCCCCTCCCAAACGCAACTCACGTCGTGCCATCTCGGTCGGAGCGCAGCAGATTTGCAGCCCCGTCCGGCGTCGTCGCGAGCCGCCCCCGTGCGGATTCTCAA	Cluster_1190	15	0	0	0	0	3	0	0	0	2	10	0
na	k__Fungi	p__Ascomycota	c__Eurotiomycetes	o__Chaetothyriales	f__Chaetothyriales_fam_Incertae_sedis	g__Neophaeococcomyces	s__Neophaeococcomyces_aloes	Neophaeococcomyces_aloes	99.487	100	8e-98	195	M03757:27:000000000-C9Y5L:1:1113:4360:16632	TCCCCCCTCAAACCTCGGGTTTGGTGTTGGACCGACGTTGGTCGTACCCCGACCAACTGGTCTCAAAGATAATGACGGCGTCCGTGGGACCCTCGATACACCGAGCTTTCTTTTCGAAGCACGTACCGAGTTGCAAGGACCCACGCCCGCCGGTCACCCTCCCCTTCTCGGAGAAGACGCGAGTCTTTTTCACAA	Cluster_966	15	0	4	0	4	0	0	0	0	0	0	7
na	k__Fungi	p__Ascomycota	c__Eurotiomycetes	o__Chaetothyriales	f__Chaetothyriales_fam_Incertae_sedis	g__Neophaeococcomyces	s__Neophaeococcomyces_sp	Neophaeococcomyces_sp	93.651	71.6763	9.69e-47	126	M03757:27:000000000-C9Y5L:1:2115:6450:21766	TCCCCCCTCAAACCTCGGGTTTGGTGTTGGACTCGTGTTGGTCGCACCCCGACCAACTGGTCTCAAAGACAATGACGGCGTCCGTGGGACCCTCGACACACTGAGCTTTGTTTTCGGAGCACGTGTCGCAAGGTCCCGCCGGGCCCGGTCTACCCCTCTAGAATCTTTCTTCA	Cluster_1039	18	0	4	2	0	0	0	9	0	1	0	2
na	k__Fungi	p__Ascomycota	c__Eurotiomycetes	o__Chaetothyriales	f__Chaetothyriales_fam_Incertae_sedis	g__Neophaeococcomyces	s__Neophaeococcomyces_sp	Neophaeococcomyces_sp	93.651	71.6763	9.69e-47	126	M03757:27:000000000-C9Y5L:1:1113:16216:15144	TCCCCCCTCAAACCTCGGGTTTGGTGTTGGACTCGTGTTGGTCGCACCCCGACCAACTGGTCTCAAAGACAATGACGGCGTCCGTGGGACCCTCGACACACTGAGCTTTGTTTTCGGAGCACGTGTCGCAAGGTCCCGCCGGGCCCGGTCTACCCCTCTAGAATCTTTCTTCA	Cluster_450	55	0	12	8	1	0	2	24	6	0	0	2
na	k__Fungi	p__Ascomycota	c__Eurotiomycetes	o__Chaetothyriales	f__Herpotrichiellaceae	g__Cladophialophora	Multi-affiliation	multi-subject	multi-identity	99.4186	9.36e-67	multi-alignment-lg	M03757:27:000000000-C9Y5L:1:2117:25908:20847	TCACCCCTCAAGCCCTGTGCTTGGTGTTGGACGGCATGGTCGAGCGATCGACCCCTCCTAAAGACAATGACGGCGGCCTGTGGTTCCCCCGGTACACTGAGCTTTTCATCGAGCACGTATCGGACGAGGGTGCCCGGGACACGGTCCTCTCCGTTCACACGGAAACTTCTAA	Cluster_618	64	0	4	2	0	0	1	52	4	0	0	1
na	k__Fungi	p__Ascomycota	c__Eurotiomycetes	o__Chaetothyriales	f__Herpotrichiellaceae	g__Cladophialophora	s__Cladophialophora_sp	Cladophialophora_sp	91.765	97.1429	2.67e-62	170	M03757:27:000000000-C9Y5L:1:1101:2434:12318	TCACCCCTCAAGCCCCGTGCTTGGTGTTGGACGGCTTGGTTGTGTCACCGCAACCCCTCCTAAAGATAACGACGGCGGCCTGTGGTTCCCCCGGTACACTGAGCTTCTCACCGAGCACGTACTGGACCAGGGCACCCGGGACCCGGTCTTCTCCCTTCACCGGGAAATTTCACAA	Cluster_403	97	0	0	0	68	0	0	29	0	0	0	0
na	k__Fungi	p__Ascomycota	c__Eurotiomycetes	o__Chaetothyriales	f__Herpotrichiellaceae	g__Cladophialophora	s__Cladophialophora_sp	Cladophialophora_sp	96.571	100	7.28e-78	175	M03757:27:000000000-C9Y5L:1:1104:11715:8282	TCACCCCTCAAGCCCTGTGCTTGGTGTTGGACGGCTTGGTCGAGTAATATCGACCCCTCCTAAAGACAATGACGGCGGCCTGTGGTTCCCCCGGTACACTGAGCTTTTAACTGAGCACGTATCGGATAAGGGCGCCCGGGACACGGTCCTCTCCTTTTATTAGGAAATTTTCTAA	Cluster_680	48	0	37	0	5	0	4	1	0	1	0	0
na	k__Fungi	p__Ascomycota	c__Eurotiomycetes	o__Chaetothyriales	f__Herpotrichiellaceae	g__Cladophialophora	s__Cladophialophora_sp	Cladophialophora_sp	96	100	3.39e-76	175	M03757:27:000000000-C9Y5L:1:1103:21468:14805	TCACCCCTCAAGCCCTGTGCTTGGTGTTGGACGGCTTGGTCGAGTAACCTCGACCCCTCCTAAAGACAATGACGGCGGCCTGTGGTTCCCCCGGTACACTGAGCTTTTAACTGAGCACGTATCGGATAAGGGCGCCCGGGACACGGTCCTCTCCTTTAATCAGGAAATTTTCTAA	Cluster_1027	22	0	17	1	1	0	3	0	0	0	0	0
na	k__Fungi	p__Ascomycota	c__Eurotiomycetes	o__Chaetothyriales	f__Herpotrichiellaceae	g__Cladophialophora	s__Cladophialophora_sp	Cladophialophora_sp	97.647	97.1429	5.63e-79	170	M03757:27:000000000-C9Y5L:1:1104:13817:16855	TCACCCCTCAAGCCCTGTGCTTGGTGTTGGACGGCTTGGTCGAGTTACATTGACCCCTCCTAAAGACAATGACGGCGGCCTGTGGTTCCCCCGGTACACTGAGCTTCTAACTGAGCACGTATTGGATAAGGGCGCCCGGGACACGGTCCTCTCCTTTTACTAGGAAATTTTACAA	Cluster_1226	21	0	21	0	0	0	0	0	0	0	0	0
na	k__Fungi	p__Ascomycota	c__Eurotiomycetes	o__Chaetothyriales	f__Herpotrichiellaceae	g__Cladophialophora	s__Cladophialophora_sp	Cladophialophora_sp	99.415	98.2759	4.29e-85	171	M02696:46:000000000-C9Y6Y:1:1102:6405:9911	TCACCCCTCAAGCCCCGTGCTTGGTGTTGGACGGTCGGTCGCGATTCCGCGACCCCGCCTAAAGACAATGACGGCGGCCTGTGGTTCCCCCGGTACACTGAGCTTTTTGAGCACGTATCGGACGAGGGTGCCCGGGTCACGGTCCTCTTCCCCCTTACGGGAAAATTTTATCAA	Cluster_745	40	0	1	0	6	17	0	12	0	0	0	4
na	k__Fungi	p__Ascomycota	c__Eurotiomycetes	o__Chaetothyriales	f__Herpotrichiellaceae	g__Cladophialophora	s__Cladophialophora_sp	Cladophialophora_sp	90.286	97.7273	7.53e-58	175	M03757:27:000000000-C9Y5L:1:1106:22927:2969	TCAACCCTCAAGCCTGTGCTTGGTGTTGGACGGCTTGGTTAGGTCACCCTAACCCCTCCTAAAGACAATGACGGCGGCCTGTGGATCCCCCGGTACACTGAGCTTTTAACTGAGCACGTATCGGACAAGGGCGCCCAGGACCCGGTCTCTCTCCTTGCACGCAAGGAAACTTACAA	Cluster_1231	17	0	0	0	0	0	0	0	17	0	0	0
na	k__Fungi	p__Ascomycota	c__Eurotiomycetes	o__Chaetothyriales	f__Herpotrichiellaceae	g__Cladophialophora	s__Cladophialophora_sp	Cladophialophora_sp	90.698	97.1751	1.63e-59	172	M03757:27:000000000-C9Y5L:1:1110:21478:5080	TCACCCCTCAAGCCCCGGGCTTGGTGTTGGACGGCCTGGTGGAGCTCACGCTCGACCCCTCCTAAAGACAATGACGGCGGCCTGTGGTCCCCCCGGTACACTGAGCTTTTCACGGAGCACGTACTGGACGAGGGCGCCCGGGACCCGGTCTTCTCCCTTCAGTGGGAAACTTCTCAA	Cluster_1914	15	0	0	0	15	0	0	0	0	0	0	0
na	k__Fungi	p__Ascomycota	c__Eurotiomycetes	o__Chaetothyriales	f__Herpotrichiellaceae	g__Coniosporium	s__Coniosporium_apollinis	Coniosporium_apollinis	100	100	3.07e-81	162	M03757:27:000000000-C9Y5L:1:1113:12881:6735	CAACCCTCAAGCTCTGCTTGGTATTGGGCGTCGCCGGGACATTCTCCCGGCGTGCCTCAAAGATATCGGCGGTGGTGCCCTTCTCTAAGCGTGGTAAATTTTATTCGCTTCTGAGTTGGGGCTTCACCCGCCGGACAAACCGGGCTTCGGCCCACTTTCTCA	Cluster_997	47	5	1	0	0	0	24	0	17	0	0	0
na	k__Fungi	p__Ascomycota	c__Eurotiomycetes	o__Chaetothyriales	f__Herpotrichiellaceae	g__Coniosporium	s__Coniosporium_sp	Coniosporium_sp	97.419	100	1.06e-70	155	M02696:5:000000000-BW5RL:1:1102:23521:22153	CAACCCTCAAGCTCTGCTTGGTATTGGGCTTCGTCGGTCCCCGGCGTGCCTTAAAGCTATCGGCGGTGGTGCCTTTCTCTAAGCGTGGTAAATTTTATTCGCTTGTGAGTCGGGCTTCGCCTGCCGGATAAACCGGGCCCCGGCCCACTTTCTCA	Cluster_499	77	1	0	0	0	0	0	0	0	0	76	0
na	k__Fungi	p__Ascomycota	c__Eurotiomycetes	o__Chaetothyriales	f__Herpotrichiellaceae	g__Coniosporium	s__Coniosporium_sp	Coniosporium_sp	97.419	100	1.06e-70	155	M02696:5:000000000-BW5RL:1:1103:6415:2773	CAACCCTCAAGCTCTGCTTGGTATTGGGCTCCGTCGGTCCCCGGCGTGCCTCAAAGCTATCGGCGGTGGTGCCTTTCTCTAAGCGTGGTAAATTTTATTCGCTTGTGAGTCGGGCTTCGCCTGCCGGACAAACCGGGCCTCGGCCCACTTTCTCA	Cluster_553	51	0	0	0	0	0	0	0	0	0	51	0
na	k__Fungi	p__Ascomycota	c__Eurotiomycetes	o__Chaetothyriales	f__Herpotrichiellaceae	g__Coniosporium	s__Coniosporium_sp	Coniosporium_sp	98.125	100	1.41e-74	160	M02696:5:000000000-BW5RL:1:2109:27205:15345	CAACCCTCAAGCTCTGCTTGGTATTGGGCGTCGCGGGGCGAGTCCCGGCGTGCCTCAAAAAAATCGGCGGTGGTGCCCTTCTCTAAGCGTGGTAAATCTTATTCGCTTCTGAGTCGGGGCCTCACCCGCCGGCAAAACGGGCTCCGGCCCAACTTCTCA	Cluster_1005	18	0	0	0	1	0	1	0	0	0	16	0
na	k__Fungi	p__Ascomycota	c__Eurotiomycetes	o__Chaetothyriales	f__Herpotrichiellaceae	g__Exophiala	s__Exophiala_sp	Exophiala_sp	100	100	1.56e-89	177	M02696:5:000000000-BW5RL:1:1117:4080:13111	ACACCCCTCAAGCCCCCGGGCTTGGTTTTGGACGGTTTGGTCTGGGCTCCGGCCTCGACCCCTCCTAAAGACAATGACGGCGGCCTCGTTGGACCCCCGGTACACTGAGCTTCTTAACTGAGCACGTATCGGATTTAGGGTGCGCGGGGCCCGGTCTTCAACCCCCTTTTTTTCTAA	Cluster_1108	15	0	0	0	0	0	0	0	0	0	15	0
na	k__Fungi	p__Ascomycota	c__Eurotiomycetes	o__Chaetothyriales	f__Herpotrichiellaceae	g__Exophiala	s__Exophiala_xenobiotica	Exophiala_xenobiotica	89.313	71.1957	1.75e-39	131	M03757:27:000000000-C9Y5L:1:1104:6571:6191	TCACCCCTCAAGCCCCCGGCTTGGTGTTGGAGATTTTTGGTAGCGCCCCCGGCTCGACCTCTCCTAAAGACAATGACGGCGGCCACGTAGGACCCCCGGTACACTGAGCTTCTTAACCGAGCACGTACTGGAAGGGCCTCGTGACGACGGTCTACCCTCCCCCACGGGAGCATCTTTTTAACAA	Cluster_1113	14	0	0	14	0	0	0	0	0	0	0	0
na	k__Fungi	p__Ascomycota	c__Eurotiomycetes	o__Chaetothyriales	f__Herpotrichiellaceae	g__Rhinocladiella	s__Rhinocladiella_sp	Rhinocladiella_sp	97.701	100	3.34e-81	174	M03757:27:000000000-C9Y5L:1:1117:21507:24007	TCACCCCTCAAGCTTCGGCTTGGTGTTGGGCTTTCGTTCCTTATCGAACGGGCCTCAAAGATAGTGACGGCGTCCCAGATGGAACCGGTACGAGGAGCTTTTAACCAAGCATGTACGCGGCGTGAATCTGCGGGCGGCGGTCTTTAACCACTACTCTTCGGAGTACTTTCTAAG	Cluster_85	521	0	7	50	28	0	362	18	5	44	3	4
na	k__Fungi	p__Ascomycota	c__Eurotiomycetes	o__Chaetothyriales	f__Herpotrichiellaceae	g__Rhinocladiella	s__Rhinocladiella_sp	Rhinocladiella_sp	97.701	100	3.34e-81	174	M03757:27:000000000-C9Y5L:1:1111:8158:5749	TCACCCCTCAAGCTTCGGCTTGGTGTTGGGCTTTCGTTCCTTATCGAACGGGCCTCAAAGATAGTGACGGCGTCCCAGATGGAACCGGTACGAGGAGCTTTTAACCAAGCATGTACGCGGCGTGAATCTGCGGGCGGCGGTCTTTAACCACTACTCTTCGGAGTACTTTCTAAG	Cluster_229	209	0	3	20	15	0	115	11	9	32	2	2
na	k__Fungi	p__Ascomycota	c__Eurotiomycetes	o__Chaetothyriales	f__Herpotrichiellaceae	g__Rhinocladiella	s__Rhinocladiella_sp	Rhinocladiella_sp	86.188	99.4286	2.73e-47	181	M03757:27:000000000-C9Y5L:1:1103:17881:3654	TCACCCCTCAAGCTCCGGCTTGGTGTTGGGCTGGATCTGTCAAAAAATCGGCCTCAAAGATAGTGACGGCGTTCCAGATGGAACCGGTACGAGGAGCTTCTAACCAAGCATGTACGCGGCGTGAATCTGTGGGCGGCCATCTTCAACCACTACTCTTCTGGAGTATCTTTCTAAG	Cluster_567	39	18	20	0	0	0	0	0	0	0	0	1
na	k__Fungi	p__Ascomycota	c__Eurotiomycetes	o__Chaetothyriales	f__Herpotrichiellaceae	g__Rhinocladiella	s__Rhinocladiella_sp	Rhinocladiella_sp	93.714	100	1.59e-69	175	M03757:27:000000000-C9Y5L:1:1101:27175:13082	TCACCCCTCAAGCTCCGGCTTGGTGTTGGGCTTCATGATAGTCATATCATGGGCTTCAAAGATAGTGACGGCGCCCCAGATGGAACCGGTACGAGGAGCTTTTAACCAAGCATGTACGCGGCGTGAGTCTGCGGGCGACGGTCTTTAACCACTACTCTCCGGAGTATTTTTCAAG	Cluster_814	23	0	0	0	23	0	0	0	0	0	0	0
na	k__Fungi	p__Ascomycota	c__Eurotiomycetes	o__Chaetothyriales	f__Herpotrichiellaceae	g__Rhinocladiella	s__Rhinocladiella_sp	Rhinocladiella_sp	93.103	100	7.33e-68	174	M03757:27:000000000-C9Y5L:1:1111:10249:15115	TCACCCCTCAGGCTCTGGCTTGGTGTTGGGCTTCATGATGGTCATATCATAGGCTTCAAAGATAGTGACGGCGTCCCAGATGGAACCGGTACGAGGAGCTTTTAACCAAGCATGTACGCGGCTTGAATCTGCGGGCGACGGTCTTTAACCACTACTCTTCGGAGTATTTTCAAG	Cluster_857	20	0	2	0	18	0	0	0	0	0	0	0
na	k__Fungi	p__Ascomycota	c__Eurotiomycetes	o__Chaetothyriales	f__Herpotrichiellaceae	g__Rhinocladiella	s__Rhinocladiella_sp	Rhinocladiella_sp	97.11	100	5.55e-79	173	M03757:27:000000000-C9Y5L:1:1117:8536:11546	TCACCCCTCAAGCTCCGGCTTGGTGTTGGGTTGGATTTGTCAAAAAATCGGCCTCAAAGATAGTGACGGCGTCCCAGATGGAACCGGTACGAGGAGCTTTTAACCAAGCATGTACGCGGCGTGAATCTGCGGGCGGCGGTCTTTAACCACTACTCTTCGGAGTATTTTCTAAG	Cluster_842	24	0	2	0	16	0	4	2	0	0	0	0
na	k__Fungi	p__Ascomycota	c__Eurotiomycetes	o__Chaetothyriales	f__Herpotrichiellaceae	g__Rhinocladiella	s__Rhinocladiella_sp	Rhinocladiella_sp	93.714	100	1.59e-69	175	M03757:27:000000000-C9Y5L:1:1101:6890:17819	TCACCCCTCAAGCTCCGGCTTGGTGTTGGGCTGGATTTGTCCAAAAATCGGCCTCAAAGATAGTGACGGCGTTCCAGATGGAACCGGTACGAGGAGCTTTTAACCAAGCATGTACGCGGCGTGAATCTGTGGGCGGCCATCTTCAACCACTGCTCTTCTAGAGTATCTTTCTAAG	Cluster_895	42	19	0	0	0	0	0	0	21	0	0	2
na	k__Fungi	p__Ascomycota	c__Eurotiomycetes	o__Chaetothyriales	f__Herpotrichiellaceae	g__Rhinocladiella	s__Rhinocladiella_sp	Rhinocladiella_sp	95.977	100	1.2e-75	174	M03757:27:000000000-C9Y5L:1:1114:2774:9581	TCACCCCTCAAGCTCCGGCTTGGTGTTGGGCTTTCGTTCCTTATCGGACGGGCCTCAAAGATAGTGACGGCGTCCCAGATGGAACCGGTACGAGGAGCTTTTAACCAAGCATGTACGCGGTGTGAATCTGTGGGCGGCGGTCTTTAACCACTACTCTTCGGAGTACTTTCAAG	Cluster_1019	16	0	0	0	15	0	0	0	1	0	0	0
na	k__Fungi	p__Ascomycota	c__Eurotiomycetes	o__Chaetothyriales	f__Herpotrichiellaceae	g__Rhinocladiella	s__Rhinocladiella_sp	Rhinocladiella_sp	86.188	99.4286	2.73e-47	181	M03757:27:000000000-C9Y5L:1:1103:12150:4746	TCACCCCTCAAGCTCCGGCTTGGTGTTGGGCTGGATCTGTCAAAAAATCGGCCTCAAAGATAGTGACGGCGTTCCAGATGGAACCGGTACGAGGAGCTTCTAACCAAGCATGTACGCGGCGTGAATCTGTGGGCGGCCATCTTCAACCACTACTCTTCTGGAGTATCTTTCTAAG	Cluster_1152	17	3	12	0	2	0	0	0	0	0	0	0
na	k__Fungi	p__Ascomycota	c__Eurotiomycetes	o__Chaetothyriales	f__Herpotrichiellaceae	g__Rhinocladiella	s__Rhinocladiella_sp	Rhinocladiella_sp	99.422	100	1.18e-85	173	M03757:27:000000000-C9Y5L:1:1103:17348:8813	TCACCCCTCAAGCTCCGGCTTGGTGTTGGGCTGGATTTGTCAAAAAATCGGCCTCAAAGATAGTGACGGCGTCCCAGACGGAACCGGTACGAGGAGCTTTTAACCAAGCATGTACGCGGCGTGAATCTGTGGGCGGCGGTCTTTAACCACTACTCTTCGGAGTACTTTTTAAG	Cluster_519	58	0	0	0	4	51	1	0	1	1	0	0
na	k__Fungi	p__Ascomycota	c__Eurotiomycetes	o__Chaetothyriales	f__Herpotrichiellaceae	g__Rhinocladiella	s__Rhinocladiella_sp	Rhinocladiella_sp	91.011	100	2.73e-62	178	M03757:27:000000000-C9Y5L:1:1104:24058:12663	TCACCCCTCAAGCTCCGGCTTGGTGTTGAGCTTCGTTATAGTTTAGCTATCACGGGCTTCAAAGATAGTGACGGCGTCCCAGATGGAACCGGTACGAGGAGCTTCTAATCAAGCATGTACGCGGCGTGAATCTGCGGGCGACGGTCTGTAACCACTACTCTTCGGAGTACTTTTCAAG	Cluster_640	33	0	0	0	33	0	0	0	0	0	0	0
na	k__Fungi	p__Ascomycota	c__Eurotiomycetes	o__Chaetothyriales	f__Herpotrichiellaceae	g__Rhinocladiella	s__Rhinocladiella_sp	Rhinocladiella_sp	94.857	100	7.33e-73	175	M03757:27:000000000-C9Y5L:1:1102:18416:17806	TCACCCCTCAAGCTCCGGCTTGGTGTTGGGCTGGATTTGTCAAAAAATCGGCCTCAAAGATAGTGACGGCGTTCCAGATGGAACCGGTACGAGGAGCTTTTAACCAAGCATGTACGCGGCGTGAATCTGTGGGCGACCATCTTCAACCACTACTCTTCTGGAGTATCTTTCTAAG	Cluster_850	18	8	0	0	0	0	0	0	10	0	0	0
na	k__Fungi	p__Ascomycota	c__Eurotiomycetes	o__Chaetothyriales	f__Herpotrichiellaceae	g__unidentified	s__Herpotrichiellaceae_sp	Herpotrichiellaceae_sp	85.156	76.6467	2.66e-27	128	M02696:5:000000000-BW5RL:1:1104:13557:23118	ACAACCCTCAAGCCTGGCTTGCTGTTGGACCTCTCGTCGGTTTGAAAAACGACCGACGGGTCCCAAAGGTAATGACGGCGTCAGTTGGACCCCAGATGCAACGAGCTCTCGTAGCACGCATCCCAAGGGTTGATTGATTCCAGTCTTGACCATATCATTTATCACAA	Cluster_515	61	0	0	0	0	0	0	0	0	0	61	0
na	k__Fungi	p__Ascomycota	c__Eurotiomycetes	o__Chaetothyriales	f__Herpotrichiellaceae	g__unidentified	s__Herpotrichiellaceae_sp	Herpotrichiellaceae_sp	96.795	100	4.95e-69	156	M03757:27:000000000-C9Y5L:1:1102:18267:16532	TCAACCATCAAGCCTGGCTTGTCGTTGGACCTTTGGTCGTCGAGACCGGTCCGAAAGATAATGGACGGGCGTTTGGTGGCCCCCGATGCAACGAGCTCTTTTGAACAGCACGCATCGGTGTGGTCGTCGGCCCCGCCCCAAACCCCAATTTTTCA	Cluster_918	17	0	0	0	0	17	0	0	0	0	0	0
na	k__Fungi	p__Ascomycota	c__Eurotiomycetes	o__Chaetothyriales	f__Herpotrichiellaceae	g__unidentified	s__Herpotrichiellaceae_sp	Herpotrichiellaceae_sp	98.718	100	1.38e-74	156	M03757:27:000000000-C9Y5L:1:1105:21302:7947	TCAACCATCAAGCCTGGCTTGTCGTTGGACCTTTGGGTCGTCGAGACCGGTCCGAAAGATAATGGACGGGCGTCTGGTGGCCCCCGATGCAACGAGCTCTTTTAAACAGCACGCATCGGTGCGGTCGGCAGCCCCGCCCCAAACCTCAATTTTTCA	Cluster_451	56	0	32	0	1	0	0	0	23	0	0	0
na	k__Fungi	p__Ascomycota	c__Eurotiomycetes	o__Chaetothyriales	f__Herpotrichiellaceae	g__unidentified	s__Herpotrichiellaceae_sp	Herpotrichiellaceae_sp	99.359	100	2.96e-76	156	M03757:27:000000000-C9Y5L:1:2101:20545:14844	TCAACCATCAAGCCTGGCTTGTCGTTGGACCTTTGGTCGTCGGGACCGGTCCGAAAGATAATGGACGGGCGTCTGGTGGCCCCCGATGCAACGAGCTCTTTCAAACAGCACGCATCGGTGAGGTCGGCAGCCCCGCCCCAAACCCCCCTTTTTTCA	Cluster_780	41	0	0	0	0	0	18	20	0	3	0	0
na	k__Fungi	p__Ascomycota	c__Eurotiomycetes	o__Chaetothyriales	f__Herpotrichiellaceae	g__unidentified	s__Herpotrichiellaceae_sp	Herpotrichiellaceae_sp	100	100	8.11e-77	154	M03757:27:000000000-C9Y5L:1:2119:2454:17236	TCAACCATCAAGCTCTGCTTGGCATTGATTGTCACCCCCCTCCCCGGGGGGCGCGATCTAAACTGGTCGGCTGTGGTCTGTGAACCGTTGGCGTTAGTAAAAACTTCCCGCTACTCGGTAACAGGTCGCAAGCCTCCAAAACCCAACACCTCAA	Cluster_1049	22	0	8	2	3	1	3	3	0	2	0	0
na	k__Fungi	p__Ascomycota	c__Eurotiomycetes	o__Chaetothyriales	f__Herpotrichiellaceae	g__Veronaea	s__Veronaea_botryosa	Veronaea_botryosa	94.737	99.4624	7.8e-78	190	M03757:27:000000000-C9Y5L:1:1109:22265:8776	TCACCCCTCAAGCCCCCGGCTTGGTGTTGGACGGTTTGGTGGAGGCCTCGCCTCTACCCCTCCCAAAGACAATGACGGCGGCCTCGTTGGACCCCCGGTACACTGAGTTCTTCACGGGACACGTACTGGACACAAGGGCTCACGGGTCACGGTCTGCCTCCCCTTCAAGGGAGAACTTTTCTCAAA	Cluster_1414	14	0	0	0	1	0	0	0	0	13	0	0
na	k__Fungi	p__Ascomycota	c__Eurotiomycetes	o__Chaetothyriales	f__Herpotrichiellaceae	Multi-affiliation	Multi-affiliation	multi-subject	multi-identity	multi-coverage	4.35e-65	multi-alignment-lg	M03757:27:000000000-C9Y5L:1:1101:10142:11836	TCACCCCTCAAGCCCTGTGCTTGGTGTTGGACGGCTTGGTCGAGCGATCGACCCCTCCTAAAGACAATGACGGCGGCCTGTGGTTCCCCCGGTACACTGAGCTTTTCACCGAGCACGTATCGGACGAGGGTGCCCGGGACACGGTCCTCTCCGCTCACGCGGAAACTTCTAA	Cluster_456	89	0	2	0	0	0	1	0	86	0	0	0
na	k__Fungi	p__Ascomycota	c__Eurotiomycetes	o__Chaetothyriales	f__Herpotrichiellaceae	Multi-affiliation	Multi-affiliation	multi-subject	multi-identity	multi-coverage	9.36e-67	multi-alignment-lg	M03757:27:000000000-C9Y5L:1:1109:24825:11522	TCACCCCTCAAGCCCTGTGCTTGGTGTTGGACGGCTTGGTCGAGCGATCGACCCCTCCTAAAGACAATGACGGCGGCCTGTGGTTCCCCCGGTACACTGAGCTTTTTACCGAGCACGTATCGGACGAGGGTTCCCGGGACACGGTCCTCTCCGTTCACACGGAAACTTCTAA	Cluster_2349	14	0	5	0	1	0	0	0	8	0	0	0
na	k__Fungi	p__Ascomycota	c__Eurotiomycetes	o__Chaetothyriales	f__Trichomeriaceae	g__Bradymyces	s__Bradymyces_sp	Bradymyces_sp	100	100	1.48e-84	168	M02696:5:000000000-BW5RL:1:1101:7092:19520	TCCTCCCTCAAAACTCCTGTTTTGGTGTTGGGCCGCGTTGGTCACCTCCGACCAACGGGCCTCAAAGACAATGACGGCGTCCGTGGGACCCTCTTCGCAGTGAGCTTTTGTTAGCGCGCGTTGAGTTTAAAGGACCCTCCGGGCCGGCCACCTTTATCTATTTTACAA	Cluster_1132	15	0	0	0	0	0	0	0	0	0	15	0
na	k__Fungi	p__Ascomycota	c__Eurotiomycetes	o__Chaetothyriales	f__Trichomeriaceae	g__Knufia	s__Knufia_aspidiotus	Knufia_aspidiotus	95.455	90.4762	1.52e-64	154	M02696:67:000000000-B44VG:1:1101:25325:5580	TCCTCCCTCAAACCTCGGGTTTGGTGTTGGGCACAAGTCGGTCGTCCGACCGACTGGCCTCAAAGACAATGACGGCGTCCGTGGGACCCTCGGTGCAACGAGCTTTTCGGAGCACGCGTCGAGTTTCAAGGACCTTCCGGGCCGGTCTAACCCTCATTATTTTAACAA	Cluster_49	790	13	1	2	0	0	0	0	2	0	767	5
na	k__Fungi	p__Ascomycota	c__Eurotiomycetes	o__Chaetothyriales	f__Trichomeriaceae	g__Knufia	s__Knufia_karalitana	Knufia_karalitana	96.875	95.2381	3.25e-71	160	M03757:27:000000000-C9Y5L:1:1111:9190:21395	TCCTCTCTCAAACCCCGGGTTTGGTGTTGGACCTAAGTTGTGCATCTGAACAACTGGTCTTAAAGACAATGACGGCGTCCGTGGGACCCTCGGTGCAACGAGCTTCTAGGAGCACGCGTCGAGTTTCAAGGACCTTCCGGGCCGGTCTCCTTTACTTTTTACTTACAA	Cluster_985	15	0	0	0	0	0	0	0	15	0	0	0
na	k__Fungi	p__Ascomycota	c__Eurotiomycetes	o__Chaetothyriales	f__Trichomeriaceae	g__Knufia	s__Knufia_marmoricola	Knufia_marmoricola	99.363	94.5783	8.86e-77	157	M02696:67:000000000-B44VG:1:2113:23411:23329	TCCTCCCTCAAACCCCGGGTTTGGTGTTGGACCCAAGTTGTGCATCTGAACAACTGGTCTCAAAGACAATGACGGCGTCCGTGGGACCCTCGGTGCAACGAGCTTCTAGGAGCACGCGTCGAGTTTCAAGGTCCTTCCGGGCCGGTCTCCTTCTTACTATTTACAA	Cluster_793	29	1	0	0	5	0	0	0	2	0	21	0
na	k__Fungi	p__Ascomycota	c__Eurotiomycetes	o__Chaetothyriales	f__Trichomeriaceae	g__Knufia	s__Knufia_perforans	Knufia_perforans	97.041	100	3.23e-76	169	M03757:27:000000000-C9Y5L:1:1108:5371:20784	TCCTCCCTCAAACCCCGGGTTTGGTGTTGGACCCAAGTTGTGCATCTGAACAACTGGTCTCAAAGACAATGACGGCGTCCGTGGGACCCTCGGTGCAACGAGCTTTTAGGAGCACGCGTCGAGTTTCAAGGACCTTCCGGGCCGGTCTCCTTTACTTTTTACTTACAA	Cluster_1319	17	0	0	0	0	0	0	0	17	0	0	0
na	k__Fungi	p__Ascomycota	c__Eurotiomycetes	o__Chaetothyriales	f__Trichomeriaceae	g__Knufia	s__Knufia_sp	Knufia_sp	98.788	100	5.18e-79	165	M02696:67:000000000-B44VG:1:1102:21692:9355	TCCTCCCTCAAACCCCGGGTTTGGTGTTGGGCCCACGTTGTGCGAACAACTGGCCTCAAAGACAATGACGGCGTCCGTGGGACCCTCGGTGCAACGAGCTTTCAGGAGCACGCGTCGAGTTGAAAGGTCCCTCCGGGCCGGCCACCTTTTTTACTATTTACAA	Cluster_7	2418	206	217	1100	40	37	45	537	105	0	34	97
na	k__Fungi	p__Ascomycota	c__Eurotiomycetes	o__Chaetothyriales	f__Trichomeriaceae	g__Knufia	s__Knufia_sp	Knufia_sp	98.788	100	5.18e-79	165	M02696:67:000000000-B44VG:1:1111:8131:24329	TCCTCCCTCAAACCCCGGGTTTGGTGTTGGGCCCACGTTGTGCGAACAACTGGCCTCAAAGACAATGACGGCGTCCGTGGGACCCTCGGTGCAACGAGCTTTCAGGAGCACGCGTCGAGTTGAAAGGTCCCTCCGGGCCGGCCACCTTTTTTACTATTTACAA	Cluster_67	829	49	93	295	24	13	23	232	39	4	8	49
na	k__Fungi	p__Ascomycota	c__Eurotiomycetes	o__Chaetothyriales	f__Trichomeriaceae	g__Knufia	s__Knufia_sp	Knufia_sp	98.039	94.4444	1.12e-70	153	M03757:27:000000000-C9Y5L:1:1102:17922:23882	TCCTCCCTCAAACCCCGGGTTTGGTGTTGGGCCCCGCGTTGTGCGAACAACTGGCCTCAAAGACAATGACGGCGTCCGCGGGACCCTCGGTGCAACGAGCTTTCAGGAGCACGCGTCGAGTTGAAAGGTCCCTCCGGGCCGGCCACCTTTTTTATTTTACAA	Cluster_1242	14	0	0	0	0	0	0	0	14	0	0	0
na	k__Fungi	p__Ascomycota	c__Eurotiomycetes	o__Chaetothyriales	f__unidentified	g__unidentified	s__Chaetothyriales_sp	Chaetothyriales_sp	81.507	84.6154	1.62e-24	146	M03757:27:000000000-C9Y5L:1:1106:20726:5327	TCACCCCTCAAGCCCGGCTTGTCATTGGATCGTCGTGCTGTCGTTAAGATGGCAGGTCCGAAAGATAATGACGGTGTCGTGTTGGACCCTAGATGCAACGAGCTTTTGTTAGCACGCATCTGGGCGAGTCTACCGGCCCGGTCGAGTGTTTTACAACCATCCTTCTCAA	Cluster_208	188	0	1	3	3	142	0	24	0	0	0	15
na	k__Fungi	p__Ascomycota	c__Eurotiomycetes	o__Chaetothyriales	f__unidentified	g__unidentified	s__Chaetothyriales_sp	Chaetothyriales_sp	99.383	100	1.43e-79	162	M02696:5:000000000-BW5RL:1:1102:5396:10944	TCCTCCCTCAAACCTCGGGTTTGGTGTTGGACCTAAGTTGTGTGAACAACTGGTCTCAAAGACAATGACGGCGTCCGTGGGACCCTCGGTGCAACGAGCTTTTAAGGAGCACGCGTCGAGTTTCAAGGACCTTCCGGGCCGGTCTCCTTCTTTATTTACAAA	Cluster_374	71	0	1	1	0	7	4	0	3	2	52	1
na	k__Fungi	p__Ascomycota	c__Eurotiomycetes	o__Chaetothyriales	f__unidentified	g__unidentified	s__Chaetothyriales_sp	Chaetothyriales_sp	90.854	100	3.16e-56	164	M03757:27:000000000-C9Y5L:1:1102:10919:17533	TCCTCCCTCAAACCTCGCGTTTGGTGTTGGGCTGAGTTGCTTCGGCGACTGGCCTCAAAGACAATGACGGCGTCCGCGGGACCCTCGGTGCAACGAGCTTTTAGGAGCACGCGTCGAGTTTCAAGGTCTCTCCGGGCCGGTCTAACCCTTTTTACTTCTAA	Cluster_415	81	0	0	72	0	0	0	1	0	8	0	0
na	k__Fungi	p__Ascomycota	c__Eurotiomycetes	o__Chaetothyriales	f__unidentified	g__unidentified	s__Chaetothyriales_sp	Chaetothyriales_sp	94.872	95.122	1.48e-64	156	M03757:27:000000000-C9Y5L:1:1109:26553:10395	TCCTCCCTCAAACCCCGTGTTTGGTGTTGGGCTCACGTTGCGGCGACGCAACCGGCCTCAAAGACAATGACGGCGTCCGCGGGACCCTCGGTGCAACGAGCTTTCAGGAGCACGCGCCGAGTTTCAAGGTCCCTCCGGGCCGGTCTAACCCTTTTTACTTCTAA	Cluster_935	17	2	3	0	0	0	0	0	0	4	8	0
na	k__Fungi	p__Ascomycota	c__Eurotiomycetes	o__Chaetothyriales	f__unidentified	g__unidentified	s__Chaetothyriales_sp	Chaetothyriales_sp	97.436	100	2.98e-71	156	M03757:27:000000000-C9Y5L:1:1102:12499:17432	TCAACCCTCAAGCCTGGCTTGCCATTGGACTCTGTCGCGGTCCTGCGACAGGCCTTAAAGATAACGACGGCGTCTGTCCGACCCTCGATGCAACGAGCTTTTTATGGCACGCATGGAAGTGGTCTGGCCGGCCCGGTCTGAACCATTATTTTTCAC	Cluster_1173	17	0	0	0	0	17	0	0	0	0	0	0
na	k__Fungi	p__Ascomycota	c__Eurotiomycetes	o__Chaetothyriales	f__unidentified	g__unidentified	s__Chaetothyriales_sp	Chaetothyriales_sp	95.513	95.122	3.19e-66	156	M03757:27:000000000-C9Y5L:1:1103:15258:11197	TCCTCCCTCAAACCCCGGGTTTGGTGTTGGGCCCACGTTGCTGCGAAGCAACTGGCCTCAAAGACAATGACGGCGTCCGCGGGACCCTCGGTGCAACGAGCTTTTAGGAGCACGCGTCGAGTTTCAAGGTCCCTCCGGGCCGGTCTAACCCTTTTTACTTCTAA	Cluster_1546	23	0	0	23	0	0	0	0	0	0	0	0
na	k__Fungi	p__Ascomycota	c__Eurotiomycetes	o__Chaetothyriales	f__unidentified	g__unidentified	s__Chaetothyriales_sp	Chaetothyriales_sp	100	100	1.89e-83	166	M02696:5:000000000-BW5RL:1:1104:17176:8043	TCCTCCCTCAAACCCCGTGTTTGGTGTTGGGCCCGCGTTCCTGCGAAGGAACTGGCCTCAAAGACAATGACGGCGTCCGCGGGACCCTCGGTGCAACGAGCTTTCAGGAGCACGCGCCGAGTTTCAAGGTCCCCCCGGGCCGGTCTAACCCTTTTTTTACTTATAA	Cluster_296	125	0	0	0	0	0	0	0	2	0	123	0
na	k__Fungi	p__Ascomycota	c__Eurotiomycetes	o__Chaetothyriales	f__unidentified	g__unidentified	s__Chaetothyriales_sp	Chaetothyriales_sp	100	100	3.07e-81	162	M03757:27:000000000-C9Y5L:1:1111:14871:4358	TCCTCCCTCAAACCTCGGGTTTGGTGTTGGACCCAAGTTGTGTGAACAACTGGTCTCAAAGACAATGACGGCGTCCGTGGGACCCTCGGTGCAACGAGCTTTTAAGGAGCACGCGTCGAGTTTCAAGGACCTTCCGGGCCGGTCTCCTTCTTTATTTACAAA	Cluster_713	29	0	0	1	0	6	0	0	2	1	19	0
na	k__Fungi	p__Ascomycota	c__Eurotiomycetes	o__Chaetothyriales	f__unidentified	g__unidentified	s__Chaetothyriales_sp	Chaetothyriales_sp	82.906	69.0476	1.62e-19	117	M03757:27:000000000-C9Y5L:1:1101:15192:4327	ACAACCCTCAAGCCTGGCTTGCTGTTGGACCTCGTCGTCGGTTTAATAAACGACCGACGGGTCCCAAAGATAATGACGGCGTCAGTTAGACCCTAGATGCAACGAGCTCTCGTAGCACGCATCCCAAGGGCTGATTGATTCCAGTCTCAACCATATCATTTATCACAA	Cluster_839	49	0	49	0	0	0	0	0	0	0	0	0
na	k__Fungi	p__Ascomycota	c__Eurotiomycetes	o__Chaetothyriales	f__unidentified	g__unidentified	s__Chaetothyriales_sp	Chaetothyriales_sp	100	100	6.37e-78	156	M03757:27:000000000-C9Y5L:1:1106:25863:17528	TCAACCCTCAAGCCTGGCTTGCCATTGGACTCCGTCGCGGTCCTGCGACAGGTCTCAAAGATAACGACGGCGTCTGTCCGACCCTCGATGCAACGAGCTTTTTATGGCACGCATGGAAGTGGTCTGGTCGGCCCGGTCTGAACCATTATTTTTCAC	Cluster_929	24	0	0	0	0	24	0	0	0	0	0	0
na	k__Fungi	p__Ascomycota	c__Eurotiomycetes	o__Chaetothyriales	f__unidentified	g__unidentified	s__Chaetothyriales_sp	Chaetothyriales_sp	91.716	98.2143	1.19e-60	169	M03757:27:000000000-C9Y5L:1:1102:23295:20256	TCACCCCTCAAGCCCTGTGCTTGGTGTTGGACGGTCGGTCGCGCGAGCGACCCCTCCTAAAGACAATGACGGCGGCCTGTGGTTCCCCCGGTACAATGAGCTTTCGAGCACGTATCGGACGAGGGTGCCCGGGACACGGTCCTCTCCTTTCATTAGGAAACTTCTCAA	Cluster_974	25	0	0	0	0	25	0	0	0	0	0	0
na	k__Fungi	p__Ascomycota	c__Eurotiomycetes	o__Chaetothyriales	Multi-affiliation	Multi-affiliation	Multi-affiliation	multi-subject	90.909	86.4198	6.94e-48	143	M03757:27:000000000-C9Y5L:1:2102:27957:18363	TCCTCCCTCAAACCTCGCGTTTGGTGTTGGGCTGAGTTGCTTCGGCGACTGGCCTCAAAGACAATGACGGCGTCCGCGGGACCCTCGGTGCAACGAGCTTTTAGGAGCACGCGTCGAGTTGAAAGGTCTCTCCGGGCCGGCCACCTTTTTTACTATTTACAA	Cluster_2055	14	0	0	12	0	1	1	0	0	0	0	0
na	k__Fungi	p__Ascomycota	c__Eurotiomycetes	o__Eurotiales	f__Aspergillaceae	g__unidentified	s__Aspergillaceae_sp	Aspergillaceae_sp	96.094	100	4.03e-54	128	M02696:67:000000000-B44VG:1:1110:4212:14497	CACCCCATCAAGCCCGGCTTGGTCTTGGGCGTCGCCCCCGGGCGCGCCCCAAAAACGTCGGCGGAGCTGGGGCACCGAGCGTGACGCACTCACGGACTCTGCGCCTCAGCCCGGCCTCACCACCCTCT	Cluster_1021	20	17	0	0	0	2	0	0	0	0	1	0
na	k__Fungi	p__Ascomycota	c__Eurotiomycetes	o__Sclerococcales	f__Dactylosporaceae	g__Dactylospora	s__Dactylospora_parasitica	Dactylospora_parasitica	97.581	88.5714	3.47e-55	124	M03757:27:000000000-C9Y5L:1:1104:21165:17172	CACCCCTCAAACCTAGGTTTGATGTTGGGCACTGCTGTAAGGGCATGCCTAAAAATTAGCGATGGTAACCTTCAACCACAGGCGCACAAATGTCGCAATGATGGAAGATGGGGGCCAGTCTTTAACTAAAATTTTCTGAA	Cluster_1045	16	0	0	0	14	0	0	2	0	0	0	0
na	k__Fungi	p__Ascomycota	c__Eurotiomycetes	o__unidentified	f__unidentified	g__unidentified	s__Eurotiomycetes_sp	Eurotiomycetes_sp	99.387	100	4.01e-80	163	M02696:67:000000000-B44VG:1:2106:11570:1665	TCAACCCTCAAGCCCCGGCTTGGTGTTGGAGGCCCGGCGAGGTTCTGAACCTGGCCGCTCCGAAAGATAACGACGGCGTCCGGCGGACCCCTGGTACAATGGGCTTTCCAAGCACGTATCGGTTGCGGTCCCCGGGGGCTGGTCTATAACCCATTTTTTACAA	Cluster_454	198	13	86	0	56	0	3	16	8	11	1	4
na	k__Fungi	p__Ascomycota	c__Eurotiomycetes	o__Verrucariales	f__unidentified	g__unidentified	s__Verrucariales_sp	Verrucariales_sp	96.25	100	3.98e-70	160	M03757:27:000000000-C9Y5L:1:1103:8649:21234	TCCACCCTCAAGCTCGGCTTGCCATTGGGTCACGTCGGGGCTGGCCCCCAACGGACCTCAAAGATAGTGGCGGATCCCCGGGTGGACCCTCCGACGCAGCGAGCTCCTGCAGCACGCGTCGAGGGGTTCCCCGGCTCCACCTCGACCCACAGATCGAACC	Cluster_767	22	0	0	0	0	22	0	0	0	0	0	0
na	k__Fungi	p__Ascomycota	c__Eurotiomycetes	o__Verrucariales	f__unidentified	g__unidentified	s__Verrucariales_sp	Verrucariales_sp	97.386	99.3506	1.37e-69	153	M03757:27:000000000-C9Y5L:1:1105:21720:15064	TCAACCCTCAAGCCCGGCTTGCTGTTGGGTCTCACCGTTGAGATATATGGTGGATCCAAAAGAGAATGGCAGAGTCCGCGGGACCCTGGATGCAGCGAGCTTCTAGCACGCGTCTGGATGGTCTCCGGCCTCGGTCTCACCCAAAGAATTTTCA	Cluster_1017	15	0	0	0	0	0	15	0	0	0	0	0
na	k__Fungi	p__Ascomycota	c__Eurotiomycetes	o__Verrucariales	f__unidentified	g__unidentified	s__Verrucariales_sp	Verrucariales_sp	96.25	100	3.98e-70	160	M03757:27:000000000-C9Y5L:1:1106:26141:9161	TCCACCCTCAAGCTCGGCTTGCCATTGGGTCACGTCGGGGCTGGCCCCCAACGGACCTCAAAGATAGTGGCGGATCCCCGGGTGGACCCTCCGACGCAGCGAGCTCCTGCAGCACGCGTCGAGGGGTTCCCCGGCTCCACCTCGACCCACAGATCGAACC	Cluster_1116	14	0	0	0	0	14	0	0	0	0	0	0
na	k__Fungi	p__Ascomycota	c__Eurotiomycetes	o__Verrucariales	f__Verrucariaceae	g__Agonimia	s__Agonimia_flabelliformis	Agonimia_flabelliformis	83.673	84.8837	9.83e-32	147	M03757:27:000000000-C9Y5L:1:1116:21111:10986	TCAACCCTCAAGCCCGGCTTGGCGTTGGGTCCCGTCGCGGCGTCCGCCCCGACGGACCCCAAAGATAATGGCAGAGCCCGCGTGGACCCTGGATGCAGCGAGCTTTCTGGCACGCGTCGCAGCGGTCCTCCGGCTCGGTCTTGACCGTCACGGTTCCACCGTCACATTCACT	Cluster_1725	15	0	0	0	0	15	0	0	0	0	0	0
na	k__Fungi	p__Ascomycota	c__Eurotiomycetes	o__Verrucariales	f__Verrucariaceae	g__Catapyrenium	s__Catapyrenium_cinereum	Catapyrenium_cinereum	100	100	1.4e-79	159	M03757:27:000000000-C9Y5L:1:1101:23013:9696	TCAACCGTCAAGCCCGGCTTGCTGTTGGGTCCCGTCGCCGGCGACGGCGGCGGACCCGAAAGACAATGGCGGTGCCCGTGGGGGGACCTGGACGCAACGAGCCTCCGCGCACGCGTCCGGGCGTCCCTCCGGCCCCGTCCCCGCCCAAACCCCCTCGCA	Cluster_592	39	0	0	0	0	39	0	0	0	0	0	0
na	k__Fungi	p__Ascomycota	c__Eurotiomycetes	o__Verrucariales	f__Verrucariaceae	g__Catapyrenium	s__Catapyrenium_cinereum	Catapyrenium_cinereum	95.597	100	8.35e-67	159	M03757:27:000000000-C9Y5L:1:1109:11011:10168	TCCACCGTCAAGCCCGGCTTGCTGTTGGGTCCCGTCGCCGGCGACGGCGGCGGACCCGAAAGATAATGGCGGTGCCCGCAGGGGGACCTGGACGCAACGAGCCTCCGCGCACGCGTCCGGGCGTCCCTCCGGCCCCGTCCCCCCAAACCCCTCGCA	Cluster_810	29	0	0	0	0	29	0	0	0	0	0	0
na	k__Fungi	p__Ascomycota	c__Eurotiomycetes	o__Verrucariales	f__Verrucariaceae	g__Catapyrenium	s__Catapyrenium_squamulosum	Catapyrenium_squamulosum	96.124	86.5772	4.83e-54	129	M03757:27:000000000-C9Y5L:1:1101:4998:8618	TCCACCTCTCAAGCCCGGCTTGCGGTTGAGCCACACCGTCCGCGCGGTGGGTTCGAAAGACGTTGGGCGCCCGTGGGGGTTCCGGTGCAGCGAGCTCTCGGGCACGTATCGGAGACCCGCGCCGGGCGTCGACTCCCCCATCTATCACA	Cluster_164	310	102	0	0	0	0	0	0	208	0	0	0
na	k__Fungi	p__Ascomycota	c__Eurotiomycetes	o__Verrucariales	f__Verrucariaceae	g__Dermatocarpon	s__Dermatocarpon_polyphyllizum	Dermatocarpon_polyphyllizum	97.279	94.8387	1.07e-65	147	M03757:27:000000000-C9Y5L:1:1103:21040:7413	TCAACCCTCAAGCTCGGCTTGCGGTTGGGTCCCGCCGTCGGCTTCGGCGGCGGACCCGAAAGATAATGGCCGGGCCCCGTGGGCTCTTGGATGCAGCGAGCTCTTTGGCACGCGTCCGGGGGCTTGCAGGCTCGGCCTTAACCATCACTTCTCTA	Cluster_283	142	0	0	0	0	0	140	0	0	2	0	0
na	k__Fungi	p__Ascomycota	c__Eurotiomycetes	o__Verrucariales	f__Verrucariaceae	g__Dermatocarpon	s__Dermatocarpon_taminium	Dermatocarpon_taminium	94.268	100	2.25e-62	157	M03757:27:000000000-C9Y5L:1:1101:10530:3696	TCACCCCTCAAGCCCGGCTTGCGGTTGGGTCTCGCCGTCGGCGGCGGACCCGAAAGACAATGGCCGGGCCCCGAGGGCCCCTGGACGCAGCGAGCTCTTTGGCACGCGTCCGGGCGGTCTCGGGGCTCGGTCTTGACCATCATATCGCTCA	Cluster_70	781	140	0	0	0	0	0	0	374	0	0	267
na	k__Fungi	p__Ascomycota	c__Eurotiomycetes	o__Verrucariales	f__Verrucariaceae	g__Dermatocarpon	s__Dermatocarpon_taminium	Dermatocarpon_taminium	92.208	99.3377	1.05e-55	154	M02696:5:000000000-BW5RL:1:1103:25991:20400	TCACCCCTCAAGCCCGGCTTGCGCTTGGGTCTCGCCGTCGGCGGCGGACCCGAAAGACAATGGCCGGGCCCCGTGGGCCCCTGGATGCAGCGAGCTCTTTGGCACGCGTCCGGGCGGTCCCGGGGCTCGGCCCTGACCCCCACATCGCTCT	Cluster_78	871	0	0	0	0	0	0	0	0	0	0	871
na	k__Fungi	p__Ascomycota	c__Eurotiomycetes	o__Verrucariales	f__Verrucariaceae	g__Dermatocarpon	s__Dermatocarpon_taminium	Dermatocarpon_taminium	97.452	100	2.32e-72	157	M02696:5:000000000-BW5RL:1:1104:18215:9328	TCACCCCTCAAGCCCGGCTTGCGGTTGGGTCTCGCCGTCGGCGGCGGCGGCGGACCCGAAAGACAATGGCCGGGCCCCGAGGGCCCCTGGACGCAGCGAGCTCTTTGGCACGCGTCGGGGCGGTCTCGGGGCTCGGTCTTGACCATCATATCGCTCA	Cluster_404	129	20	0	0	0	0	0	0	0	0	0	109
na	k__Fungi	p__Ascomycota	c__Eurotiomycetes	o__Verrucariales	f__Verrucariaceae	g__Dermatocarpon	s__Dermatocarpon_taminium	Dermatocarpon_taminium	99.355	100	1.06e-75	155	M02696:5:000000000-BW5RL:1:1118:23715:15910	TCACCCCTCAAGCCCGGCTTGCGGTTGGGTCTCGCCGTCGGCGGCGGCGGACCCGAAAGACAATGGCCGGGCCTCGGGGCCCCCTGGACGCAGCGAGCTCTTTGGCACGCGTCCGGGCGGTCTCGGGGCTCGGCCTTGACCCATCATATCGCTCA	Cluster_322	155	0	0	0	0	0	0	0	0	0	0	155
na	k__Fungi	p__Ascomycota	c__Eurotiomycetes	o__Verrucariales	f__Verrucariaceae	g__Dermatocarpon	s__Dermatocarpon_taminium	Dermatocarpon_taminium	91.72	100	1.05e-55	157	M02696:5:000000000-BW5RL:1:2109:20269:9431	TCACCCCTCAAGCCCGGCTTGCGCTTGGGTCTCGCCGTCGGCGGCGGACCCGAAAGACAATGGCCGGGCCCCGTGGGCCCCTGGATGCAGCGAGCTCTTTGGCACGCGTCCGGGCGGTCTCGGGGCTCGGTCTCGACCATCATATCGCTCA	Cluster_990	29	0	0	0	0	0	0	0	0	0	0	29
na	k__Fungi	p__Ascomycota	c__Eurotiomycetes	o__Verrucariales	f__Verrucariaceae	g__Endocarpon	s__Endocarpon_deserticola	Endocarpon_deserticola	95.513	100	3e-66	156	M02696:67:000000000-B44VG:1:1103:8835:14448	TCAACCCTCAAGCTCGGCTTGCTGTTGGGTCCCCGCCGTTGCTCCAACGGCGGACCCGAAAGATAATGGCCGAGTCCGTGAGACCCTGGATGCAGCGAGCTTCTAGCACGCGTCTAGGCGGTCTTCGGGCTTGGTGTTAACCAATTGTCAACTTCT	Cluster_528	44	44	0	0	0	0	0	0	0	0	0	0
na	k__Fungi	p__Ascomycota	c__Eurotiomycetes	o__Verrucariales	f__Verrucariaceae	g__Endocarpon	s__Endocarpon_psorodeum	Endocarpon_psorodeum	96.154	100	6.46e-68	156	M03757:27:000000000-C9Y5L:1:1102:28487:8411	TCAACCGTCAAGCTCGGCTTGCTGTTGGGTCCCCGTCGTTGCTTTAGCGGCGGACCCGAAAGATAATGGCAGAGTCTGTGAGACCCTGGATGCAGCGAGCTTCTAGCACGCGTCTGGACGGTCTTTGGGCTCGGTCTCAACCACTTGTCAACCTCT	Cluster_1080	16	0	0	0	0	16	0	0	0	0	0	0
na	k__Fungi	p__Ascomycota	c__Eurotiomycetes	o__Verrucariales	f__Verrucariaceae	g__Endocarpon	s__Endocarpon_psorodeum	Endocarpon_psorodeum	95.513	100	3e-66	156	M02696:67:000000000-B44VG:1:1103:23537:4624	TCAACCCTCAAGCTCGGCTTGCTGTTGGGTCCCCGTCGTTGCTCCAGCGGCGGACCCGAAAGATAATGGCAGAGTCTGTGGGACCCTGGATGCAGCGAGCTTCTAGCACGCGTCTGGGTGGTCTTTGGGCTTGGTCTCAACCAATTGTCAACCTCT	Cluster_588	41	41	0	0	0	0	0	0	0	0	0	0
na	k__Fungi	p__Ascomycota	c__Eurotiomycetes	o__Verrucariales	f__Verrucariaceae	g__Endocarpon	s__Endocarpon_pusillum	Endocarpon_pusillum	95.541	100	8.42e-67	157	M02696:67:000000000-B44VG:1:1101:8490:4728	GTCAACCCTCAAGCTCAGCTTGCTGTTGGGTCCCCGTCGTTGCTTTAACGGCGGACCCGAAAGGTAATGGCAGAGTCCGTGAGACCCTGGATGCAGCGAGCTCCTAGCACGCGTCTGGACGGTTTTCGGGTTCGGTCTTAACCAGATGATAACTTCT	Cluster_34	1156	1156	0	0	0	0	0	0	0	0	0	0
na	k__Fungi	p__Ascomycota	c__Eurotiomycetes	o__Verrucariales	f__Verrucariaceae	g__Heteroplacidium	s__Heteroplacidium_podolepis	Heteroplacidium_podolepis	89.051	86.7089	8.78e-42	137	M03757:27:000000000-C9Y5L:1:1101:17540:12779	TCCACCCTCAAGCCCGGCTTGCCGTTGGGCCCCGCATCGTCTCGCGGACGGTGGGCCCGAAATCCAATGGGGGGGAGCCCGTGGGATCTCCGGTGCAGCGAGCTCTCCAGCACGCATCTGGGGATCCCCCCGCGCCTCCGCCGCCGAAGAATTGCTCC	Cluster_552	43	0	0	0	0	0	0	0	43	0	0	0
na	k__Fungi	p__Ascomycota	c__Eurotiomycetes	o__Verrucariales	f__Verrucariaceae	g__Heteroplacidium	s__Heteroplacidium_sp	Heteroplacidium_sp	96.203	99.3711	5.1e-69	158	M03757:27:000000000-C9Y5L:1:1101:10012:10785	TCAACCCTCAGGCCCCGGCCTGGCGTTGGGCCCCGCACCGTCGCGAGGCGGTGGGCCCGAAAGAGAGCGGCGGAGTCCGTGGGACCCCAAGATGCAGCGAGCTCTCCGGCACGCGTCTTGGTGGCCCCCGGCCCCGTCTTCACGCAAGAATCTTCCTCA	Cluster_361	116	0	0	105	0	0	0	0	0	0	0	11
na	k__Fungi	p__Ascomycota	c__Eurotiomycetes	o__Verrucariales	f__Verrucariaceae	g__Heteroplacidium	s__Heteroplacidium_sp	Heteroplacidium_sp	96.835	99.3711	1.1e-70	158	M02696:67:000000000-B44VG:1:1101:13587:1343	TCAACCCTCAGGCCCCGGCCTGGTGTTGGGCCCCGCACCGTCGCGAGGCGGTGGGCCCGAAAGACAGCGGCGGAGTCCGTGGGACCCCGGGATGCAGCGAGCTCTCCGGCACGCGTCTCGGTGGCCCCCGGCCCCGTCTTCACGCAAGAATCTTCCTCA	Cluster_314	121	121	0	0	0	0	0	0	0	0	0	0
na	k__Fungi	p__Ascomycota	c__Eurotiomycetes	o__Verrucariales	f__Verrucariaceae	g__Heteroplacidium	s__Heteroplacidium_sp	Heteroplacidium_sp	90.506	99.3506	2.34e-52	158	M02696:5:000000000-BW5RL:1:1102:28597:15150	TCAACCCTCAGGCCCCGGCCTGGCGTTGGGCCCCGCACCGTCGCGAGGCGGTGGGCCCGAAATTGAGCGGCGGAGCCCGTGGGACCCCAAGATGCAGCGAGCTCTCCGGCACGCGTCTTGGTGGTCTCCGGCCCCGTCTTATGAATCTTCCTCA	Cluster_1065	18	0	0	0	0	0	0	0	0	0	0	18
na	k__Fungi	p__Ascomycota	c__Eurotiomycetes	o__Verrucariales	f__Verrucariaceae	g__Hydropunctaria	s__Hydropunctaria_scabra	Hydropunctaria_scabra	84.746	75.4839	3.16e-26	118	M03757:27:000000000-C9Y5L:1:1101:22632:3195	TCAACCCTCAAGCCCGGCTTGCTGTTGGATCTCACCGTTGCAAGATGCGGTGGAGCCCAAAGATAATGGCAGAGTCCGTGGGGCCCTGGATGCAGCGAGCTTCTGGCACGCGTCTGGACGGTCTCCGGGCCTGGTCTTAACCGATGAATATTTCA	Cluster_141	359	0	1	9	349	0	0	0	0	0	0	0
na	k__Fungi	p__Ascomycota	c__Eurotiomycetes	o__Verrucariales	f__Verrucariaceae	g__Placidium	s__Placidium_lacinulatum	Placidium_lacinulatum	93.233	78.1818	1.97e-48	133	M03757:27:000000000-C9Y5L:1:1102:29637:12354	TCAACCCTCAAGCCCGGCTTGTCCCTTGGGCCCCGGTGTCGCCTCGCGGCGGCAGGCCCCAAAGACAGTGGCCGAGTTTCCCGTGGGACCCCGGATGCAGCGAGCTCTCCAGCACGTGTCTCGGCGGTTCCCGGCTCGGACCGGAACGAAATCTCAATTTTTCTC	Cluster_482	75	0	0	0	0	0	0	0	75	0	0	0
na	k__Fungi	p__Ascomycota	c__Eurotiomycetes	o__Verrucariales	f__Verrucariaceae	g__Placocarpus	s__Placocarpus_sp	Placocarpus_sp	99.367	100	2.32e-77	158	M02696:67:000000000-B44VG:1:1101:25325:11697	TCAACCCTCAAGCCCGGCTTACCGTTGGGTCCCGCACCGCCCCCGTGGTGGTGGACCCGAAAGATAATGGCAGAGCCCGGGGGGATTCTGGATGCAGCGAGCTCTCCAGCAGGCATCGCAGCGTCTCCCCGGCTCGGTCTCAACCACCATTTTCTCCA	Cluster_529	50	20	0	0	0	12	0	9	0	0	0	9
na	k__Fungi	p__Ascomycota	c__Eurotiomycetes	o__Verrucariales	f__Verrucariaceae	g__Polyblastia	s__Polyblastia_baltica	Polyblastia_baltica	84	64.1026	4.14e-20	100	M02696:67:000000000-B44VG:1:1104:17276:15871	TCAACCCTCAAGCCCGGCTTGCTGTTGGGCCGCGCCGGTGTGACAGCCGACGGACCCGAAAGACAATGGCAGAGCCCGTGGGGCCCCGGATGTAACGAGCCTTGGGGCACGCGTCTGGGAGGTCCTGCGGCTCGGTCTTAACCAAATCTTCTCTCA	Cluster_649	38	38	0	0	0	0	0	0	0	0	0	0
na	k__Fungi	p__Ascomycota	c__Eurotiomycetes	o__Verrucariales	f__Verrucariaceae	g__Polyblastia	s__Polyblastia_sp	Polyblastia_sp	98.089	100	1.8e-73	157	M03757:27:000000000-C9Y5L:1:1101:26594:16967	TCAACCCTCAAGCCCGGCTTGTCGTTGGATCCCATCGTCGGCGACGGCGGTGGATCCGAAAGATAACGGCAGAGTCAGTGGGACCCTGAATGCAGCGAGCTTCTCAGCATGCATCTCCACGGTCTCCCGGCTCGGTCTTAATCAATTCACTTCATCT	Cluster_383	106	0	0	0	0	106	0	0	0	0	0	0
na	k__Fungi	p__Ascomycota	c__Eurotiomycetes	o__Verrucariales	f__Verrucariaceae	g__Polyblastia	s__Polyblastia_sp	Polyblastia_sp	96.815	100	3.89e-70	157	M03757:27:000000000-C9Y5L:1:1103:8580:9386	TCGACCCTCAAGCCCGGCTTGGCGTTGGATCCCATCGTCGGCGACGGCGGTGGATCCAAAAGATAATGGCAGAGTCAGTGGGACCCTGAATGCAGCGAGCTTCTCAGCATGCATCTCCACGGTCCCCCGGCTCGGTCTTAACCAATTCACTTCATCT	Cluster_781	28	0	0	0	0	28	0	0	0	0	0	0
na	k__Fungi	p__Ascomycota	c__Eurotiomycetes	o__Verrucariales	f__Verrucariaceae	g__Staurothele	s__Staurothele_frustulenta	Staurothele_frustulenta	100	100	8.61e-82	163	M02696:67:000000000-B44VG:1:1110:6314:3403	TCAACCCTCAAGCCCGGCTTGGCCGTTGGGTCCCGCACCGTGGAGACCACGGTGGGCCCGAAAGATAATGGCAGAGCCCGTGTGGACCCCTGGATGCAGCGAGCTTCTTTGGCACGCGTCCGTCCGGTCCTCCCGGCTCGGCCTCACCCGAATTTCTTTCTCA	Cluster_163	515	125	0	3	0	51	316	0	0	0	11	9
na	k__Fungi	p__Ascomycota	c__Eurotiomycetes	o__Verrucariales	f__Verrucariaceae	g__Staurothele	s__Staurothele_frustulenta	Staurothele_frustulenta	92.025	100	1.85e-58	163	M02696:67:000000000-B44VG:1:1101:26189:9754	TCAACCCTCAAGCCCGGCTTGCCGTTGGGTCCCGCACCGTGGAGACCACGGTGGGCCCGAAAGATAATGGCCGAGCCCGCGTGGACCCCCGGATGCAGCGAGCTTCTTTGGCACGCGTCCGGCCCCCCGGGCTCGGCCTCGCCCGAAATTTTTTCTCA	Cluster_319	142	139	0	0	3	0	0	0	0	0	0	0
na	k__Fungi	p__Ascomycota	c__Eurotiomycetes	o__Verrucariales	f__Verrucariaceae	g__Staurothele	s__Staurothele_frustulenta	Staurothele_frustulenta	92.258	96.7742	1.09e-55	155	M03757:27:000000000-C9Y5L:1:1101:3027:9186	TCAACCCTCAAGCCCGGCTTGCCGTTGGGTCCCGCACCGTGGAGACCACGGTGGGCCCGAAAGATAATGGCCGAGCCCGCGTGGAGCCCCGGATGCAGCGAGCTTCTTTGGCACGCGTCCGGCCCCCCGGGCTCGGCCTCGCCCGAATTTTCTCA	Cluster_564	75	0	0	0	0	0	0	0	75	0	0	0
na	k__Fungi	p__Ascomycota	c__Eurotiomycetes	o__Verrucariales	f__Verrucariaceae	g__Staurothele	s__Staurothele_pulvinata	Staurothele_pulvinata	98.137	100	1.11e-75	161	M03757:27:000000000-C9Y5L:1:1101:10797:3961	TCAACCCTCAAGCCCGGCTTGGCCGTTGGGTCTCGCACTGTGGAGAGCACGGTGGGCCCGAAAGATAATGGCAGAGCCCGTGTGGACCCCTGGATGCAGCGAGCTTCTGGCACGCGTCCGTCCGGTCCTCCCGGCTCGGTCTCACCCGAAATTCTTTCTCA	Cluster_160	974	198	0	20	1	0	485	0	0	0	0	270
na	k__Fungi	p__Ascomycota	c__Eurotiomycetes	o__Verrucariales	f__Verrucariaceae	g__Staurothele	s__Staurothele_pulvinata	Staurothele_pulvinata	98.758	100	2.38e-77	161	M02696:67:000000000-B44VG:1:1101:9476:2974	TCAACCCTCAAGCCCGGCTTGGCCGTTGGGTCCCGCACCGTGCAGACCACGGTGGGCCCGAAAGATAATGGCAGAGCCCGCGTGGACCCCTGGATGCAGCGAGCTTCTGGCACGCGTCCGTCCGGTCCTCCCGGCTCGGTCTCACCCGAAATTCTTTCTCA	Cluster_173	392	294	0	7	90	0	1	0	0	0	0	0
na	k__Fungi	p__Ascomycota	c__Eurotiomycetes	o__Verrucariales	f__Verrucariaceae	g__Staurothele	s__Staurothele_pulvinata	Staurothele_pulvinata	97.516	100	5.14e-74	161	M02696:67:000000000-B44VG:1:1101:20524:9293	TCAACCCTCAAGCCCGGCTTGGCCGTTGGGTCCCGCACCGTGGCCACCACGGTGGGCCCGAAAGATAATGGCAGAGCCGGTGTGGACCTCTGGATGCAGCGAGCTTCTGGCACGCGTCCGTCCGGTCCTCCCGGCTCGGTCTCACCCGAAATTCTTTCTCA	Cluster_765	30	30	0	0	0	0	0	0	0	0	0	0
na	k__Fungi	p__Ascomycota	c__Eurotiomycetes	o__Verrucariales	f__Verrucariaceae	g__Staurothele	s__Staurothele_pulvinata	Staurothele_pulvinata	98.16	100	3.12e-76	163	M03757:27:000000000-C9Y5L:1:1101:16218:3867	TCAACCCTCAAGCCCGGCTTGGCCGTTGGGTCCCGCACCGTGGAGACCACGGTGGGCCCGAAAGATAATGGCAGAGCCCGTGTGGACCTCTCTGGATGCAGCGAGCTTCTGGCACGCGTCCGTCCGGTCCTCTCGGCTCGGTCTCACCCGAAATTCTTTCTCA	Cluster_1056	15	0	0	0	15	0	0	0	0	0	0	0
na	k__Fungi	p__Ascomycota	c__Eurotiomycetes	o__Verrucariales	f__Verrucariaceae	g__unidentified	s__Verrucariaceae_sp	Verrucariaceae_sp	98.347	77.5641	3.94e-55	121	M02696:67:000000000-B44VG:1:1101:27303:12613	TCCAACCATCAAGCTCGGCTTGCGGTTGAGCCTCGCACCGTCCCCGGGACGGTGGGCTCGAAACATGTTGGGCGCCCGCGAGGTTGTCGGTGCAGCGAGCTCTCGAGCACGTGCCGGGCGACCTCTCCGGGCGTCGGCCAACCCCCCATCTTCTCA	Cluster_510	47	37	0	0	0	0	0	0	10	0	0	0
na	k__Fungi	p__Ascomycota	c__Eurotiomycetes	o__Verrucariales	f__Verrucariaceae	g__Verrucaria	s__Verrucaria_alpicola	Verrucaria_alpicola	84.247	92.2581	2.42e-32	146	M02696:5:000000000-BW5RL:1:1101:22882:9829	TCAACCCTCAAGCCCGGCTTGCCGTTGGGTCCCGCCGTCGACGGTGGCGGCGGACCCGAAAGACAATGGCAGAGCCCGCGGGGCCCCGGATGCAGCGAGCTCTCTGGCACGCGTCTAGGCGGTCCTCGGGCTCGGCCTTGACCCATGTATTCATC	Cluster_797	23	0	0	0	0	0	0	0	0	0	0	23
na	k__Fungi	p__Ascomycota	c__Eurotiomycetes	o__Verrucariales	f__Verrucariaceae	g__Verrucaria	s__Verrucaria_muralis	Verrucaria_muralis	97.872	88.6792	5.14e-64	141	M03757:27:000000000-C9Y5L:1:1101:20952:3415	TCAACCCTCAAGCCCGGCTTGCTGTTGAGTCTTCACCGGAAGCGATGCCGGTGGATTCGAAAGATAATGGCAGAGTCGTGTCGAGAACCCTGGACGCAGCGAGCTTTTTCAGCACGCGTCTCAGATTCTCCGCCTCAGTCTCAACCACGAACTTCATCT	Cluster_132	412	0	326	0	0	0	0	0	2	0	84	0
na	k__Fungi	p__Ascomycota	c__Eurotiomycetes	o__Verrucariales	f__Verrucariaceae	g__Verrucaria	s__Verrucaria_nigrescens	Verrucaria_nigrescens	98.701	100	1.76e-73	154	M03757:27:000000000-C9Y5L:1:1101:2371:9099	TCAACCCTCAAGCTCGGCTTGCTGTTGGGTCTCGCCGTTGCAGAACGGCGGATCCCCAAAGATAATGGCAGAGTCCGTAAGACCCTGGATGCAGCGAGCTTCTAGCACGCATCCGGACGGTGTTCAGGCTTGGTCTTAACCCACACGATCTTCT	Cluster_156	338	0	0	0	0	0	0	0	338	0	0	0
na	k__Fungi	p__Ascomycota	c__Eurotiomycetes	o__Verrucariales	f__Verrucariaceae	g__Verrucaria	s__Verrucaria_sp	Verrucaria_sp	93.75	93.4641	1.07e-55	144	M03757:27:000000000-C9Y5L:1:1103:23757:21105	TCAACCCTCAAGCTCGGCTTGCTGTTGGGTCTCGCCGTGGCAGCACGGCGGATCCCAAAGATAATGGCAGAGTCCGTGGGACCCTGGATGCAGCGAGCTTCTAGCACGCGTCCGGATGGTGTTCGGGCTCGGTCTTAACCAATCAAATCTTCT	Cluster_382	134	0	0	0	0	0	0	0	74	0	60	0
na	k__Fungi	p__Ascomycota	c__Eurotiomycetes	o__Verrucariales	f__Verrucariaceae	g__Verrucaria	s__Verrucaria_sp	Verrucaria_sp	98.065	100	2.29e-72	155	M03757:27:000000000-C9Y5L:1:1105:17647:21453	TCAACCCTCAAGCTCGGCTTGCTGTTGGGTCTCACCGTGGCAGACACGGTGGATCCGAAAGAGAATGGCGGAGTCCGTGGGACCCTGGATGCAGCGAGCTTCTAGCACGCGTCTGGATGGTTTTCGGGCTTGGTCTTAACCAATTAACTTCTTCT	Cluster_924	23	0	0	0	0	0	0	0	0	0	23	0
na	k__Fungi	p__Ascomycota	c__Eurotiomycetes	o__Verrucariales	f__Verrucariaceae	g__Verrucaria	s__Verrucaria_sp	Verrucaria_sp	92.361	93.4641	2.32e-52	144	M03757:27:000000000-C9Y5L:1:1117:9792:20266	TCAACCCTCAAGCTCGGCTTGCTGTTGGGTCTCGCCGTGGTATTACGGTGGATCCCAAAGATAATGGCAGAGTCCGTGGGACCCTGGATGCAGCGAGCTTCTAGCACGCGTCCGGATGGTGTTCGGGCTCGGTCTTAACCAATCAAATCTTCT	Cluster_1000	15	0	0	0	0	0	0	0	1	0	14	0
na	k__Fungi	p__Ascomycota	c__Eurotiomycetes	o__Verrucariales	f__Verrucariaceae	g__Verrucaria	s__Verrucaria_sp	Verrucaria_sp	93.007	92.8105	1.79e-53	143	M02696:67:000000000-B44VG:1:2101:8386:9756	TCAACCCTCAAGCTCGGCTTGCTGTTGGGTCTCGCCGTGGTATTACGGTGGATCCCAAAGATAATGGCAGAGTCCGTGGGACCCTGGATGCAGCGAGCTTCTAGCACGCGTCCGGATGGTCTTCGGGCTTGGTCTTAACCAACAAGTTCTCCT	Cluster_46	2043	39	20	0	20	0	0	0	19	0	1945	0
na	k__Fungi	p__Ascomycota	c__Eurotiomycetes	o__Verrucariales	f__Verrucariaceae	g__Verrucaria	s__Verrucaria_sp	Verrucaria_sp	90.323	99.3506	3.02e-51	155	M03757:27:000000000-C9Y5L:1:1101:10982:6125	TCAACCCTCAAGCTCGGCTTGCTGTTGGGTCCCGCCGTCAAACAATGGCGGATCCGAAAGATAATGGCAGAGTCCGTGGGACCCTGGATGCAGCGAGCTTCTAGCACGCGTCTGGACGGTTTCCGGGCTCGGTCTTAACCGATTAATTTCTTCC	Cluster_74	764	0	0	0	0	0	0	0	763	0	0	1
na	k__Fungi	p__Ascomycota	c__Eurotiomycetes	o__Verrucariales	f__Verrucariaceae	g__Verrucaria	s__Verrucaria_sp	Verrucaria_sp	93.706	92.8105	3.85e-55	143	M02696:67:000000000-B44VG:1:1101:23634:13114	TCAACCCTCAAGCTCGGCTTGCTGTTGGGTCTCGCCGTGGTGGCACGGTGGATCCCAAAGATAATGGCAGAGTCCGTGGGACCCTGGATGCAGCGAGCTTCTAGCACGCGTCCGGATGGTGTTCGGGCTTGGTCTTAACCAACAAATTCTTCT	Cluster_209	246	39	0	0	0	0	0	0	0	0	207	0
na	k__Fungi	p__Ascomycota	c__Eurotiomycetes	o__Verrucariales	f__Verrucariaceae	g__Verrucaria	s__Verrucaria_sp	Verrucaria_sp	94.406	92.8105	8.28e-57	143	M03757:27:000000000-C9Y5L:1:1116:9387:21244	TCAACCCTCAAGCTCGGCTTGCTGTTGGGTCTCGCCGTGGCAGCACGGCGGATCCCAAAGATAATGGCAGAGTCCGTGGGACCCTGGATGCAGCGAGCTTCTAGCACGCGTCCGGATGGTCTTCGGGCTTGGTCTTAACCAACAAGTTCTCCT	Cluster_1168	14	0	0	0	0	0	0	0	0	0	14	0
na	k__Fungi	p__Ascomycota	c__Eurotiomycetes	o__Verrucariales	f__Verrucariaceae	g__Verrucaria	s__Verrucaria_viridula	Verrucaria_viridula	100	100	2.27e-77	155	M03757:27:000000000-C9Y5L:1:1101:21296:5171	TCAACCCTCAAGCTCGGCTTGCTGTTGGACCGCACCGTCTCCTCGACGGTGGGTCCCAAAGATAATGGCAGAGTCTGGAGGACCCTGGGTGCAGCGAGCTTCTTAGCACGCGTCCAGATGGTGTTCCGGCTTGGTCTCAACTATCAATTTCTTCT	Cluster_373	106	0	0	0	0	0	0	0	106	0	0	0
na	k__Fungi	p__Ascomycota	c__Eurotiomycetes	o__Verrucariales	f__Verrucariaceae	g__Verrucaria	s__Verrucaria_vitikainenii	Verrucaria_vitikainenii	92.949	100	5.03e-59	156	M03757:27:000000000-C9Y5L:1:1110:10606:9093	TCAACCCTCAAGCCCGGCTTGCTGTTGGGTCACACCGTTGAAGCGACGGTGGGTCCGAAAGATAATGGCAGAGTCTGGAGGACCCTGGGTGCAGCGAGCTTCTTAGCATGCGTCCAGATGGTGTTCCGGCTTGGTCTTAACTATCAATTTCTTCT	Cluster_754	25	0	0	0	0	0	0	0	25	0	0	0
na	k__Fungi	p__Ascomycota	c__Eurotiomycetes	o__Verrucariales	f__Verrucariaceae	g__Verrucula	s__Verrucula_pusillaria	Verrucula_pusillaria	99.359	100	2.96e-76	156	M02696:67:000000000-B44VG:1:1103:4825:7338	TCAACCCTCAAGCCCGGCTTGTTGTTGGGTCCGCACCGCCGCCGCGGCGGTGGCCCCGAAAGACAATGGTCGAGTCCGGGAGGATTCTGGATGCAGCGAGCTCTCCGGCACGCGTCGCAGCGTCCCCCGGCTCGGCCTCAACCACAATCTCCCCCA	Cluster_659	53	52	0	0	0	0	0	0	0	0	0	1
na	k__Fungi	p__Ascomycota	c__Eurotiomycetes	o__Verrucariales	f__Verrucariaceae	g__Verruculopsis	s__Verruculopsis_lecideoides	Verruculopsis_lecideoides	91.026	100	5.06e-54	156	M02696:67:000000000-B44VG:1:1101:17973:1489	TCAACCCTCAAGCCCGGCTTGCTGTTGGATCTCACCGTTGCGAGATGCGGTGGAGCCCAAAGATAATGGCAGAGTCCGTGGGGCCCTGGATGCAGCGAGCTTCTAGCACGCGTCTGGACGGTCTCCGGGCCCGGTCTTAACCGATGAAATTTTCA	Cluster_116	875	535	0	58	220	0	0	1	29	0	0	32
na	k__Fungi	p__Ascomycota	c__Eurotiomycetes	o__Verrucariales	f__Verrucariaceae	g__Verruculopsis	s__Verruculopsis_lecideoides	Verruculopsis_lecideoides	92.258	99.3506	8.35e-57	155	M02696:5:000000000-BW5RL:1:1102:26958:21427	TCACCCCTCAAGCCCGGCTTGCTGTTGGGTCTCACCGTTGCGATAGACGGCGGATCCTAAAGATAATGGCAGAGTCCGTGGGACCCTGGATGCAGCGAGCTTCTAGCACGCGTCTGGACGGTTTCCGGGCTCGGTCTTGACCAATAATTTTTCC	Cluster_263	240	0	0	0	0	0	0	0	0	0	237	3
na	k__Fungi	p__Ascomycota	c__Eurotiomycetes	o__Verrucariales	f__Verrucariaceae	g__Verruculopsis	s__Verruculopsis_poeltiana	Verruculopsis_poeltiana	99.346	100	1.35e-74	153	M03757:27:000000000-C9Y5L:1:1101:22930:10846	TCAACCCTCAAGCCCGGCTTGCCGTTGGGTCTCACCGCTGCGGCAGGCGGTGGATCCGAAAGACAATGGCCGAGTCCGCGGGACCCTGGATGCAGCGAGCTTCTAGCACGCGTCGGGTGGTCTCCGGGCTCGGTCTGAACCGATGAATCTTCT	Cluster_763	26	1	0	0	0	0	2	0	0	0	23	0
na	k__Fungi	p__Ascomycota	c__Lecanoromycetes	Multi-affiliation	Multi-affiliation	Multi-affiliation	Multi-affiliation	multi-subject	multi-identity	multi-coverage	5.14e-59	multi-alignment-lg	M03757:27:000000000-C9Y5L:1:1101:14336:3455	CACCCCTCAAGCACTGCTTGGTATTGGGCCTCGCCCCCGCGGCGGGCCCGAATTCCAGTGGCGGTCCAGCGAGACTTCAAGCGTAGCAAGATTTTCACATCCCGCTTTGGAAGCGCTCCCGCTGCGCGCCGGCCAGACAACCCCACGTATCTATCAAT	Cluster_131	463	1	440	0	20	0	0	0	0	2	0	0
na	k__Fungi	p__Ascomycota	c__Lecanoromycetes	Multi-affiliation	Multi-affiliation	Multi-affiliation	Multi-affiliation	multi-subject	91.667	100	3.05e-56	156	M03757:27:000000000-C9Y5L:1:1104:10798:9229	CACCCCTCAAGCATTGCTTGGTATTGGGCGTCGCCCCCGTGGCGTGCCTGGAACTCAGTGGCGGTCCAGCGAGACTTCAAGCGTAGCAAGATTTCACAATCCCGCTTTGGAAGGTTTTCGCTGCGTGCTGGCCAGACAACCCTATAACTTTTCAAT	Cluster_503	79	0	13	0	0	0	52	0	11	3	0	0
na	k__Fungi	p__Ascomycota	c__Lecanoromycetes	o__Acarosporales	f__Acarosporaceae	g__Acarospora	Multi-affiliation	multi-subject	97.368	100	1.73e-68	152	M03757:27:000000000-C9Y5L:1:1101:7906:3231	CACCACTCAAGCTATGCTTGGTGTTGGGCCTCGTCCCTCGTGGACGTGCCCGGAAATCAGTGGCGGCACAGCCCGGCTTCAAGCGGTATCGATTTATCTTCGCTTTGGAAGTCCGGTCCTGAGTCTGCCAGACAACCCCATTTTCCATCAA	Cluster_104	949	113	0	0	0	665	0	0	0	0	0	171
na	k__Fungi	p__Ascomycota	c__Lecanoromycetes	o__Acarosporales	f__Acarosporaceae	g__Acarospora	Multi-affiliation	multi-subject	multi-identity	100	2.96e-61	multi-alignment-lg	M02696:67:000000000-B44VG:1:1102:14501:7657	CACCACTCAAGCTATGCTTGGTGTTGGGCCCTCGTCCCCTGTGGACGTGCCCGGAAATCAGTGGCGGCACAGCCCGGCTTCAAGCGGTATCAATTTATCTTCGCTTTGGAAGTCCGGTCCTGAGGTCGCCAGACAACCCCCATATTCTATCAA	Cluster_413	76	76	0	0	0	0	0	0	0	0	0	0
na	k__Fungi	p__Ascomycota	c__Lecanoromycetes	o__Acarosporales	f__Acarosporaceae	g__Acarospora	Multi-affiliation	multi-subject	92.908	92.6667	8.15e-52	141	M03757:27:000000000-C9Y5L:1:1105:14638:11531	CACCACTCAAGCTCGGCTTGGTGTTGGGCCCTCGTCCCGCGTGGACGTGCCCGAAAATCAGTGGCGGCGCAGCCCGGCTTCGAGCGGTATTGATTTTATCCTCGCTTTGGAAGTCCGGTCTGGGTCCGCCAGACAACCCTTTGTACCAAA	Cluster_1166	21	0	0	12	0	2	0	0	0	7	0	0
na	k__Fungi	p__Ascomycota	c__Lecanoromycetes	o__Acarosporales	f__Acarosporaceae	g__Acarospora	Multi-affiliation	multi-subject	93.506	100	1.39e-59	154	M03757:27:000000000-C9Y5L:1:1101:24040:2160	CACCACTCAAGCTCGTCTTGGTGTTGGGCCCTCGTCCTCTATGGACGTGCCCGGAAATCAGTGGCGGCGCAGCCCGGCTTCAAGCGGTATTAGTTCATCTTCGCTTTGGAAGCTCCGGGTCTGAGTCTGCCAGACAACCCCATCATTTTATCAA	Cluster_486	104	0	0	30	0	28	1	3	0	37	0	5
na	k__Fungi	p__Ascomycota	c__Lecanoromycetes	o__Acarosporales	f__Acarosporaceae	g__Acarospora	s__Acarospora_americana	Acarospora_americana	95.425	100	1.37e-64	153	M02696:5:000000000-BW5RL:1:1101:13528:16565	CACCACTCAAGCTATGCTTGGTGTTGGGCTCTCGTCCCCCGTGGACGTGCCCGGAAATTAGTGGCGGCACAGCCCGGCTTCAAGCGGTATCAATTTATCTTCGCTTTGGAAGTCCGGCCTTGCGTCTGCCAGACAACCCCCATATTCTATCAA	Cluster_227	188	0	0	0	0	0	0	0	0	0	0	188
na	k__Fungi	p__Ascomycota	c__Lecanoromycetes	o__Acarosporales	f__Acarosporaceae	g__Acarospora	s__Acarospora_americana	Acarospora_americana	100	100	2.9e-76	153	M02696:67:000000000-B44VG:1:1101:20372:17042	CACCACTCAAGCTATGCTTGGTGTTGGGCTCTCGTCCCCCGTGGACGTGCCCTCAAATCAGTGGCGGCACAGCCCGGCTTCAAGCGGTATCAATTTATCTTCGCTTTGGAAGTCCGGTCTCGGGCCTGCCAGACAACCCCCATATTCTATCAA	Cluster_247	159	159	0	0	0	0	0	0	0	0	0	0
na	k__Fungi	p__Ascomycota	c__Lecanoromycetes	o__Acarosporales	f__Acarosporaceae	g__Acarospora	s__Acarospora_americana	Acarospora_americana	91.503	99.3464	4.98e-54	153	M03757:27:000000000-C9Y5L:1:1102:20757:9960	CACCACTCAAGCTATGCTTGGTGTTGGGCCTTCGTCCCGCGTGGACGTGCCCGGAAATTAGTGGCGGCACAGCCCGGCTTCAAGCGGTATCAATTTATTTTCGCTTTGGAAGTCCGGTCCTGAGTCTGCCAGACAACCCCATCTTTTATCAAA	Cluster_380	81	0	0	81	0	0	0	0	0	0	0	0
na	k__Fungi	p__Ascomycota	c__Lecanoromycetes	o__Acarosporales	f__Acarosporaceae	g__Acarospora	s__Acarospora_americana	Acarospora_americana	95.425	100	1.37e-64	153	M02696:5:000000000-BW5RL:1:1107:27251:13208	CACCACTCAAGCTATGCTTGGTGTTGGGCCCTCGTCCCCCGTGGACGTGCCCGGAAATCAGTGGCGGCACAGCCCGGCTTCAAGCGGTATCAATTTATCTTCGCTTTGGAAGTCCGGTCCTGAGCCTGCCAGACAACCCTCATATTCTATCAA	Cluster_678	57	0	0	0	0	0	0	0	0	0	0	57
na	k__Fungi	p__Ascomycota	c__Lecanoromycetes	o__Acarosporales	f__Acarosporaceae	g__Acarospora	s__Acarospora_americana	Acarospora_americana	94.771	100	6.36e-63	153	M03757:27:000000000-C9Y5L:1:1108:19746:4942	CACCACTCAAGCTATGCTTGGTGTTGGGCTCTCGTCCCCCGTGGACGTGCCCGGAAATTAGTGGCGGCACAGCCCGGCTTCAAGCGGTATCAATTTATCTTCGCTTTGGAAGTCCGGTCCCGAGCCCGCCAGACAAACCTCATATCCTATCAA	Cluster_832	46	0	0	0	21	0	0	0	0	0	0	25
na	k__Fungi	p__Ascomycota	c__Lecanoromycetes	o__Acarosporales	f__Acarosporaceae	g__Acarospora	s__Acarospora_americana	Acarospora_americana	93.464	100	1.38e-59	153	M02696:67:000000000-B44VG:1:2101:13043:6300	CACCACTCAAGCTATGCTTGGTGTTGGGCCCTCGTCCCCTGTGGACGTGCCCGAAAATCATTGGCGGCACAGCCCGGCTTCAAGCGGTATCAATTTATCTTCGCTTTGGAAGTCTGGTCCTGAGCCTGCCAGACAAGCCCCATATTCTATCAA	Cluster_1003	14	14	0	0	0	0	0	0	0	0	0	0
na	k__Fungi	p__Ascomycota	c__Lecanoromycetes	o__Acarosporales	f__Acarosporaceae	g__Acarospora	s__Acarospora_americana	Acarospora_americana	93.464	99.3464	4.95e-59	153	M03757:27:000000000-C9Y5L:1:1115:8644:24475	CACCACTCAAGCTATGCTTGGTGTTGGGCTCTCGTCCCCCGTGGACGTGCCCGGAAATTAGTGGCGGCACAGCCCGGCTTCAAGCGGTATCAATTTATTTTCGCTTTGGAAGTTCGGTCCTGAGTCTGCCAGACAACCCCATCTTCTATCAAA	Cluster_1723	15	1	0	0	0	0	0	0	0	0	0	14
na	k__Fungi	p__Ascomycota	c__Lecanoromycetes	o__Acarosporales	f__Acarosporaceae	g__Acarospora	s__Acarospora_americana	Acarospora_americana	90.85	99.3464	2.32e-52	153	M03757:27:000000000-C9Y5L:1:1101:14137:3142	CACCACTCAAGCTATGCTTGGTGTTGGGCCTTCGTCCCTCGTGGACGTGCCCGGAAATTAGTGGCGGCACAGCCCGGCTTCAAGCGGCATCAATTTATTTTCGCTTTGGAAGTTCGGTCCTGAGTCTGCCAGACAACCCCATCTTCTATCAAA	Cluster_130	422	0	0	3	0	0	0	0	0	0	0	419
na	k__Fungi	p__Ascomycota	c__Lecanoromycetes	o__Acarosporales	f__Acarosporaceae	g__Acarospora	s__Acarospora_americana	Acarospora_americana	90.196	99.3464	1.08e-50	153	M02696:5:000000000-BW5RL:1:1102:10497:12471	CACCACTCAAGCTATGCTTGGTGTTGGGCCTTCGTCCCTCGTGGACGTGCCCGGAAATTAGTGGCGGCACAGCCCGGCTTCAAGCGGTATCAATTTATTTTCGCTTTGGAAGTTTGGTCCTGAGTCTGCCAGACAACCCCATCTTTTATCAAA	Cluster_201	193	0	0	0	0	0	0	0	0	0	0	193
na	k__Fungi	p__Ascomycota	c__Lecanoromycetes	o__Acarosporales	f__Acarosporaceae	g__Acarospora	s__Acarospora_anomala	Acarospora_anomala	99.346	100	1.35e-74	153	M03757:27:000000000-C9Y5L:1:1105:9207:17457	CACCACTCAAGCTCCGCTTGGTGTTGGGCCGTCGTCCCGCGTGGACGTGCCCGGAAATCAGTGGCGGCACAGCCCGGCTTCAAGCGGTATCAATTTACCTGCGCTTTGGAAGTCCGGTCCTGCGCCCGCCAGACAACCCCCATATTCTATCAA	Cluster_729	25	0	0	0	7	0	18	0	0	0	0	0
na	k__Fungi	p__Ascomycota	c__Lecanoromycetes	o__Acarosporales	f__Acarosporaceae	g__Acarospora	s__Acarospora_bullata	Acarospora_bullata	90.714	90.3226	2.37e-47	140	M02696:67:000000000-B44VG:1:1101:24212:9581	CACCACTCAAGCTAGGCTTGGTGTTGGGCCTTCGTTCCCCGTGGACGTGCCCGGAAATCAGTGGCGGCGCAGCCCGGCCTCAAGCGGTATCAGATTACCTTTGCTTTGGAGGCTTTGGGCCTGAGTTTGCCAGACAACCCTGTCGTCTTATCCAT	Cluster_137	290	290	0	0	0	0	0	0	0	0	0	0
na	k__Fungi	p__Ascomycota	c__Lecanoromycetes	o__Acarosporales	f__Acarosporaceae	g__Acarospora	s__Acarospora_fuscata	Acarospora_fuscata	100	100	1.03e-75	152	M02696:67:000000000-B44VG:1:1101:10658:2546	CACCACTCAAGCTCGGCTTGGTGTTGGGTCCTCGTCCCCCGTGGACGTGCCCGGAAATCAGTGGCGGCGCAGCCCGGCTTCAAGCGGTATCAGTTCATCTTCGCTTTGGAAGTTCCGGGTCTGAGTTTGCCAGACAACCCCATTTTTATCAA	Cluster_133	329	279	0	0	0	0	0	0	0	0	0	50
na	k__Fungi	p__Ascomycota	c__Lecanoromycetes	o__Acarosporales	f__Acarosporaceae	g__Acarospora	s__Acarospora_fuscata	Acarospora_fuscata	93.548	100	1.38e-59	155	M02696:5:000000000-BW5RL:1:1103:7883:19688	CACCACTCAAGCTCTGCTTGGTGTTGGGCCCTCGTCCCCCCGTGGACGTGCCCGGAAATCAGTGGCGGCACAGCCCGGCTTCAAGCGGTATCAATTCATCTTCGCTTTGGAAGTCCGGTCCTGAGTCTGCCAGACAACCCCATTTTCTATCAA	Cluster_180	234	0	0	5	0	0	0	0	0	18	0	211
na	k__Fungi	p__Ascomycota	c__Lecanoromycetes	o__Acarosporales	f__Acarosporaceae	g__Acarospora	s__Acarospora_fuscata	Acarospora_fuscata	98.026	99.3421	3.74e-70	152	M03757:27:000000000-C9Y5L:1:2115:20682:2216	CACCACTCAAGCTCGGCTTGGTGTTGGGTCCTCGTCCCCCGTGGACGTGCCCGGAAATCAGTGGCGGCGCAGCCCGGCTTCAAGCGGTATCAGTTTATCTTCGCTTTGGAAGTCCCGGGTCTGAGTTTGCCAGACAACCCCATTTTATCAAA	Cluster_654	41	0	0	11	0	0	0	30	0	0	0	0
na	k__Fungi	p__Ascomycota	c__Lecanoromycetes	o__Acarosporales	f__Acarosporaceae	g__Acarospora	s__Acarospora_fuscata	Acarospora_fuscata	93.377	98.0392	6.4e-58	151	M03757:27:000000000-C9Y5L:1:1101:18034:22915	CACCACTCAAGCTATGCTTGGTGTTGGGCCCTCGTCTCCTGTGGACGTGCCCGGAAATCAGTGGCGGCACAGCCCGGCTTCAAGCGGTATCAATTTATCTTTGCTTTGGAAGTCCGGTCCTGAGCCCGCCAGACAAACCCCATATTCTATTAA	Cluster_656	38	0	0	0	0	0	0	0	0	0	0	38
na	k__Fungi	p__Ascomycota	c__Lecanoromycetes	o__Acarosporales	f__Acarosporaceae	g__Acarospora	s__Acarospora_fuscata	Acarospora_fuscata	92.857	100	6.35e-58	154	M03757:27:000000000-C9Y5L:1:1102:12201:10524	CACCACTCAAGCTCTGCTTGGTGTTGGGCCTTCGTCCCCCGTGGACGTGCCCGGAAATCAGTGGCGGCACAGCCCGGCTTCAAGCGGTATCAATTTATCTTCGCTTTGGAGGTCCGGTCCTGAGTCTGCCAGACAACCCCATTCTCTATCAA	Cluster_806	27	0	0	27	0	0	0	0	0	0	0	0
na	k__Fungi	p__Ascomycota	c__Lecanoromycetes	o__Acarosporales	f__Acarosporaceae	g__Acarospora	s__Acarospora_heufleriana	Acarospora_heufleriana	97.26	96.0526	1.05e-65	146	M03757:27:000000000-C9Y5L:1:1101:17110:8487	CACCACTCAAGCTGTGCTTGGTATTGGGCTCTCGTCCCCCGTGGACGTGCCCGGAAATCAGTGGCGGCGCAGCCCGACTTCAAGCGGTATCAGTTCACCTTCGCTTTGGAAGTCCGGTTCTGAGCCTGCCAGACAACCCCATTTTCTACCAA	Cluster_285	135	0	0	0	0	0	0	0	135	0	0	0
na	k__Fungi	p__Ascomycota	c__Lecanoromycetes	o__Acarosporales	f__Acarosporaceae	g__Acarospora	s__Acarospora_heufleriana	Acarospora_heufleriana	94.771	100	2.29e-62	153	M02696:5:000000000-BW5RL:1:1101:11229:2691	CACCACTCAAGCTATGCTTGGTGTTGGGCCCTCGTCCCCCGTGGACGTGCCCGGAAATCAGTGGCGGCGCAGCCCGACTTCAAGCGGTATCAGTTTATCTTCGCTTTGGAAGGTTCGGGTCTGAGCCTGCCAGACAACCCCATTTTCTATCAA	Cluster_514	71	0	0	0	0	0	0	0	0	0	71	0
na	k__Fungi	p__Ascomycota	c__Lecanoromycetes	o__Acarosporales	f__Acarosporaceae	g__Acarospora	s__Acarospora_insignis	Acarospora_insignis	98.667	100	2.85e-71	150	M03757:27:000000000-C9Y5L:1:1101:25278:8638	CACCACTCAAGCTCGGCTTGGTATTGGGCCCTCGTCCCCCGCGGACGTGCCCGGAAATCAGTGGCGGCACAGCCCGGCTTCAAGCAGTATTAACTTATCTTTGCTTTGGAAGTCCGGGTCTGAGCCCGCCAGACAAGCCTATTTTTCTAA	Cluster_106	569	0	20	21	143	0	0	213	0	172	0	0
na	k__Fungi	p__Ascomycota	c__Lecanoromycetes	o__Acarosporales	f__Acarosporaceae	g__Acarospora	s__Acarospora_moenium	Acarospora_moenium	100	100	1.03e-75	152	M02696:5:000000000-BW5RL:1:1101:17649:14993	CACCACTCAAGCCTGGCTTGGTGTTGGGCCCTCATCCTCCATGGATGTGCCCGGAACTTAGCGGCGGCGCAGCTCGGCTTCAAGCAGTATTAGTTTATGTTTCGCTTTGGAAGCCCGGGCCTGGGCCTGCCGGACAACCCCCATGTCTTTCT	Cluster_122	412	0	0	0	0	0	0	0	0	0	412	0
na	k__Fungi	p__Ascomycota	c__Lecanoromycetes	o__Acarosporales	f__Acarosporaceae	g__Acarospora	s__Acarospora_obpallens	Acarospora_obpallens	92.258	100	3e-56	155	M02696:5:000000000-BW5RL:1:1102:7363:13677	CACCACTCAAGCTCAGCTTGGTGTTGGGCCCTCATCCCCCGTGGATGTGCCCGGAAATCAGTGGCGGTGCAGTCCGGCTTCAAGCGGTATCAGTTTATCTTCGCTTTGGAAGCTCCGGATCTGAGTCTGCCAGACAACCCCATCATCTTATCAA	Cluster_386	79	0	0	0	0	0	0	0	0	0	0	79
na	k__Fungi	p__Ascomycota	c__Lecanoromycetes	o__Acarosporales	f__Acarosporaceae	g__Acarospora	s__Acarospora_pelioscypha	Acarospora_pelioscypha	90.26	99.3548	8.47e-52	154	M03757:27:000000000-C9Y5L:1:1102:19446:3863	CACCACTCAAGCTCGGCTTGGTGTTGGGCCGTCATTCCTTGTGGATGTGCCCGGAAACCAGTGGCGACGCAGCCCGGCTTCAAGCGGTATTAGTTTATCTTCGCTTTGGAAGCTTTGGGTCTGAGTCTGCCAGACAACCCCATCATTCTATCAAA	Cluster_490	60	0	0	0	60	0	0	0	0	0	0	0
na	k__Fungi	p__Ascomycota	c__Lecanoromycetes	o__Acarosporales	f__Acarosporaceae	g__Acarospora	s__Acarospora_pelioscypha	Acarospora_pelioscypha	93.506	99.3548	3.88e-60	154	M03757:27:000000000-C9Y5L:1:1101:9089:7727	CACCACTCAAGCTCGGCTTGGTGTTGGGCCGTCATCCCCTGCGGATGTGCCCGGAAATCAGTGGTGGCGCAGCCCGGCTTCAAGCGGTATTAGTTTATCTTCGCTTTGGAAGCTCCGGGTCTGAGCCTGCCAGACAACCCCATCATTCTATCAAA	Cluster_1222	17	0	0	0	0	0	0	16	0	0	0	1
na	k__Fungi	p__Ascomycota	c__Lecanoromycetes	o__Acarosporales	f__Acarosporaceae	g__Acarospora	s__Acarospora_pyrenopsoides	Acarospora_pyrenopsoides	93.506	99.3548	1.4e-59	154	M03757:27:000000000-C9Y5L:1:1101:16796:24823	CACCACTCAAGCTCAGCTTGGTGTTGGGTCGTCATCCCCTGTGGATGTGCCCGGAAATCAGTGGCGGCGCAGCCCGGCTTCAAGCGGTATTAGTTTATCTTCGCTTTGGAAGCTCCGGGTCTGAGTCTGCCAGACAACCCCATCATTCTATCAAA	Cluster_276	212	0	0	85	119	0	0	8	0	0	0	0
na	k__Fungi	p__Ascomycota	c__Lecanoromycetes	o__Acarosporales	f__Acarosporaceae	g__Acarospora	s__Acarospora_pyrenopsoides	Acarospora_pyrenopsoides	93.506	99.3548	1.4e-59	154	M03757:27:000000000-C9Y5L:1:1105:23721:19400	CACCACTCAAGCTCGGCTTGGTGTTGGGCCGTCATCCCCTGTGGATGTGCCCAGAAATCAGTGGCGGCGCAGCCCGGCTTCGAGCGGTATTAGTTTATCTTCGCTTTGGAAGCTCCGGGTCTGAGTCTGCCAGACAACCCCATCATTCTATCAAA	Cluster_426	64	0	0	0	0	64	0	0	0	0	0	0
na	k__Fungi	p__Ascomycota	c__Lecanoromycetes	o__Acarosporales	f__Acarosporaceae	g__Acarospora	s__Acarospora_pyrenopsoides	Acarospora_pyrenopsoides	94.805	99.3548	6.45e-63	154	M03757:27:000000000-C9Y5L:1:2108:17772:10587	CACCACTCAAGCTCGGCTTGATGTTGGGCCGTCATCCCCTGTGGATGTGCCCGGAAATCAGTGGCGGCACAGCCCGGCTTCAAGCGGTATTAGTTTATCTTCGCTTTGGAAGCTCCGGGTCTGAGTCTGCCAGACAACCCCATCATTCTATCAAA	Cluster_1083	18	0	6	0	12	0	0	0	0	0	0	0
na	k__Fungi	p__Ascomycota	c__Lecanoromycetes	o__Acarosporales	f__Acarosporaceae	g__Acarospora	s__Acarospora_rosulata	Acarospora_rosulata	96.753	100	6.31e-68	154	M02696:67:000000000-B44VG:1:1101:25547:10726	CACCACTCAAGCTCAGCTTGGTGTTGGGTTCTCGTCCTCTGTGGACGTGCCCGGAAATCAGTGGCGGCACAGCCCGGCTTCAAGCGGTATCAGATTATCTTCGCTTTGGAGGCTTGGGCCTGGGTCTGCCAGACAACCCCATCATTTTATCAA	Cluster_147	445	130	0	141	0	14	0	96	0	0	0	64
na	k__Fungi	p__Ascomycota	c__Lecanoromycetes	o__Acarosporales	f__Acarosporaceae	g__Acarospora	s__Acarospora_rosulata	Acarospora_rosulata	97.403	100	1.36e-69	154	M03757:27:000000000-C9Y5L:1:1101:10370:6887	CACCACTCAAGCTCGGCTTGGTGTTGGGTTCTCGTCCCCTGTGGACGTGCCCGGAAATCAGTGGCGGCACAGCCCGGCTTCAAGCGGTATCAGATTATCTTCGCTTTGGAGGCTCGGGCCTGGGTCTGCCAGACAACCCCATCGTTTTATCAA	Cluster_272	131	0	0	0	0	131	0	0	0	0	0	0
na	k__Fungi	p__Ascomycota	c__Lecanoromycetes	o__Acarosporales	f__Acarosporaceae	g__Acarospora	s__Acarospora_rosulata	Acarospora_rosulata	94.156	100	8.29e-62	154	M02696:5:000000000-BW5RL:1:1105:8906:18217	CACCACTCAAGCTCGGCTTGGTGTTGGGTCCTCGTCCCCTGTGGATGTGCCCGGAAATCAGTGGCGGCACAGCCCGGCTTCAAGCGGTATCAAATTACTTTCGCTTTGGAGGCTTTGGGCCTGGGTCTGCCAGATAACCCCATCATTTTATCAA	Cluster_508	49	0	0	0	0	0	0	0	0	0	0	49
na	k__Fungi	p__Ascomycota	c__Lecanoromycetes	o__Acarosporales	f__Acarosporaceae	g__Acarospora	s__Acarospora_rosulata	Acarospora_rosulata	95.455	100	3.83e-65	154	M03757:27:000000000-C9Y5L:1:1101:8334:24658	CACCACTCAAGCTCGGCTTGGTGTTGGGCTTTCGTCCCCTGTGGACGTGCCCGGAAATCAGTGGCGGCACAGCCCGGCTTCAAGCGGTATCAGATTAGCTTAGCTTTGGAGGCTCTGGGCCTGGGTCTGCCAGACAACCCCATCATTCTATCAA	Cluster_692	33	0	0	33	0	0	0	0	0	0	0	0
na	k__Fungi	p__Ascomycota	c__Lecanoromycetes	o__Acarosporales	f__Acarosporaceae	g__Acarospora	s__Acarospora_rosulata	Acarospora_rosulata	94.194	100	8.35e-62	155	M03757:27:000000000-C9Y5L:1:1106:22308:2916	CACCACTCAAGCTCGGCTTGGTGTTGGGTCCTCGTCCCCTGTGGACGTGCCCGGAAATCAGTGGCGGCACAGCCCGGCTTCAAGCGGTATCAAATTACCTTCGCTTTGGAGGCTTTGGGCCTGGGTCTGCCAGGAAACCCCATCATTTTTATCAA	Cluster_784	25	0	0	0	0	25	0	0	0	0	0	0
na	k__Fungi	p__Ascomycota	c__Lecanoromycetes	o__Acarosporales	f__Acarosporaceae	g__Acarospora	s__Acarospora_rosulata	Acarospora_rosulata	95.455	100	3.83e-65	154	M02696:67:000000000-B44VG:1:1106:27489:16498	CACCACTCAAGCTCGGCTTGGTGTTGGGCCCTCGTCCCCCGTGGACGTGCCCGGAAATCAGTGGCGGCACAGCCCGGCTTCAAGCGGTATCAGATTACCTTCGCTTTGGAGGCTTTGGGCCTGGGTCTGCCGGACAACCCCTTCATTTTATCAA	Cluster_1286	14	14	0	0	0	0	0	0	0	0	0	0
na	k__Fungi	p__Ascomycota	c__Lecanoromycetes	o__Acarosporales	f__Acarosporaceae	g__Acarospora	s__Acarospora_rosulata	Acarospora_rosulata	99.351	100	3.77e-75	154	M03757:27:000000000-C9Y5L:1:1101:12700:2600	CACCACTCAAGCTCGGCTTGGTGTTGGGCTCTCGTCCCCCGTGGACGTGCCCGGAAATCAGTGGCGGCACAGCCCGGCTTCAAGCGGTATCAGATTATCTTCGCTTTGGAGGCTCTGGGCCTGCGTCTGCCAGACAACCCCATCATTTTATCAA	Cluster_228	539	61	0	157	1	0	0	16	0	0	0	304
na	k__Fungi	p__Ascomycota	c__Lecanoromycetes	o__Acarosporales	f__Acarosporaceae	g__Acarospora	s__Acarospora_rosulata	Acarospora_rosulata	97.403	100	3.8e-70	154	M03757:27:000000000-C9Y5L:1:1102:21795:13443	CACCACTCAAGCTCGGCTTGGCGTTGGGTTCTCGTCCCCTGTGGACGTGCCCGGAAATCAGTGGCGGCACAGCCCGGCTTCAAGCGGTATCAGATTATCTTCGCTTTGGAGGCTCTGGGTCTGGGTCTGCCAGACAACCCCATCATTTTATCAA	Cluster_238	182	0	0	62	0	3	0	68	0	0	0	49
na	k__Fungi	p__Ascomycota	c__Lecanoromycetes	o__Acarosporales	f__Acarosporaceae	g__Acarospora	s__Acarospora_rosulata	Acarospora_rosulata	95.105	94.702	4.87e-59	143	M03757:27:000000000-C9Y5L:1:1101:16254:16965	CACCACTCAAGCTCGGCTTGGTGTTGGGCTCTCGTCCCCTGTGGACGTGCCCGGAAATCAGTGGCGGCACAGCCCGGCTTCAAGCGGTATCAGATTAGCTTCGCTTTGGAGGCTTTGGGCTTGGGTCTGCCAGACAACACCATTCTATCAA	Cluster_256	150	0	0	0	0	0	0	150	0	0	0	0
na	k__Fungi	p__Ascomycota	c__Lecanoromycetes	o__Acarosporales	f__Acarosporaceae	g__Acarospora	s__Acarospora_rosulata	Acarospora_rosulata	93.59	100	1.08e-60	156	M03757:27:000000000-C9Y5L:1:1101:7007:4318	CACCACTCAAGCTCGGCTTGGTGTTGGGTCCTCGTCCCCCTGTGGACGTGCCCGGAAACCAGTGGCGGCACAGCCCGGCTTCAAGCGGTATCAAATTACCTTCGCTTTGGAGGCTTTGGGCCTGGGTCTGCCAGACAACCCCATCATTTTATCAA	Cluster_258	325	0	0	0	1	183	0	0	0	0	0	141
na	k__Fungi	p__Ascomycota	c__Lecanoromycetes	o__Acarosporales	f__Acarosporaceae	g__Acarospora	s__Acarospora_rosulata	Acarospora_rosulata	96.104	100	8.23e-67	154	M02696:5:000000000-BW5RL:1:1105:27979:17372	CACCACTCAAGCTCGGCTTGGTGTTGGGCTCTCGTCCCCTGTGGACGTGCCCGGAAATCAGTGGCGGCACAGCCCGGCTTCAAGCGGTATCAGATTAGCTTCGCTTTGGAGGCTCTGGGCCTGGGTCTGCCAGACAGCCCCATCATTCTATCAA	Cluster_281	259	0	0	124	0	0	0	26	0	1	0	108
na	k__Fungi	p__Ascomycota	c__Lecanoromycetes	o__Acarosporales	f__Acarosporaceae	g__Acarospora	s__Acarospora_rosulata	Acarospora_rosulata	97.403	100	3.8e-70	154	M02696:67:000000000-B44VG:1:1101:27485:6267	CACCACTCAAGCTCTGCTTGGTGTTGGGTTCTCGTCCCCTGTGGACGTGCCCGGAAATCAGTGGCGGCACAGCCCGGCTTCAAGCGGTATCAGATTATCTTCGCTTTGGAGGCTCTGGCCCTGGGTCTGCCAGACAACCCCATCATTTTATCAA	Cluster_316	184	82	0	0	0	0	0	23	0	0	0	79
na	k__Fungi	p__Ascomycota	c__Lecanoromycetes	o__Acarosporales	f__Acarosporaceae	g__Acarospora	s__Acarospora_rosulata	Acarospora_rosulata	94.156	100	8.29e-62	154	M03757:27:000000000-C9Y5L:1:1101:14082:2808	CACCACTCAAGTTCGGCTTGGTGTTGGGTCCTCGTCCCCTGCGGACGTGCCCGGAAATCAGTGGCGGCACAGCCCGGCTTCAAGCGGTATCAGATTACCTTCGTTTTGGAGGCTTTGGGCCTGGGTCTGCCAGACAACCCCATGATTTTATCAA	Cluster_324	102	0	0	0	0	102	0	0	0	0	0	0
na	k__Fungi	p__Ascomycota	c__Lecanoromycetes	o__Acarosporales	f__Acarosporaceae	g__Acarospora	s__Acarospora_rosulata	Acarospora_rosulata	92.903	100	1.79e-58	155	M03757:27:000000000-C9Y5L:1:1104:13414:18607	CACCACTCAAGCTCGGCTTGGTGTTGGGCTCTCGTCCCTCGTGGACGTGCCCGGAAATCAGTGGCGGCGCAGCCCGGCTTCAAGCGGTATCAGATTAGCTTCGCTTTGGAGGCTTTGGGCTTGGGTCTGCCAGACAACCCCATCATTCCATCAA	Cluster_356	95	0	0	4	0	0	0	51	0	0	0	40
na	k__Fungi	p__Ascomycota	c__Lecanoromycetes	o__Acarosporales	f__Acarosporaceae	g__Acarospora	s__Acarospora_rosulata	Acarospora_rosulata	90.728	97.4194	3.05e-51	151	M03757:27:000000000-C9Y5L:1:1101:24251:5115	CACCACTCAAGCTCGGCTTGGTGTTGGGCCGTCATCCCCTGTGGATGTGCCTGGAAAACAGTGGCGGCGCAGCCCGGCTTCAAGCGGTATCAGTTTATCTTCGCTTTGGAAGCTCCGGGTCTGAGTCTGCCGGACAACCCCATCATTCTATCAAA	Cluster_375	72	0	0	72	0	0	0	0	0	0	0	0
na	k__Fungi	p__Ascomycota	c__Lecanoromycetes	o__Acarosporales	f__Acarosporaceae	g__Acarospora	s__Acarospora_rosulata	Acarospora_rosulata	97.403	99.3548	3.83e-70	154	M03757:27:000000000-C9Y5L:1:1104:27909:16146	CACCACTCAAGCTCAGCTTGGTCTTGGGCTCTCATCCCCCAGTGGACGTGCCCGGAAATCAGTGGCGGCGCAGCCCGGCTTCAAGCGGTATCAGTTTATCTTCGCTTTGGAGGCTCGGGCCTGGGCCTGCCAGACAACCTCACCATTTCTATAAA	Cluster_663	30	0	0	0	30	0	0	0	0	0	0	0
na	k__Fungi	p__Ascomycota	c__Lecanoromycetes	o__Acarosporales	f__Acarosporaceae	g__Acarospora	s__Acarospora_rosulata	Acarospora_rosulata	93.59	100	1.08e-60	156	M03757:27:000000000-C9Y5L:1:1101:26469:9665	CACCACTCAAGTTCGGCTTGGTGTTGGGCTCTCGTCCCCCCGTGGACGTGCCCGGAAATCAGTGGCGGCGCAGCCCGGCTTCAAGCGGTATCAGATTAGCTTCGCTTTGGAGGCTCTGGGCTTGGGTCTGCCAGACAACCCCATCATTCTATCAA	Cluster_785	28	0	0	16	0	0	0	0	0	0	0	12
na	k__Fungi	p__Ascomycota	c__Lecanoromycetes	o__Acarosporales	f__Acarosporaceae	g__Acarospora	s__Acarospora_rosulata	Acarospora_rosulata	94.737	98.0645	2.32e-62	152	M03757:27:000000000-C9Y5L:1:1102:19658:2215	CACCACTCAAGCTCGGCTTGGTGTTGGGTCCTCGTCCCCCGTGGACGTGCCCGGAAATCAGTGGCGGCACAGCCCGGCTTCAAGCGGTATCAGATTACCTTCGCTTTGGAAGCCTTGGGCCTGGGTCTGCCAGACAACCCCATCAATTGATCGCA	Cluster_923	19	0	0	0	0	0	0	0	19	0	0	0
na	k__Fungi	p__Ascomycota	c__Lecanoromycetes	o__Acarosporales	f__Acarosporaceae	g__Acarospora	s__Acarospora_schleicheri	Acarospora_schleicheri	96.815	100	1.4e-69	157	M03757:27:000000000-C9Y5L:1:1101:19868:7500	CACCACTCAAGCCATGCTTGACGTTGGGCCCTCGTCCCCTTGGGGCGTGCCCGAAAATCAGTGGCGGCACAGTCCGGCTTCAAGCGGTATCAATTTGTCCTCGCTTTGGAAGTTTTGGACCTGGGCCTGCCAGACAACCCTCCCCCCTTTTTATCAA	Cluster_139	452	0	0	0	0	0	0	0	452	0	0	0
na	k__Fungi	p__Ascomycota	c__Lecanoromycetes	o__Acarosporales	f__Acarosporaceae	g__Acarospora	s__Acarospora_schleicheri	Acarospora_schleicheri	92.105	100	1.06e-55	152	M03757:27:000000000-C9Y5L:1:1103:16577:19706	CACCACTCAAGCTTTGCTTGGTGTTGGGCCCTCATCCCCTGTGGATGTGCCCGGAAATCAGTGGCGGTGCAGCCCGGCTTCGAGCGGTATCAATTTATCTTCGCTTTGGAAGTCCGGTTCTGAGTCTGCCAGACAACCCCATTTTCTATCAA	Cluster_197	216	0	216	0	0	0	0	0	0	0	0	0
na	k__Fungi	p__Ascomycota	c__Lecanoromycetes	o__Acarosporales	f__Acarosporaceae	g__Acarospora	s__Acarospora_sp	Acarospora_sp	97.484	100	2.34e-72	159	M03757:27:000000000-C9Y5L:1:1101:19168:3980	CACCACTCAAGCTCGGCTTGGTATTGGGCCTTCGTCCCCCGTGGACGTGCCTGAAAATCAGCGGCGGCACAGCCTCAGCTTCAAGCAGCATTAGTTTTGATCTTTCGCTTTGGAAGCCCGGGTCTGGGTTGGCCGGACAACCCTCATGTTTTTCTAAA	Cluster_83	571	0	0	0	1	0	559	0	0	0	11	0
na	k__Fungi	p__Ascomycota	c__Lecanoromycetes	o__Acarosporales	f__Acarosporaceae	g__Acarospora	s__Acarospora_sp	Acarospora_sp	96.774	100	1.76e-68	155	M02696:67:000000000-B44VG:1:1115:21095:18701	CACCACTCAAGCTCTGCTTGGTATTGGGTCCCCGTCCCTGTGGACGGGCCCGGAAATCAGTGGCGGTGCAGTCCGGCTTCAAGCAGTATTAATCAATCATCCGCTTTGGAAGCTCCGGGCCTGCGTCTGCCAGACAACCCCCCATTTTCTCAA	Cluster_94	787	34	0	17	0	0	0	1	0	0	681	54
na	k__Fungi	p__Ascomycota	c__Lecanoromycetes	o__Acarosporales	f__Acarosporaceae	g__Acarospora	s__Acarospora_sp	Acarospora_sp	92.958	93.3775	6.35e-53	142	M02696:67:000000000-B44VG:1:1101:12869:4127	CACCACTCAAGCTCGGCTTGGTGTTGGGCCTTCGTCCCCGTGGACGTGCCCGGAAACCAGTGGCGGCGCGGCCCGGCTTCAAGCGGTATCAGTTCAACCTTCGCTTTGGAAGTTCCGGGTCTGTGCCTGCCAGAAAACCCCCACCACTCAA	Cluster_101	509	311	0	117	0	0	0	14	0	0	0	67
na	k__Fungi	p__Ascomycota	c__Lecanoromycetes	o__Acarosporales	f__Acarosporaceae	g__Acarospora	s__Acarospora_sp	Acarospora_sp	97.386	100	4.84e-69	153	M03757:27:000000000-C9Y5L:1:1101:18868:19462	CACCACTCAAGCTACGCTTGGTGTTGGGCCTTCGTCCCCCGTGGACAAGCCCGGAAATCAGTGGCGGCGCAGCCTGGCTTCAAGCGGTATCAGTTTATCTTCGCTTTGGAAGTCCGGGTCTGAGTCTGCCAGACAACCCCATTTTCTATCAA	Cluster_170	259	0	5	0	0	0	251	0	3	0	0	0
na	k__Fungi	p__Ascomycota	c__Lecanoromycetes	o__Acarosporales	f__Acarosporaceae	g__Acarospora	s__Acarospora_sp	Acarospora_sp	95.425	100	4.88e-64	153	M03757:27:000000000-C9Y5L:1:1119:25160:15118	CACCACTCGAGCTATGCTTGGTGTTGGGCCCTCGTCCCCCGTGGACGTGCCCGGAAATCAGTGGCGGCGCAGCCCGGCTTCAAGCGGTATCAGTTTATCTTCGCTTTGGAAGTCCGGGTCTGGGTCTGCCAGACAACCCCATTTTCTATCAA	Cluster_353	95	0	0	3	0	0	0	35	0	1	56	0
na	k__Fungi	p__Ascomycota	c__Lecanoromycetes	o__Acarosporales	f__Acarosporaceae	g__Acarospora	s__Acarospora_sp	Acarospora_sp	96.732	100	2.25e-67	153	M03757:27:000000000-C9Y5L:1:1102:12382:21206	CACCACTCAAGCTACGCTTGGTGTTGGGCCCTCGTCCCCTGTGGACGAGCCCGGAAATCAGTGGCGGCGCAGCCTGGCTTCAAGCGGTATCAGTTTATCTTCGCTTTGGAAGTCCGGGCCTGAGTCTGCCAGACAACCCCATTTTCCATCAA	Cluster_537	41	0	0	0	0	0	0	0	41	0	0	0
na	k__Fungi	p__Ascomycota	c__Lecanoromycetes	o__Acarosporales	f__Acarosporaceae	g__Acarospora	s__Acarospora_sp	Acarospora_sp	96.053	100	1.05e-65	152	M03757:27:000000000-C9Y5L:1:1103:11599:11954	CACCACTCAAGCGATGCTTGGTGTTGGGCCCTCGTCCCCCGTGGATGTGCCCGGAAATCAGTGGCGGCGCAGCCCGGCTTCAAGCGGTATCAATTTATCTTCGCTTTGGAAGTCCGGCTCTGAGCCTGCCAGACAACCCCATTTTCTATCAA	Cluster_560	59	0	52	2	0	0	0	5	0	0	0	0
na	k__Fungi	p__Ascomycota	c__Lecanoromycetes	o__Acarosporales	f__Acarosporaceae	g__Acarospora	s__Acarospora_sp	Acarospora_sp	100	100	6.37e-78	156	M02696:67:000000000-B44VG:1:1102:19436:18347	CACCACTCAAGCTCGGCTTGATGTTGGGCCTTCGTCTCCCGTGGACGTGCCCGGAAATCAGTGGCGGCACAGCTCGACTTCAAGCGGTATCAAAGTTTTATCTTCGCTTTGGAAGCTCGGGCCTGGGTCTGCCAGGTAACCTCGTCATTTCGTCAA	Cluster_1110	17	17	0	0	0	0	0	0	0	0	0	0
na	k__Fungi	p__Ascomycota	c__Lecanoromycetes	o__Acarosporales	f__Acarosporaceae	g__Acarospora	s__Acarospora_sp	Acarospora_sp	92.105	99.3464	1.07e-55	152	M03757:27:000000000-C9Y5L:1:1102:20629:7247	CACCACTCAAGCTATGCTTGGTGTTGGGCCCTCGTCCCTCGTGGACGTGCCCGAAAATTAGTGGCGGCACAGCCCGGCTTCAAGCGGTATCAATTTATTCTCGCTTTGGAAGTTCGGTCCCGAGTCTGCCAGACAACCCCATCTTCTATCAAA	Cluster_481	52	0	0	0	0	0	0	0	0	0	0	52
na	k__Fungi	p__Ascomycota	c__Lecanoromycetes	o__Acarosporales	f__Acarosporaceae	g__Acarospora	s__Acarospora_sp	Acarospora_sp	96.855	100	1.08e-70	159	M03757:27:000000000-C9Y5L:1:1102:4870:19903	CACCACTCAAGCTCGGCTTGGTATTGGGCCTTCGTCCCCCTGGACGTGCCTGGAAATTAGCGGCGGCGCAGCCTCAGCTTCAAGCAGCATTAGTTTTGATCTTTCGCTTTGGAAGCCCGGGTCTGGGTTGGCCGGACAACCCTCGTGTTTTTCTAAA	Cluster_584	45	0	44	0	0	0	1	0	0	0	0	0
na	k__Fungi	p__Ascomycota	c__Lecanoromycetes	o__Acarosporales	f__Acarosporaceae	g__Acarospora	s__Acarospora_sp	Acarospora_sp	95.425	98.6928	4.91e-64	153	M03757:27:000000000-C9Y5L:1:1104:21721:8513	CCCCACTCAAGCTCTGCTTGGTATTGGGTCCCCGTCCCTGTGGACGGGCCCGGAAATCAGTGGCGGCGCAGTCCGGCTTCAAGCAGCATTAATCAATCATCCGCTTTGGAAGCTCCAGGCCTGTGTCTGCCAGACAACCCCCCATTTTCTCAA	Cluster_693	55	18	0	0	0	0	0	0	0	0	37	0
na	k__Fungi	p__Ascomycota	c__Lecanoromycetes	o__Acarosporales	f__Acarosporaceae	g__Acarospora	s__Acarospora_sp	Acarospora_sp	95.425	100	4.88e-64	153	M03757:27:000000000-C9Y5L:1:1101:9322:21327	CACCACTCAAGCTATGCTTGGTGTTGGGCCCTCGTCCCCCGTGGACGTGCCCGGAAATCAGTGGCGGCGCAGCCCGGCTTCAAGCGGTATCAGTTTATCTTCGCTTTGGAAGTCCGGGCCTGAGTCTGCCAGGCAACCCCATTTTCTATCAA	Cluster_811	26	0	0	0	0	0	26	0	0	0	0	0
na	k__Fungi	p__Ascomycota	c__Lecanoromycetes	o__Acarosporales	f__Acarosporaceae	g__Acarospora	s__Acarospora_sp	Acarospora_sp	95.541	100	1.07e-65	157	M03757:27:000000000-C9Y5L:1:1114:19324:12073	CACCACTCAAGCTCGGCTTGGTGTTGGGCCTTCGTCCCCCGTGGACGTGCCCGGAAATCAGTGGCGGCACAGCCCGGCTTCAAGCGGTATCAGATTACCTTCGCTTTGGAAGCTTTGGGCCTGGGTCTGCCAGACAACCCCATCATTTTATCACA	Cluster_908	24	0	0	24	0	0	0	0	0	0	0	0
na	k__Fungi	p__Ascomycota	c__Lecanoromycetes	o__Acarosporales	f__Acarosporaceae	g__Acarospora	s__Acarospora_strigata	Acarospora_strigata	100	100	8.11e-77	154	M02696:5:000000000-BW5RL:1:1101:22260:6426	CACCACTCAAGCTAGGCTTGGTGTTGGGCCCTCGTCCCCTGTGGACGTGCCCGGAAATCAGTGGCGGCGCAGCCTGGCTTCAAGCGGTATCAGTTTATCTTTGCTTTGGAAGCTTCGGGCCTGGGTCTGCCAGACAACCTCATCATTTCATCAA	Cluster_19	2622	226	0	0	0	0	0	3	0	0	2393	0
na	k__Fungi	p__Ascomycota	c__Lecanoromycetes	o__Acarosporales	f__Acarosporaceae	g__Acarospora	s__Acarospora_strigata	Acarospora_strigata	99.351	100	3.77e-75	154	M03757:27:000000000-C9Y5L:1:1101:23436:5389	CACCACTCAAGCTCGGCTTGGTGTTGGGCCCTCGTCCCCTGTGGACGTGCCCGGAAATCAGTGGCGGCACAGCCCGACTTCAAGCGGTATCAGTTTATCTTCGCTTTGGAAGCTTCGGGCTTGGGTCTGCCAGACAACCCCATCATTTCATCAA	Cluster_31	1169	9	1021	0	0	0	0	0	0	0	139	0
na	k__Fungi	p__Ascomycota	c__Lecanoromycetes	o__Acarosporales	f__Acarosporaceae	g__Acarospora	s__Acarospora_strigata	Acarospora_strigata	95.455	100	1.37e-64	154	M02696:67:000000000-B44VG:1:1101:24324:4445	CACCACTCAAGCTCGGCTTGATGTTGGGCCTCGTCCCCTGTGGATGTGCCCGGAAATTAGTGGCGGCACAGCCCGGCTTCAAGCGGTATCAGTTTATCTTTGCTTTGGAAGCTTCGGGCCTGGGTCTGCCAGGCAACCCCATCATTTTATCAA	Cluster_129	359	359	0	0	0	0	0	0	0	0	0	0
na	k__Fungi	p__Ascomycota	c__Lecanoromycetes	o__Acarosporales	f__Acarosporaceae	g__Acarospora	s__Acarospora_strigata	Acarospora_strigata	97.403	100	3.8e-70	154	M02696:5:000000000-BW5RL:1:1101:20212:4336	CACCACTCAAGCTCGGCTTGGTGTTGGGCCCTCGTCCCCTGTGGACGTGCCCGGAAATCAGTGGCGGCACAGCCCGGCTTCAAGCAGTATCAGTTTATCTTTGCTTTGAAAGCTTCAGGCTTGGGTCTGCCAGGCAACCCCATCATTTCATCAA	Cluster_145	266	0	0	0	0	0	0	0	0	0	266	0
na	k__Fungi	p__Ascomycota	c__Lecanoromycetes	o__Acarosporales	f__Acarosporaceae	g__Acarospora	s__Acarospora_strigata	Acarospora_strigata	95.455	100	3.83e-65	154	M03757:27:000000000-C9Y5L:1:1107:12083:2072	CACCGCTCAAGCTCGGCTTGGTGTTGGGCCCTCGTCCCTTGTGGACGTGCCCGGAAATCAGTGGCGGCACAGTCCGGCTTCAAGCGGTATCAGTATGTCTTTGCTTTGGAAGCTTTGGGCTTGGGTCTGCCAGGCAACCCCATCATTTCATCAA	Cluster_900	31	0	0	0	0	0	0	0	0	0	31	0
na	k__Fungi	p__Ascomycota	c__Lecanoromycetes	o__Acarosporales	f__Acarosporaceae	g__Acarospora	s__Acarospora_strigata	Acarospora_strigata	90.26	99.3464	1.08e-50	154	M03757:27:000000000-C9Y5L:1:1101:10213:6304	CATCACTCAAGCCTGGCTTGGTGTTGGGCCCTCGCCCCCTGCGGACGTGCCCGGAAACCAGTGGCGGCACAGCCCGACTTCAAGCGGTATCAGTTTCATCTTCGCTTTGGAAGTCCGGGTCTGGGTCTGCCAGGCAACCCCATCATCCATCAC	Cluster_96	478	0	0	0	478	0	0	0	0	0	0	0
na	k__Fungi	p__Ascomycota	c__Lecanoromycetes	o__Acarosporales	f__Acarosporaceae	g__Acarospora	s__Acarospora_strigata	Acarospora_strigata	96.774	100	1.78e-68	155	M02696:67:000000000-B44VG:1:1101:5753:15104	CACCACTCAAGCTTGGCTTGGTGTTGGGCCCTCATCCCCTGTGGACGTGCCCGAAAATCAGTGGCGGCACAGCCCGGCTTCAAGCGGTATCAGTTTATCTTTGCTTTGGAAGCTTTCGGGCTTGGGTCTGCCAGGCAACCCCATCATTTCATCAA	Cluster_162	249	249	0	0	0	0	0	0	0	0	0	0
na	k__Fungi	p__Ascomycota	c__Lecanoromycetes	o__Acarosporales	f__Acarosporaceae	g__Acarospora	s__Acarospora_strigata	Acarospora_strigata	98.701	100	1.76e-73	154	M02696:67:000000000-B44VG:1:1101:5594:9279	CACCACTCAAGCTCGGCTTGGTGTTGGGCCCTCGTCCCCTGTGGACGTGCCCGGAAATCAGTGGCGGCACAGTCCGGCTTCAAGCGGTATCAGTTTATCTTTGCTTTGGAAGCTTCGGGCTTGGGTCTGCCAGGCAACCCCATCATTTCATCAA	Cluster_169	277	267	1	0	0	0	0	0	0	0	9	0
na	k__Fungi	p__Ascomycota	c__Lecanoromycetes	o__Acarosporales	f__Acarosporaceae	g__Acarospora	s__Acarospora_strigata	Acarospora_strigata	91.558	99.3464	4.98e-54	154	M03757:27:000000000-C9Y5L:1:1101:16723:5266	CACCACTCAAGCCTGGCTTGGTGTTGGGCCCTCGTCCCCTGTGGACGTGCCCGGAAATCAGTGGCGGCACAGCCCGACTTCAAGTGGTATCAGTTTCATCTTCGCTTTGGAAGTCCAGGTCTGGGTCTGTCAGACAACCCCATCATCCATCAC	Cluster_181	227	0	0	0	227	0	0	0	0	0	0	0
na	k__Fungi	p__Ascomycota	c__Lecanoromycetes	o__Acarosporales	f__Acarosporaceae	g__Acarospora	s__Acarospora_strigata	Acarospora_strigata	90.196	98.7097	3.05e-51	153	M03757:27:000000000-C9Y5L:1:1101:26927:14413	TACCACTCAAGCTCGGCTTGGTGTTGGGCCGTCATCCCCTGTGGATGTGCCCGGAAAGTAGTGGCGGTGCAGCCCGGCTTCAAGCGGTATCAGTTTATCTTTGCTTTGGAAGCCCCGGGTCTGAGTCTGCCAGACAACCCCATCATTCTATCAAA	Cluster_406	112	0	0	0	112	0	0	0	0	0	0	0
na	k__Fungi	p__Ascomycota	c__Lecanoromycetes	o__Acarosporales	f__Acarosporaceae	g__Acarospora	s__Acarospora_strigata	Acarospora_strigata	97.403	100	3.8e-70	154	M02696:5:000000000-BW5RL:1:1101:8495:18061	CACCACTCAAGCTCGGCTTGGTGTTGGGCCCTCGTCCCCTGTGGACGTGCCCGGAAATCAGTGGCGGCACAGCCCGGCTTCAAGCAGTATCAGTTTATCTTTGCTTTGGAAGCTTCGGGCCTGGGTCTGCCAGACAACCTCATCATTTCATCAA	Cluster_759	26	3	0	0	0	0	0	0	0	0	23	0
na	k__Fungi	p__Ascomycota	c__Lecanoromycetes	o__Acarosporales	f__Acarosporaceae	g__Acarospora	s__Acarospora_strigata	Acarospora_strigata	96.753	100	1.77e-68	154	M02696:5:000000000-BW5RL:1:1118:2376:11881	CACCACTCAAGCTAGGCTTGGTGTTGGGCCCTCGTCCCCTGTGGACGTGCCCGGAAATCAGTGGCGGCGCAGCCTGGCTTCAAGCGGTATCAGTTTATCTTTGCTTTGAAAGCTTCAGGCTTGGGTCTGCCAGGCAACCCCATCATTTCATCAA	Cluster_1055	16	0	0	0	0	0	0	0	0	0	16	0
na	k__Fungi	p__Ascomycota	c__Lecanoromycetes	o__Acarosporales	f__Acarosporaceae	g__Acarospora	s__Acarospora_tintickiana	Acarospora_tintickiana	98.71	100	4.92e-74	155	M02696:67:000000000-B44VG:1:1101:21091:5848	CACCGCTCAAGCTCCGCTTGGCGTTGGGCCGTCGTCCCCCGTGGACGTGCCCGGAAATCAGTGGCGGCACAGCCCGGCTTCAAGCGGTATCAGTTTACCTTCGCTTTGGAGGCTTTGGGCCTGGGTCTGCCAGGCAACCCCATCACCTCTATCAA	Cluster_268	138	138	0	0	0	0	0	0	0	0	0	0
na	k__Fungi	p__Ascomycota	c__Lecanoromycetes	o__Acarosporales	f__Acarosporaceae	g__Acarospora	s__Acarospora_tintickiana	Acarospora_tintickiana	98.065	100	2.29e-72	155	M02696:67:000000000-B44VG:1:1102:18287:2213	CACCACTCAAGCTCGGCTTGGCGTTGGGCCCTCGTCCCCCGTGGACGTGCCCGGAAATCAGTGGCGGCACAGCCCGGCTTCAAGCGGTATCAGATTACCTTCGCTTTGGAGGCTTTGGGCCTGGGTCTGCCAGACAACCCCATCACCTCTATCAA	Cluster_432	61	61	0	0	0	0	0	0	0	0	0	0
na	k__Fungi	p__Ascomycota	c__Lecanoromycetes	o__Acarosporales	f__Acarosporaceae	g__Acarospora	s__Acarospora_versicolor	Acarospora_versicolor	100	100	2.9e-76	153	M03757:27:000000000-C9Y5L:1:1101:23604:5389	CACCACTCAAGCTATGCTTGGTGTTGGGTCATCGTCCCCCGTGGACGTGCCCGGAAATCAGTGGCGGCGCAGCCTGGCTTCAAGCGGTATCGATTTACCTTCGCTTTGGAAGCCCGGTCCTGAGTTTGTCAGACCAACCCCATATTCTATCAA	Cluster_657	36	0	0	0	0	0	0	0	36	0	0	0
na	k__Fungi	p__Ascomycota	c__Lecanoromycetes	o__Acarosporales	f__Acarosporaceae	g__Acarospora	s__Acarospora_wahlenbergii	Acarospora_wahlenbergii	96.667	96.1039	1.06e-65	150	M03757:27:000000000-C9Y5L:1:1101:19103:13345	CACCACTCAAGCTCGGCTTGGTGTTGGGCCCTCGTCCCCCGTGGACGTGCCCGGAAATCAGTGGCGGCGCAGCCCGGCTTCGAGCGGTATCAGTTTATCTTCGCTTTGGAAGCTCCGGGTCTGGGTCTGCCGGACAACCCCATCATTTAATCAA	Cluster_980	22	0	0	0	0	22	0	0	0	0	0	0
na	k__Fungi	p__Ascomycota	c__Lecanoromycetes	o__Acarosporales	f__Acarosporaceae	g__Pleopsidium	s__Pleopsidium_flavum	Pleopsidium_flavum	98.693	100	6.27e-73	153	M03757:27:000000000-C9Y5L:1:1101:27791:7863	CACCACTCAAGCACGGCTTGGTATTGGGTCTCGTCCCCTGAGGATGTGCCCGGAACTCAGTGGCGGCACAACCCGGCTTCAAGCGTAGTAAATCAATCGCCGCTTTGGAAGTCCTGGGCCCGTGTCCGCCAGACAACCCCCATATCTTTTTAA	Cluster_194	444	0	0	0	0	196	0	18	0	0	0	230
na	k__Fungi	p__Ascomycota	c__Lecanoromycetes	o__Acarosporales	f__Acarosporaceae	g__Pleopsidium	s__Pleopsidium_sp	Pleopsidium_sp	94.839	100	1.79e-63	155	M03757:27:000000000-C9Y5L:1:1104:12867:17968	CACCACTCAAGCGCAGCTTGGTATTGGGTCTCGTCCCATGAGGATGTGCCCGGAACTCAGTGGCGACACAGCCCTGCTTCGAGCGTAGTAAATTAATCGTCGCTCTGGAAGCTCTGGGTCTGCGTCTGCCAGACAACCCCCATATATTCTATCAA	Cluster_235	156	0	42	0	114	0	0	0	0	0	0	0
na	k__Fungi	p__Ascomycota	c__Lecanoromycetes	o__Acarosporales	f__Acarosporaceae	g__Pleopsidium	s__Pleopsidium_sp	Pleopsidium_sp	96.078	100	2.94e-66	153	M03757:27:000000000-C9Y5L:1:1101:7655:12624	CACCACTCAAGCGCAGCTTGGTATTGGGTCTCGTCCCATGAGGATGTGCCCGGAACTCAGTGGCGACACAGCCCTGCTTCGAGCGTAGTAAATTAATCGTCGCTCTGGAGGCTCTGGGTCTGCGTCTGCCAGACAACCCCCATATCCTATCAA	Cluster_297	111	0	0	0	111	0	0	0	0	0	0	0
na	k__Fungi	p__Ascomycota	c__Lecanoromycetes	o__Acarosporales	f__Acarosporaceae	g__Polysporina	s__Polysporina_arenacea	Polysporina_arenacea	90.26	98.7097	3.05e-51	154	M02696:67:000000000-B44VG:1:1103:27897:12399	CACCACTCAAGCTCGGCTTGGTGTTGGGCCTTCGTCCCCCGTGGACGTGCCCGGAAATCAGTGGCGGCTCAGCCCGGCTTCCAGCGGTATCAGATTACCTTCGCTTTGGAGGCTGTGGGCCTAAGTCTGCCAGACAACCCCACCATTTTATCACA	Cluster_843	21	21	0	0	0	0	0	0	0	0	0	0
na	k__Fungi	p__Ascomycota	c__Lecanoromycetes	o__Acarosporales	f__Acarosporaceae	g__Polysporina	s__Polysporina_arenacea	Polysporina_arenacea	96.774	100	4.95e-69	155	M02696:67:000000000-B44VG:1:1101:20436:2722	CACCACTCAAGCTCGGCTTGGTGTTGGGCCTTCGTCCCCTGTGAACGTGCCCGGAAATCAGTGGCGGCGCAGCTCGGCTTCAAGCGGTATCAGTTTAATCTTCGCTTTGGAAGCTTCGGGCTTGGGTCTGCCAGATAGTCCCAACATTTTATCAA	Cluster_868	22	22	0	0	0	0	0	0	0	0	0	0
na	k__Fungi	p__Ascomycota	c__Lecanoromycetes	o__Acarosporales	f__Acarosporaceae	g__Polysporina	s__Polysporina_arenacea	Polysporina_arenacea	89.474	98.6928	1.81e-48	152	M03757:27:000000000-C9Y5L:1:1101:8220:2071	CACCACTCAAGCTCAGCTTGGTATTGGGCTCTCGTCCCCTGTGGGCGGGCCCGGAAATCAGTGGCGGCACAGCCCGGCTTCAAGCAGTATTAGTTTACCTTTCGCTTCGGAAGCCCGGGCCTGGGCCGGCCGAATGACCCCCAATTTTTCTAA	Cluster_8	2282	0	2282	0	0	0	0	0	0	0	0	0
na	k__Fungi	p__Ascomycota	c__Lecanoromycetes	o__Acarosporales	f__Acarosporaceae	g__Polysporina	s__Polysporina_arenacea	Polysporina_arenacea	97.403	100	3.8e-70	154	M02696:67:000000000-B44VG:1:1101:20064:8528	CACCACTCAAGCTCAGCTTGGTATTGGGCTCTTGTCCCCACGGACGGGCCTGGAAATCAGTGGCGGCACAGCCCGGCTTCAAGCAGTATCAGTTTATCTTTCGCTTTGGAAGCCCGGGCCTGGGTCAGCCAGACAACCCCCCAATTTTTCTTAA	Cluster_175	254	254	0	0	0	0	0	0	0	0	0	0
na	k__Fungi	p__Ascomycota	c__Lecanoromycetes	o__Acarosporales	f__Acarosporaceae	g__Polysporina	s__Polysporina_gyrocarpa	Polysporina_gyrocarpa	92.903	100	5.03e-59	155	M03757:27:000000000-C9Y5L:1:1101:13140:6607	CACCACTCAAGCTCGGCTTGGTGTTGGGCCTTCGTCCCCCCGTGGACGTGCCCGGAAATCAGTGGCGGCGCAGCCCGGCTTCGAGCGGTATCAGATTACCTTCGCTTTGGAAGCTCTGGGTCTGGGTCTGCCAGGCAACCCCATCATCTTATCAA	Cluster_151	648	0	0	0	646	0	0	0	2	0	0	0
na	k__Fungi	p__Ascomycota	c__Lecanoromycetes	o__Acarosporales	f__Acarosporaceae	g__Polysporina	s__Polysporina_gyrocarpa	Polysporina_gyrocarpa	98.052	100	2.27e-72	154	M03757:27:000000000-C9Y5L:1:1101:19109:2609	CACCACTCAAGCTTGGCTTGGTGTTGGGCCCTCGTCCCCTGTGGACGTGCCCGGAAATCAGTGGCGGCACAGCCCGGCTTCGAGCGGTATCAGATTACCTTCGCTTTGGAAGCTCCGGGCCTGGGTCAGCCAGACAACCCCATCATCTTATCAA	Cluster_240	227	0	69	0	158	0	0	0	0	0	0	0
na	k__Fungi	p__Ascomycota	c__Lecanoromycetes	o__Acarosporales	f__Acarosporaceae	g__Polysporina	s__Polysporina_gyrocarpa	Polysporina_gyrocarpa	95.455	100	1.06e-65	154	M03757:27:000000000-C9Y5L:1:1106:17528:23954	CACCACTCAAGCTTGGCTTGGTGTTGGGCCCTCGTCCCCTGTGGACGTGCCCGGAAATCAGTGGCGGCACAGCCCGGCTTCGAGCGGTATCAGATTACCTTCGCTTTGGAAGCTCTGGGTCTGGGTCTGCCAGGCAACCCCATCATCTTATCAA	Cluster_1230	16	0	0	0	16	0	0	0	0	0	0	0
na	k__Fungi	p__Ascomycota	c__Lecanoromycetes	o__Acarosporales	f__Acarosporaceae	g__Polysporina	s__Polysporina_subfuscescens	Polysporina_subfuscescens	93.506	100	1.38e-59	154	M02696:67:000000000-B44VG:1:1101:8199:12511	CACCACTCAAGCCATGCTTGGTGTTGGGCCCTCGTCCCCCGTGGACGTGCCCGGAAATCAGTGGCGGCACAGCCCGGCTTCAAGCGGTATCAATTTATCTTCGCTTTCGAAGTCCGGTCCTGAGCCCGCCAGACAAACCTCATATCCTATCAA	Cluster_271	134	50	0	0	77	0	0	0	0	0	0	7
na	k__Fungi	p__Ascomycota	c__Lecanoromycetes	o__Acarosporales	f__Acarosporaceae	g__Polysporina	s__Polysporina_subfuscescens	Polysporina_subfuscescens	89.041	95.4248	3.91e-45	146	M03757:27:000000000-C9Y5L:1:1104:2237:13015	CACCACTCAAGCCTGGCTTGGTGTTGGGCCCTCGTCCCCTGCGGACGTGCCCGAAAATCAGTGGCGGCACTGCCCGACTTCAAGCGGTATCAGTTTCATCTTCGCTTTGGAAGTCCGGGTCTGGGTCTGCCAGACAACCCCATCATCCATCAA	Cluster_1034	15	0	15	0	0	0	0	0	0	0	0	0
na	k__Fungi	p__Ascomycota	c__Lecanoromycetes	o__Acarosporales	f__Acarosporaceae	g__Sarcogyne	s__Sarcogyne_arenosa	Sarcogyne_arenosa	92.667	98.6842	1.06e-55	150	M02696:67:000000000-B44VG:1:2101:25968:7875	CACCACTCAAGCTTGGCTTGGTATTGGGTCCTCGTCCCGGGTGGACGTGCCCGGAAATCAGCGGCGGCACAGCCCGGCTTCAAGCAGTATAAGCATACCTTTCGCTTCGAAAGCCCGGGCCTGAGCTCGCCGGACAACCCCCGTATTCTTCA	Cluster_249	272	11	0	0	0	0	0	0	0	0	261	0
na	k__Fungi	p__Ascomycota	c__Lecanoromycetes	o__Acarosporales	f__Acarosporaceae	g__Sarcogyne	s__Sarcogyne_sp	Sarcogyne_sp	98.684	100	2.24e-72	152	M03757:27:000000000-C9Y5L:1:1101:15016:2952	CACCACTCAAGCTTGGCTTGGTATTGGGTCATCGTCCCCTGCGGACGTGCCCGGAAATCAGCGGCGACACAGCCCGGCTTCAAGCAGTATTAATTTATCTTTCGCTTTGGAAGCCTGGGTCTGAGTCTGCCGGACAACCCTCATATTTCTCA	Cluster_270	166	0	0	0	0	0	0	0	0	0	166	0
na	k__Fungi	p__Ascomycota	c__Lecanoromycetes	o__Acarosporales	f__Acarosporaceae	g__Sarcogyne	s__Sarcogyne_sp	Sarcogyne_sp	98.675	100	7.98e-72	151	M03757:27:000000000-C9Y5L:1:1101:21944:15243	CACCACTCAAGCTTGGCTTGGTGTTGGGCTCTCGTCCCCTGTGGACGTGCCCGGAAATCAGTGGCGGCGCAGCCCGACTTCAAGCGGTATTAACATTATTTTCGCTTTGGAAGCCTGGGTCTGAGTCTGCCAGACAACCCTTTGCACCAAA	Cluster_581	47	0	0	0	0	16	0	26	0	4	0	1
na	k__Fungi	p__Ascomycota	c__Lecanoromycetes	o__Acarosporales	f__Acarosporaceae	g__Sarcogyne	s__Sarcogyne_sp	Sarcogyne_sp	97.452	100	1.08e-70	157	M02696:67:000000000-B44VG:1:1102:27901:11418	CACCACTCAAGCTCAGCTTGGTATTGGGCTCTCTCGTCCCCACGGACGGGCCTGGAAATCAGTGGCGGCGCAGCCCAGCTTCAAGCAGTATTTAGTTTACCTTTCGCTTTGGAAGTCCGGGCCTGGGTCAGCCAGACAACCCCCCAATTTTTCTCAA	Cluster_644	35	35	0	0	0	0	0	0	0	0	0	0
na	k__Fungi	p__Ascomycota	c__Lecanoromycetes	o__Acarosporales	f__Acarosporaceae	g__Sarcogyne	s__Sarcogyne_sp	Sarcogyne_sp	92	96.732	1.79e-53	150	M03757:27:000000000-C9Y5L:1:1101:22697:2343	CACCACTCAAGCCCAGCTTGGTATTGGGCTCTCATCCCTTGCGGACGGGCCCGGAAATCAGTGGCGGCACAGCCCAGCTTCAAGCAGTATTAGTTTACCTTTCGCTTTGGAAGCCGGGCCTGGGTCGGCCAGACAACCCTCAATTTTTTCTAA	Cluster_807	21	0	0	0	0	0	0	0	0	0	0	21
na	k__Fungi	p__Ascomycota	c__Lecanoromycetes	o__Acarosporales	f__Acarosporaceae	g__Sarcogyne	s__Sarcogyne_sp	Sarcogyne_sp	95.395	100	4.88e-64	152	M03757:27:000000000-C9Y5L:1:1102:14832:21170	CACCACTCAAGCTTGGCTTGGTATTGGGTTCTTGTCCCCAGTGGACATGCCCGGAAATTAGCGGCGGCACAGCCCGGCTTCAAGCAGTATTAGTATCTCTTTCGCTTTGGAAGCTCGGGCCTGGGTCTGCCGGACAACTCTCATATTTCACA	Cluster_885	23	0	0	0	0	0	0	0	0	0	23	0
na	k__Fungi	p__Ascomycota	c__Lecanoromycetes	o__Acarosporales	f__Acarosporaceae	g__Sarcogyne	s__Sarcogyne_sp	Sarcogyne_sp	97.368	100	4.84e-69	152	M03757:27:000000000-C9Y5L:1:1103:24974:22195	CACCACTCAAGCTTGGCTTGGTATTGGGCTCTTGTCCCCGGTGGACATGCCCGGAAATTAGCGGCGACACAGCTCGGCTTCAAGCAGTATTAGTATATCTTTCGCTTTGGAAGCCCGGGCCTGGGTCTGCCGGACAACCCTCATATTTCACA	Cluster_1112	15	0	0	0	0	0	0	0	0	0	15	0
na	k__Fungi	p__Ascomycota	c__Lecanoromycetes	o__Acarosporales	f__Acarosporaceae	g__Timdalia	s__Timdalia_intricata	Timdalia_intricata	91.954	57.3333	2.35e-27	87	M03757:27:000000000-C9Y5L:1:1105:28831:12663	CACCACTCAAGCTCGGCTTGGTATTGGGCCCTCGTCCCCTGTGGACGTGCCTGGAAATCAGTGGCGGCGCAGGCCGGCTTCAAGCGGTATTGATTCATCTTCGCTTTGGAAGTCCGGTTCTGGGTTTGCCAGAAAACCCTCTGTACCAAA	Cluster_419	63	0	0	0	0	63	0	0	0	0	0	0
na	k__Fungi	p__Ascomycota	c__Lecanoromycetes	o__Acarosporales	f__Acarosporaceae	g__unidentified	s__Acarosporaceae_sp	Acarosporaceae_sp	97.386	100	1.36e-69	153	M02696:5:000000000-BW5RL:1:1107:16768:10595	CACCACTCAAGCTCTGCTTGGTATTGGGTCCTCGTCCCTGTGGACGGGCCCGGAAATCAGTGGCGGCACAGCCCGGCTTCAAGCAGTATCAATCAATCATCCGCTTTGGAAGTTCCGGGCATGCGTCGGCCAGACAACCCCCCATTTTCTCAA	Cluster_976	18	0	0	0	0	0	0	0	0	0	18	0
na	k__Fungi	p__Ascomycota	c__Lecanoromycetes	o__Acarosporales	f__Acarosporaceae	g__unidentified	s__Acarosporaceae_sp	Acarosporaceae_sp	97.26	94.8052	1.06e-65	146	M02696:5:000000000-BW5RL:1:1101:24130:3581	CACCACTCAAGCTCTGCTTGGTATTGGGTCCTCGTCCCTGTGGACGGGCCCGGAAATCAGTGGCGGCACAGCCCGGCTTCAAGCAGTATCAATCAATCATCCGCTTTGGAAGTTCCGGGCATGCGTCGGCCAGACAACCCCCCATTCTAATCAA	Cluster_84	552	0	0	0	0	0	0	0	0	0	552	0
na	k__Fungi	p__Ascomycota	c__Lecanoromycetes	o__Acarosporales	f__Acarosporaceae	g__unidentified	s__Acarosporaceae_sp	Acarosporaceae_sp	95.484	100	1.07e-65	155	M03757:27:000000000-C9Y5L:1:1101:15156:6358	CACCACTCAAGCTCTGCTTGGTGTTGGGCCTTCATCCCCCGTGGACGTGCCCGGAAATCAGTGGCGGCTCAGCCCCGGCTTCAAGCGGTATCAGATTACCTTCGCTTTGGAAGCTCCGGGCCTGGGTCTGCCAGACAACCCCTCCATCTCATCAA	Cluster_118	386	0	386	0	0	0	0	0	0	0	0	0
na	k__Fungi	p__Ascomycota	c__Lecanoromycetes	o__Acarosporales	f__Acarosporaceae	g__unidentified	s__Acarosporaceae_sp	Acarosporaceae_sp	99.346	100	1.35e-74	153	M03757:27:000000000-C9Y5L:1:1101:7298:15160	CACCACTCAAGCTCTGCTTGGTATTGGGTCCCCGTCCCTGTGGACGGGCCCGGAAATTAGTGGCGGCACAGCCCGGCTTCAAGCAGTATCAATCAATCATCCGCTTTGGAAGCTCCGGGCCTGCGTCTGCCAGACAACCCCCCATTTTCTCAA	Cluster_142	869	65	26	0	69	0	30	0	0	0	679	0
na	k__Fungi	p__Ascomycota	c__Lecanoromycetes	o__Acarosporales	f__Acarosporaceae	g__unidentified	s__Acarosporaceae_sp	Acarosporaceae_sp	96.753	100	6.36e-68	154	M03757:27:000000000-C9Y5L:1:1104:25591:8608	CACCACTCAAGCTCTGCTTGGTATTGGGTCCTCGTCCCTGTGGACGGGCCCGGAAATCAGTGGCGGCACAGCCCGGCTTCAAGCAGTATCAATCCATCATCCGCTTTGGAAGCTCCGGGCCTGCGTCGGCCAGACAACCCCCCTATTTTATCAA	Cluster_371	88	0	0	87	0	0	0	0	0	0	0	1
na	k__Fungi	p__Ascomycota	c__Lecanoromycetes	o__Acarosporales	f__Acarosporaceae	g__unidentified	s__Acarosporaceae_sp	Acarosporaceae_sp	94.771	100	6.36e-63	153	M02696:5:000000000-BW5RL:1:1110:15372:8186	CACCACTCAAGCTCTGCTTGGTATTGGGTCCTCGTCCCCGTGGACGGGCCCGGAAATTAGTGGCGGCACAGCCCGGCTTCAAGCAGTATCAATCAATCATCCGCTTTGGAAGTTCCGGGCATGCGTCGGCCAGACAATCCCCCCTTCTATCAA	Cluster_1241	15	0	0	0	0	0	0	0	0	0	15	0
na	k__Fungi	p__Ascomycota	c__Lecanoromycetes	o__Acarosporales	f__Acarosporaceae	Multi-affiliation	Multi-affiliation	multi-subject	multi-identity	100	6.49e-48	multi-alignment-lg	M02696:5:000000000-BW5RL:1:1102:6610:11181	CACCACTCAAGCTCAGCTTGGTATTGGGCCTCCGTCCCTGTGGACGGGCCCGGAAATCAGTGGCGGCGCAGTCCGGCTTCAAGCAGTATTAATCAATCATCCGCTTTGGAAGCTCCGGGCCTGTGTCTGCCAGACAACCCCCAATTTTCTCAA	Cluster_278	129	0	3	0	0	11	0	0	0	0	115	0
na	k__Fungi	p__Ascomycota	c__Lecanoromycetes	o__Acarosporales	f__Acarosporaceae	Multi-affiliation	Multi-affiliation	multi-subject	92.857	98.7179	6.55e-58	154	M03757:27:000000000-C9Y5L:1:1112:14716:22976	CACCACTCAAGCTCGGCTTGGTGTTGGGCCCTCGTCCCCCATGGACGTGCCCAGAAATCAGTGGCGGCACAGCCCGGCTTCAAGCGGTATCAGCTTACCTTCGCTTTGGAAGCTTTGGGCCTGGGTCTGCCAGACACGCCCCATCATTTTATCACA	Cluster_846	22	0	0	0	22	0	0	0	0	0	0	0
na	k__Fungi	p__Ascomycota	c__Lecanoromycetes	o__Acarosporales	f__Acarosporaceae	Multi-affiliation	Multi-affiliation	multi-subject	multi-identity	99.3464	2.3e-57	multi-alignment-lg	M03757:27:000000000-C9Y5L:1:1102:16312:13875	CACCACTCAAGCTATGCTTGGTGTTGGGCCCTCGTCCCTCGCGGACGTGCCCGGAAATCAGTGGCGGCACGGCCCGGCTTCAAGCGGTATCAATTTATTTTCGCTTTGGAAGTTCGGTCCGGAGTCTGCCAGACAACCCCATCTTCTATCAAA	Cluster_379	80	0	0	0	0	80	0	0	0	0	0	0
na	k__Fungi	p__Ascomycota	c__Lecanoromycetes	o__Caliciales	f__Caliciaceae	g__Amandinea	s__Amandinea_decedens	Amandinea_decedens	96.129	100	2.31e-67	155	M03757:27:000000000-C9Y5L:1:2103:9245:2655	CAACCCTCAAGCACTGCTTGGCTATGGGCCTCGCCCCCGCGGCGTGCCCGAAATCCAGTGGCGGTCCAGCGAGACTCCGAGCGTAGTAAGATTTTCAATCCCGCTATGGAAGCCTCTCGGGTGGACCCGCCAGCAACCCACCATATTTTTATCAC	Cluster_1399	15	0	0	1	0	9	0	0	0	5	0	0
na	k__Fungi	p__Ascomycota	c__Lecanoromycetes	o__Caliciales	f__Caliciaceae	g__Buellia	s__Buellia_penichra	Buellia_penichra	91.367	87.2611	2.41e-47	139	M03757:27:000000000-C9Y5L:1:1104:23644:13383	CAACCCTCAAGCATTGCTTGGTACTGGGTCTCGCCCCCGCGGCGTGCCCGAAATACAGTGGCGGTCCAGCGAGACTTCGAGCGTAGTAAGATTTTATATCCCGCTTTGGAAGCTTCTCGATGGCCCGGCCAACCAAAACATAAGTGAAAACTTCCAC	Cluster_774	25	0	0	0	0	0	0	25	0	0	0	0
na	k__Fungi	p__Ascomycota	c__Lecanoromycetes	o__Caliciales	f__Caliciaceae	g__Buellia	s__Buellia_russa	Buellia_russa	86.957	100	5.25e-44	161	M03757:27:000000000-C9Y5L:1:1101:13106:10130	CAACCCTCAAGCTCTGCTTGGCATTGGGTATCGCCCTCTGTGGCGCACCCGAAATACAGTGGCGGTCCAGCGAGACTCCGAGCGTAGTAAGATTACCCATCTCGCTACGGATGTCTCGGTGGGCCCGGCCATGGAAACCTTGAAGTGCAAACTTCCAC	Cluster_655	43	0	43	0	0	0	0	0	0	0	0	0
na	k__Fungi	p__Ascomycota	c__Lecanoromycetes	o__Caliciales	f__Caliciaceae	g__Buellia	s__Buellia_sp	Buellia_sp	91.613	96.875	1.13e-55	155	M03757:27:000000000-C9Y5L:1:1104:19260:3132	ACAGCCCTCAAGCTCTGCTTGGTATTGGGTGTCGCCTCTGCGGCGCACCCGAAATACAGTGGCGGTCCACCGAGACTCCGAGCGTAGTAAGATTTCAGTATCCCGCTATGGACGTTTCCCGGTGGGCTTGCCAGCGAAAACCGGAAGTGCAAACTCCTAC	Cluster_293	123	0	0	0	123	0	0	0	0	0	0	0
na	k__Fungi	p__Ascomycota	c__Lecanoromycetes	o__Caliciales	f__Caliciaceae	g__Buellia	s__Buellia_sp	Buellia_sp	86.875	100	1.87e-43	160	M03757:27:000000000-C9Y5L:1:1101:18976:4101	CAACCCGCAAGCTCTGCTTGGTACTGGGTATCGCCCCTGCGGCGCACCCGAAATACAGTGGCGATCCAGCGAGCCTCTCGAGCGTAGTAAGATTTCATTATCCCGCTTTGGAGGTTTCTTGGCGTGGCCAGCAAAACCTTGAAGTGCAAACTTCCAC	Cluster_177	227	0	0	0	227	0	0	0	0	0	0	0
na	k__Fungi	p__Ascomycota	c__Lecanoromycetes	o__Caliciales	f__Caliciaceae	g__Dimelaena	s__Dimelaena_oreina	Dimelaena_oreina	94.969	99.375	2.39e-67	159	M02696:5:000000000-BW5RL:1:1105:5916:14983	TAACCCTCAAGCACCGCTTGGTAGTGGGCCTCGCCCTCGTGGCGTGCCCGAAATCCCGTGGCGGTCCGGCGAGACTTCGGGCGTAGTAAGATTTTAGTTTCCCGCCTCGGAAGCTCCTCGGTGGACCTGGCCAACAACAATGCAAGTGAACAACTTCCAC	Cluster_674	53	0	0	0	0	0	0	0	0	0	0	53
na	k__Fungi	p__Ascomycota	c__Lecanoromycetes	o__Caliciales	f__Caliciaceae	g__Dimelaena	s__Dimelaena_oreina	Dimelaena_oreina	95.625	100	1.43e-69	160	M03757:27:000000000-C9Y5L:1:1101:17802:5852	CAATCCTCAAGCACCGCTTGGTAGTGGGCCTCGCCCCCGTGGTGTGCCCGAAATCCCGTGGCGGTCCGGCGAGACTTCGAGCGTAGTAAGATTTTAGTATCCCGCCCCGGAAGCTCCTCGTTGGACCTGGCCAACAATAATGCAAGTGAACAACTTCCAC	Cluster_195	336	0	223	0	113	0	0	0	0	0	0	0
na	k__Fungi	p__Ascomycota	c__Lecanoromycetes	o__Caliciales	f__Physciaceae	g__Anaptychia	s__Anaptychia_elbursiana	Anaptychia_elbursiana	99.371	100	2.32e-77	159	M02696:67:000000000-B44VG:1:1102:11413:3866	CACCCCTCAAGCACTGCTTGGTATTGGGCTTCGCCCCCGCGGCGGGCCCGAATTTTAGTGGCGGTCCAGCGAGACTTCAAGCGTAGCAAGATTATCCATATCCCGCTCTAGAAGCCTATCCCGCTGCGCGCCGGCCAGACAACCCCGTACATTTCAAT	Cluster_37	1060	94	0	0	0	0	0	0	0	0	0	966
na	k__Fungi	p__Ascomycota	c__Lecanoromycetes	o__Caliciales	f__Physciaceae	g__Anaptychia	s__Anaptychia_elbursiana	Anaptychia_elbursiana	97.351	94.375	1.85e-68	151	M02696:67:000000000-B44VG:1:1101:24622:11205	CACCCCTCAAGCACTGCTTGGTATTGGGCTTCGCCCCCGCGGCGGGCCCGAATTCTAGTGGCGGTCCAGCGAGACTTCAAGCGTAGCAAGATTATCCACATCCCGCTCTCGAAGCCTATCCCGCTGCGTGCCGGCCAGACAACCCCGTACACACTTCAAT	Cluster_73	580	150	0	0	0	0	0	0	0	0	0	430
na	k__Fungi	p__Ascomycota	c__Lecanoromycetes	o__Caliciales	f__Physciaceae	g__Anaptychia	s__Anaptychia_elbursiana	Anaptychia_elbursiana	97.484	100	2.34e-72	159	M02696:67:000000000-B44VG:1:2113:23097:14568	CACCCCTCAAGCACTGCTTGGTATTGGGCTTCGCCCCCGCGGCGGGCCCGAATTCTAGTGGCGGTCCAGCGAGACTTCAAGCGTAGCAAGATTATCCACATCCCGCTCTCGAAGCCTATCCCGCTGCGCGCCGGCCAGACAACCCCGTACATTTCAAT	Cluster_1095	15	2	0	0	0	0	0	0	0	0	0	13
na	k__Fungi	p__Ascomycota	c__Lecanoromycetes	o__Caliciales	f__Physciaceae	g__Phaeophyscia	s__Phaeophyscia_constipata	Phaeophyscia_constipata	96.815	100	3.89e-70	157	M03757:27:000000000-C9Y5L:1:1101:17954:19386	CACCCCTCAAGCACTGCTTGGTATTGGGCCCCGTCCCCGTGACGGGCCTGGAATTCAGTGGCGGTCCAGCGAGACTTCAAGCGTAGCAAGATTTCACGATCCCGCTTTGGAAGGTTCCTGCTGCGTGCCGGCCAGATAACCTCACTATTTTATCAAT	Cluster_475	58	3	28	13	0	0	4	0	0	1	2	7
na	k__Fungi	p__Ascomycota	c__Lecanoromycetes	o__Caliciales	f__Physciaceae	g__Phaeophyscia	s__Phaeophyscia_constipata	Phaeophyscia_constipata	96.815	100	3.89e-70	157	M02696:67:000000000-B44VG:1:2102:20377:10375	CACCCCTCAAGCACTGCTTGGTATTGGGCCCCGTCCCCGTGACGGGCCTGGAATTCAGTGGCGGTCCAGCGAGACTTCAAGCGTAGCAAGATTTCACGATCCCGCTTTGGAAGGTTCCTGCTGCGTGCCGGCCAGATAACCTCACTATTTTATCAAT	Cluster_557	42	2	23	10	0	0	0	0	0	0	3	4
na	k__Fungi	p__Ascomycota	c__Lecanoromycetes	o__Caliciales	f__Physciaceae	g__Phaeophyscia	s__Phaeophyscia_denigrata	Phaeophyscia_denigrata	97.452	100	2.98e-71	157	M03757:27:000000000-C9Y5L:1:1103:22628:3887	CACCCCTCAAGCATTGCTTGGTATTGGGCCTCGTCCCCGTGACGGGCCTGGAATTCAGTGGCGGTCCAGCGAGACTTCAAGCGTAGCAAGATTTCACGATCCCGCTTTGGAAGCTTCCTGCTGTGTGCCGGCCAGACAACCCCACAGTTTATCAAT	Cluster_520	61	0	0	0	0	0	35	0	0	26	0	0
na	k__Fungi	p__Ascomycota	c__Lecanoromycetes	o__Caliciales	f__Physciaceae	g__Phaeophyscia	s__Phaeophyscia_hirtuosa	Phaeophyscia_hirtuosa	96.129	99.359	2.32e-67	155	M03757:27:000000000-C9Y5L:1:2119:14397:9956	CACCCCTCAAGCACTGCTTGGTATTGGGCCCCGTCCCCGTGACGGGCCTGGAATTCAGTGGCGGTCCAGCGAGACTTCAAGCGTAGCAAGATTTCACGATCCCGCTTTGGAAGGTTCCTGCTGCGTGCCGGCCAGATAACCACACTACTTTTCAAT	Cluster_1451	15	0	2	11	0	0	1	0	0	1	0	0
na	k__Fungi	p__Ascomycota	c__Lecanoromycetes	o__Caliciales	f__Physciaceae	g__Phaeophyscia	s__Phaeophyscia_hirtuosa	Phaeophyscia_hirtuosa	94.366	91.0256	8.47e-57	142	M03757:27:000000000-C9Y5L:1:1110:13177:2745	CACCCCTCAAGCACAGCTTGGTATTGGGCGTCGCCCCCGTGGCGTGCCTGGAACTCAGTGGCGGTCCAGCGAGACTTCAAGCGTAGCAAGATTTCACAATCCCGCTTTGGAACGTTCCCGCTGCGTGCTGGCCAGACAACCCTATGATCTTTCAAT	Cluster_710	41	0	0	0	0	41	0	0	0	0	0	0
na	k__Fungi	p__Ascomycota	c__Lecanoromycetes	o__Caliciales	f__Physciaceae	g__Phaeophyscia	s__Phaeophyscia_orbicularis	Phaeophyscia_orbicularis	100	100	6.37e-78	156	M03757:27:000000000-C9Y5L:1:1101:8135:6960	CACCTCTCAAGCACTGCTTGGTATTGGGCCGCGCCCCCGTGGCGTGCCTGGAATTCAGTGGCGGTCCAGCGAGACTTCAAGCGTAGCAAGATTTCACGATCCCGCTTTGGAAGGTTCCTGCTGTGTGCCGGCCAGACAACCCCATTATTTATCAAT	Cluster_149	456	0	0	92	0	0	53	0	16	52	1	242
na	k__Fungi	p__Ascomycota	c__Lecanoromycetes	o__Caliciales	f__Physciaceae	g__Phaeophyscia	s__Phaeophyscia_orbicularis	Phaeophyscia_orbicularis	96.154	100	6.46e-68	156	M03757:27:000000000-C9Y5L:1:1105:7521:22442	CACCTCTCAAGCACTGCTTGGTATTGGGCCGCGCCCCCGTGGCGTGCCTGGAATTCAGTGGCGGTCCAGCGAGACTTCAAGCGTAGCAAGATTTCACGATCCCGCTTTGGAAGGTTCCTGCTGCGTGCCGGCCAGATAACCACACTACTTTTCAAT	Cluster_809	24	0	0	21	0	0	0	0	0	3	0	0
na	k__Fungi	p__Ascomycota	c__Lecanoromycetes	o__Caliciales	f__Physciaceae	g__Phaeophyscia	s__Phaeophyscia_sciastra	Phaeophyscia_sciastra	98.718	100	1.38e-74	156	M03757:27:000000000-C9Y5L:1:1101:17236:4698	CACCCCTCAAGCACTGCTTGGTATTGGGCTTCGCCCCCGTGGCGGGCCTGGAATTCAGTGGCGGTCCAGCGAGACTTCAAGCGTAGCAAGATTTCACGATCCCGCTTTGGAAGGTTCGTGCTGTGTGCCGGCCAGACAACCCCATTATTTATCAAT	Cluster_289	164	0	86	0	12	0	0	0	21	0	45	0
na	k__Fungi	p__Ascomycota	c__Lecanoromycetes	o__Caliciales	f__Physciaceae	g__Phaeophyscia	s__Phaeophyscia_sciastra	Phaeophyscia_sciastra	98.693	96.8354	6.51e-73	153	M03757:27:000000000-C9Y5L:1:1101:23933:8600	CACCCCTCAAGCACTGCTTGGTATTGGGCTTCGCCCCCGTGGTGGGCCTGGAATTCAGTGGCGGTCCAGCGAGACTTCAAGCGTAGCAAGATTTCACGATCCCGCTTTGGAAGGTTCCTGCTGAGTGCCGGCCAGACAACCCCACTATTTATCTAAAT	Cluster_651	40	0	0	0	0	0	0	40	0	0	0	0
na	k__Fungi	p__Ascomycota	c__Lecanoromycetes	o__Caliciales	f__Physciaceae	g__Phaeophyscia	s__Phaeophyscia_sciastra	Phaeophyscia_sciastra	98.077	100	6.41e-73	156	M03757:27:000000000-C9Y5L:1:1102:20819:4553	CACCCCTCAAGCACTGCTTGGTATTGGGTTTCGCCCCCGTGGCGGGCCTGGAATTCAGTGGCGGTCCAGCGAGACTTCAAGCGTAGCAAGATTTCACGATCCCGCTTTGGAAGGTTCCTGCTGTGTGCCGGCCAGACAACCTCACTAATTATCAAT	Cluster_892	16	0	0	16	0	0	0	0	0	0	0	0
na	k__Fungi	p__Ascomycota	c__Lecanoromycetes	o__Caliciales	f__Physciaceae	g__Phaeophyscia	s__Phaeophyscia_sciastra	Phaeophyscia_sciastra	96.795	100	1.39e-69	156	M02696:67:000000000-B44VG:1:1101:12059:8233	CACCCCTCAAGCACTGCTTGGTATTGGGCTTCGCCCCCGTGGCGGGCCTGGAATTCAGTGGCGGTCCAGCGAGACTTCAAGCGTAGCAAGATTTCACGATCCCGCTTTGGAAGGTTCCTGCTGCGTGCCGGCCAGATAACCACACTACTTTTCAAT	Cluster_10	2410	176	92	1472	0	1	204	66	30	286	78	5
na	k__Fungi	p__Ascomycota	c__Lecanoromycetes	o__Caliciales	f__Physciaceae	g__Phaeophyscia	s__Phaeophyscia_sciastra	Phaeophyscia_sciastra	99.359	100	2.96e-76	156	M02696:67:000000000-B44VG:1:2104:20084:2174	CACCCCTCAAGCATTGCTTGGTATTGGGCTTCGCCCCCGTGGCGGGCCTGGAATTCAGTGGCGGTCCAGCGAGACTTCAAGCGTAGCAAGATTTCACGATCCCGCTTTGGAAGGTTCCTGCTGTGTGCCGGCCAGACAACCCCACTATTTATCAAT	Cluster_42	2092	1	783	33	41	0	179	0	410	316	291	38
na	k__Fungi	p__Ascomycota	c__Lecanoromycetes	o__Caliciales	f__Physciaceae	g__Phaeophyscia	s__Phaeophyscia_sciastra	Phaeophyscia_sciastra	96.795	100	1.39e-69	156	M02696:67:000000000-B44VG:1:2101:4014:10051	CACCCCTCAAGCACTGCTTGGTATTGGGCTTCGCCCCCGTGGCGGGCCTGGAATTCAGTGGCGGTCCAGCGAGACTTCAAGCGTAGCAAGATTTCACGATCCCGCTTTGGAAGGTTCCTGCTGCGTGCCGGCCAGATAACCACACTACTTTTCAAT	Cluster_50	804	36	37	478	1	0	52	35	13	143	6	3
na	k__Fungi	p__Ascomycota	c__Lecanoromycetes	o__Caliciales	f__Physciaceae	g__Phaeophyscia	s__Phaeophyscia_sciastra	Phaeophyscia_sciastra	98.077	100	6.41e-73	156	M03757:27:000000000-C9Y5L:1:1101:28377:17567	CACCCCTCAAGCACCGCTTGGTATTGGGCTTCGCCCCCGTGGCGGGCCTGGAATTCAGTGGCGGTCCAGCGAGACTTCAAGCGTAGCAAGATTTCACGATCCCGCTTTGGAAGGTTCCTGCTGTGTGCCGGCCAGATAACCTCACTATTTATCAAT	Cluster_154	470	0	0	0	0	0	469	0	1	0	0	0
na	k__Fungi	p__Ascomycota	c__Lecanoromycetes	o__Caliciales	f__Physciaceae	g__Phaeophyscia	s__Phaeophyscia_sciastra	Phaeophyscia_sciastra	96.795	100	1.39e-69	156	M02696:67:000000000-B44VG:1:2106:25541:16217	CACCCCTCAAGCACTGCTTGGTATTGGGCTTCGCCCCCGTGGCGGGCCTGGAATTCAGTGGCGGTCCAGCGAGACTTCAAGCGTAGCAAGATTTCACGATCCCGCTTTGGAAGGTTCCTGCTGCGTGCCGGCCAGATAACCACACTACTTTTCAAT	Cluster_376	106	8	7	59	0	1	4	3	2	20	0	2
na	k__Fungi	p__Ascomycota	c__Lecanoromycetes	o__Caliciales	f__Physciaceae	g__Phaeophyscia	s__Phaeophyscia_sciastra	Phaeophyscia_sciastra	98.718	100	1.38e-74	156	M03757:27:000000000-C9Y5L:1:1101:23483:23038	CACCCCTCAAGCACTGCTTGGTATTGGGCTTCGCCTCCGTGGCGGGCCTGGAATTCAGTGGCGGTCCAGCGAGACTTCAAGCGTAGCAAGATTTCACGATCCCGCTTTGGAAGGCTCCTGCTGTGTGCCGGCCAGACAACCCCACTATTTATCAAT	Cluster_392	81	0	0	0	0	0	81	0	0	0	0	0
na	k__Fungi	p__Ascomycota	c__Lecanoromycetes	o__Caliciales	f__Physciaceae	g__Phaeophyscia	s__Phaeophyscia_sciastra	Phaeophyscia_sciastra	98.089	100	6.46e-73	157	M03757:27:000000000-C9Y5L:1:1106:18255:18331	CACCCCTCAAGCACCGCTTGGTATTGGGCTTCGCCCCCGTGGCGGGCCTGGAATTCAGTGGCGGTCCAGCGAGACTTCAAGCGTAGCAAGATTTCACGATCCCGCTTTGGAAGCTTCCTGCTGTGTGCCGGCCAGACAACCCCACTATTTTATCAAT	Cluster_420	83	0	0	0	0	0	45	0	0	29	0	9
na	k__Fungi	p__Ascomycota	c__Lecanoromycetes	o__Caliciales	f__Physciaceae	g__Phaeophyscia	s__Phaeophyscia_sciastra	Phaeophyscia_sciastra	98.718	100	1.38e-74	156	M03757:27:000000000-C9Y5L:1:1105:20694:7768	CACCCCTCAAGCACTGCTTGGTATTGGGCTTCGCCTCCGTGGCGGGCCTGGAATTCAGTGGCGGTCCAGCGAGACTTCAAGCGTAGCAAGATTTCACGATCCCGCTTTGGAAGGCTCCTGCTGTGTGCCGGCCAGACAACCCCACTATTTATCAAT	Cluster_497	45	0	0	0	0	0	45	0	0	0	0	0
na	k__Fungi	p__Ascomycota	c__Lecanoromycetes	o__Caliciales	f__Physciaceae	g__Phaeophyscia	s__Phaeophyscia_sciastra	Phaeophyscia_sciastra	98.693	96.8354	6.51e-73	153	M03757:27:000000000-C9Y5L:1:1101:7432:3212	CACCCCTCAAGCACTGCTTGGTATTGGGCTTCGCCCCCGTGGTGGGCCTGGAATTCAGTGGCGGTCCAGCGAGACTTCAAGCGTAGCAAGATTTCACGATCCCGCTTTGGAAGGTTCCTGCTGAGTGCCGGCCAGACAACCCCACTATTTATCTAAAT	Cluster_506	57	0	0	0	0	0	0	57	0	0	0	0
na	k__Fungi	p__Ascomycota	c__Lecanoromycetes	o__Caliciales	f__Physciaceae	g__Phaeophyscia	s__Phaeophyscia_sp	Phaeophyscia_sp	91.772	100	1.1e-55	158	M03757:27:000000000-C9Y5L:1:1101:17872:4595	CACCTCTCAAGCATCGCTTGGTATTGGGCCTCGCCCCCGTGGCGGGCCTGGAATTCAGTGGCGGTCCAGCGAGACTTCAAGCGTAGCAAGATTTTTACATCCCGCTTTGGAAGCCTCTCGCTGCGTGCCGGCCAGAGAACCCCAGTATCTTATCAAT	Cluster_443	85	0	0	0	0	85	0	0	0	0	0	0
na	k__Fungi	p__Ascomycota	c__Lecanoromycetes	o__Caliciales	f__Physciaceae	g__Phaeophyscia	s__Phaeophyscia_sp	Phaeophyscia_sp	96.774	100	1.78e-68	155	M02696:5:000000000-BW5RL:1:1105:25652:6161	CACCCCTCAAGCATCGCTTGGTATTGGGCTTCGCCCCTGTGGCGGGCCTGGAATCCAGTGGCGGTCCAGCGAGACTTCAAGCGTAGCAAGATTTCACAATCCCGCTTTGGAAGCTTCCCGCTGCGTGCCGGCCAGCCAACCCACGATTTATCAAT	Cluster_741	39	3	0	0	0	0	0	3	0	0	0	33
na	k__Fungi	p__Ascomycota	c__Lecanoromycetes	o__Caliciales	f__Physciaceae	g__Phaeorrhiza	s__Phaeorrhiza_sareptana	Phaeorrhiza_sareptana	97.484	100	6.56e-73	159	M03757:27:000000000-C9Y5L:1:1101:18209:16582	CACCCCTCAAGCACTGCTTGGTATTGGGCTTCGCCCCCGCGGCGGGCCCGGATTCCAGTGGCGGTCCAGCGAGACTTCAAGCGTAGCAAGATTTATCACGTCCCGCTTCGGAAGCCTTTCTCGCTGCGTGCCCGCCAGACAACCCCGTTCACCCCGAAT	Cluster_330	126	0	0	0	0	126	0	0	0	0	0	0
na	k__Fungi	p__Ascomycota	c__Lecanoromycetes	o__Caliciales	f__Physciaceae	g__Physcia	Multi-affiliation	multi-subject	multi-identity	multi-coverage	3.03e-61	multi-alignment-lg	M03757:27:000000000-C9Y5L:1:1101:22773:18573	CAACCCTCAAGCACTGCTTGGTATTGGGTTTCGTCCCCGCGACGTGCCCGCAATCTCGTGGCGGTCCAGTGAGACTTGAAGCGTAGCAAGATTTTTACATCCCGCTTTGCAAGCCTCCCGCTGCGTGCCGGCCAAATAACCCATGTATTTTTCAAT	Cluster_504	52	0	0	0	0	0	0	0	52	0	0	0
na	k__Fungi	p__Ascomycota	c__Lecanoromycetes	o__Caliciales	f__Physciaceae	g__Physcia	Multi-affiliation	multi-subject	multi-identity	multi-coverage	6.31e-63	multi-alignment-lg	M03757:27:000000000-C9Y5L:1:1110:16552:24976	CAACCCTCAAGCACTGCTTGGTATTGGGTCTCGTCCCCGCGACGTGCCCGCAATTTCGTGGCGGTCCAGCGAGACTTGAAGCGTAGCAAGATTTTTACATCCCGCTTTGCAAGCCTCTCGCTGCGTGCCGGCCAAACAATACATTTTTCAAT	Cluster_1075	17	0	0	0	0	0	14	0	0	3	0	0
na	k__Fungi	p__Ascomycota	c__Lecanoromycetes	o__Caliciales	f__Physciaceae	g__Physcia	s__Physcia_caesia	Physcia_caesia	96.753	100	1.77e-68	154	M03757:27:000000000-C9Y5L:1:1101:23461:23303	CAACCCTCAAGCATTGCTTGGTATTGGGTCTCGTCCCCGTGACGTGCCCGCAATTTGGTGGCGGTCCCGTGAGACTTCAAGCGTAGCAAGATTTCATATCCCGCTTTGAAAGCCTCTCGCTGCGTGCCGGCCAGACAATTTCTATATTTTCAAT	Cluster_188	295	0	0	0	0	0	202	1	0	77	0	15
na	k__Fungi	p__Ascomycota	c__Lecanoromycetes	o__Caliciales	f__Physciaceae	g__Physcia	s__Physcia_caesia	Physcia_caesia	97.419	100	3.77e-70	155	M03757:27:000000000-C9Y5L:1:1105:10049:13386	CAACCCTCAAGCATTGCTTGGTATTGGGTCTCGTCCCCGTGACGTGCCCGTAATTTGGTGGCGGTCCAGTGAGACTTCAAGCGTAGCAAGATTTTCATATCCCGCTTTGAAAGACTCTCGCTGCGTGCCGGCCAGACAACTCATATTTTCAAT	Cluster_926	23	0	0	0	0	0	23	0	0	0	0	0
na	k__Fungi	p__Ascomycota	c__Lecanoromycetes	o__Caliciales	f__Physciaceae	g__Physcia	s__Physcia_caesia	Physcia_caesia	100	100	2.27e-77	155	M03757:27:000000000-C9Y5L:1:1102:7793:18216	CAACCCTCAAGCATTGCTTGGTATTGGGTCTCGTCCCCGTGACGTGCCCGCAATTTGGTGGCGGTCCAGTGAGACTTCAAGCGTAGCAAGATTTTCATATCCCGCTTTGGAAGACTCTCGCTGCGTGCCGGCCAGACAACTCCTATATTTTCAAT	Cluster_20	1502	0	103	0	5	0	854	254	0	88	0	198
na	k__Fungi	p__Ascomycota	c__Lecanoromycetes	o__Caliciales	f__Physciaceae	g__Physcia	s__Physcia_caesia	Physcia_caesia	multi-identity	100	1.77e-68	multi-alignment-lg	M03757:27:000000000-C9Y5L:1:1102:9361:2892	CAACCCTCAAGCATTGCTTGGTATTGGGTCTCGTCCCCGTGACGTGCCCGCAATTCGGTGGCGGTCCAGTGAGACTTCAAGCGTAGCAAGATTTTACATCCCGCTTTGAAAGCCTCTCGCTGCGTGCCGGCCAGACAACTCCTATATTTTCAAT	Cluster_352	92	0	0	0	0	0	0	92	0	0	0	0
na	k__Fungi	p__Ascomycota	c__Lecanoromycetes	o__Caliciales	f__Physciaceae	g__Physcia	s__Physcia_dubia	Physcia_dubia	96.753	98.7179	6.46e-68	154	M03757:27:000000000-C9Y5L:1:1101:24613:6876	CAACCCTCAAGCACTGCTTGGTATTGGGTCTCGTCCCCGCGACGTGCCCGCAATCTCGTGGCGGTCCAGTGAGACTTGAAGCGTAGCAAGATTTTTACATCCCGCTTTGCAAGCCTCTCGCTGCGTGCCGGCCAAACAACCCATATATTTTTCAAT	Cluster_38	1224	0	1078	0	0	0	18	0	128	0	0	0
na	k__Fungi	p__Ascomycota	c__Lecanoromycetes	o__Caliciales	f__Physciaceae	g__Physcia	s__Physcia_dubia	Physcia_dubia	96.129	98.7179	3e-66	155	M03757:27:000000000-C9Y5L:1:1101:17510:7296	CAACCCTCAAGCACGGCTTGGTATTGGGTCTCGTCCCCGCGACGTGCCCGCAATTTCGTGGCGGTCCAGTGAGACTTGAAGCGTAGCAAGATTTTTACATCCCGCTTTGCAAGCCTCTCGCTGCGTGCCGGCCAAACAATCCATCTATTTTTCAAT	Cluster_64	960	0	0	246	0	0	319	172	0	117	0	106
na	k__Fungi	p__Ascomycota	c__Lecanoromycetes	o__Caliciales	f__Physciaceae	g__Physcia	s__Physcia_dubia	Physcia_dubia	99.342	98.0645	4.92e-74	152	M03757:27:000000000-C9Y5L:1:1101:20337:12696	TAACCCTCAAGCACTGCTTGGTATTGGGTCTCGTCCCCACGACGTGCCCGCAATTTCGTGGCGGTCCAGTGAGACTTGAAGCGTAGCAAGATTTTTACATCCCGCTTGCAAGCTTCTCGCTGCGTGCCGGCCAAACAACCCTCATATTTTTCAAT	Cluster_189	219	0	0	204	0	0	0	0	0	2	0	13
na	k__Fungi	p__Ascomycota	c__Lecanoromycetes	o__Caliciales	f__Physciaceae	g__Physcia	s__Physcia_dubia	Physcia_dubia	96.104	98.7179	3e-66	154	M03757:27:000000000-C9Y5L:1:2104:16552:2544	CAACCCTCAAGCACTGCTTGGTATTGGGTCTCGTCCCCGCGACGTGCCCGCAATTTCGTGGCGGTCCAGCGAGACTTGAAGCGTAGCAAGATTTTTACATCCCGCTTTGCAAGCCTCTCGTTGCGTGCCGGCCAAACAACCCTTATATCTTTCAAT	Cluster_565	48	0	0	0	0	0	0	0	0	2	0	46
na	k__Fungi	p__Ascomycota	c__Lecanoromycetes	o__Caliciales	f__Physciaceae	g__Physcia	s__Physcia_magnussonii	Physcia_magnussonii	99.351	98.7179	3.83e-75	154	M02696:5:000000000-BW5RL:1:1101:26832:10238	CAACCCTCAAGCACTGCTTGGTATTGGGCCTCGTCCCCGTGACGTGCCCGCAATTTCGTGGCGGTCCAGCGAGACTTGAAGCGTAGCAAGATTTTTACATCCCGCTTTCCAAGTTTCTCGCTGCGTGCCGGCCAAACAACCCTTAATACTGTCAAC	Cluster_391	187	0	0	66	0	0	0	0	0	0	0	121
na	k__Fungi	p__Ascomycota	c__Lecanoromycetes	o__Caliciales	f__Physciaceae	g__Physcia	s__Physcia_sp	Physcia_sp	96.026	96.7742	1.39e-64	151	M03757:27:000000000-C9Y5L:1:1104:23759:6016	CAACCCTCAAGCACTGCTTGGTATTGGGTCTCGTCCCCGCGACGTGCCCGCAATCTCGTGGCGGTCCAGTGAGACTTGAAGCGTAGCAAGATTTTACATCCCGCTTTGCAAGCCTCTCGCTGCGTGCCGGCCAAATAACCCATATATTTTCCAAT	Cluster_385	74	0	0	0	74	0	0	0	0	0	0	0
na	k__Fungi	p__Ascomycota	c__Lecanoromycetes	o__Caliciales	f__Physciaceae	g__Physcia	s__Physcia_stellaris	Physcia_stellaris	96.154	100	2.32e-67	156	M03757:27:000000000-C9Y5L:1:1107:18517:20917	CAACCCTCAAGCACTGCTTGGTATTGGGTCTCGTCCCCGCGACGTGCCCGCAATCTCGTGGCGGTCCAGTGAGACTTGAAGCGTAGCAAGATTTTTACATCCCGCTTTGCAAGCCTCTCGCTGCGTGTCGGCCAAACAACCCTTATAATTTTCAAT	Cluster_123	354	0	1	26	0	0	0	1	26	28	0	272
na	k__Fungi	p__Ascomycota	c__Lecanoromycetes	o__Caliciales	f__Physciaceae	g__Physcia	s__Physcia_stellaris	Physcia_stellaris	98.065	100	8.23e-72	155	M03757:27:000000000-C9Y5L:1:1103:26416:17997	CAACCCTCAAGCACTGCTTGGTATTGGGTCTCGTCCCCGCGACGTGCCCGCAATTTCGTGGCGGTCCAGTGAGACTTGAAGCGTAGCAAGATTTATATCCCGCTTTGCAAGCCTCTCGCTGCGTGCCGGCCAAACAACCCTTAATATTTTTCAAT	Cluster_204	416	0	72	67	0	0	52	0	0	225	0	0
na	k__Fungi	p__Ascomycota	c__Lecanoromycetes	o__Caliciales	f__Physciaceae	g__Physcia	s__Physcia_stellaris	Physcia_stellaris	97.436	100	1.06e-70	156	M03757:27:000000000-C9Y5L:1:1101:19827:4756	CAACCCTCAAGCACTGCTTGGTATTGGGCCTCGTCCCCGCGACGTGCCCGCAATCTCGTGGCGGTCCAGCGAGACTTGAAGCGTAGCAAGATTTTGACATCCCGCTTGCAAGCCTCTCGCTGCGTGCCGGCCAAACAACCCTTATACTTTTCAAT	Cluster_32	1213	0	205	3	0	0	662	4	16	313	0	10
na	k__Fungi	p__Ascomycota	c__Lecanoromycetes	o__Caliciales	f__Physciaceae	g__Physcia	s__Physcia_stellaris	Physcia_stellaris	95.513	100	1.08e-65	156	M03757:27:000000000-C9Y5L:1:1110:16282:24399	CAACCCTCAAGCACTGCTTGGTATTGGGCCTCGTCCCCGCGACGTGCCCGCAATCTCGTGGCGGTCCAGCGAGACTTGAAGCGTAGCAAGATTTTTACATCCCGCTTTGCAAGCCTCTCGCTGCGTGCCGGCCAAACAATCCATCTATTTTTCAAT	Cluster_949	28	0	0	0	0	0	21	0	0	7	0	0
na	k__Fungi	p__Ascomycota	c__Lecanoromycetes	o__Caliciales	f__Physciaceae	g__Physciella	s__Physciella_chloantha	Physciella_chloantha	89.809	100	1.09e-50	157	M03757:27:000000000-C9Y5L:1:1113:19527:12204	CACCTCTCAAGCATTGCTTGGTATTGGGGGTCGCCCGCCGTGGCGCCCCTGGATTTCAGTGGCGGTCCAGCGAGACTTCAAGCGTAGCAAGATTACACATCCCGCTTTGGAAGCTTCCCGCTGCGTGCCAGCCAGATAACACATTTTCTTCAAT	Cluster_724	48	0	48	0	0	0	0	0	0	0	0	0
na	k__Fungi	p__Ascomycota	c__Lecanoromycetes	o__Caliciales	f__Physciaceae	g__Physconia	s__Physconia_americana	Physconia_americana	88.028	91.5033	3.04e-41	142	M03757:27:000000000-C9Y5L:1:1110:2965:17752	CACCCCTCAAGCATTGCTTGGTATTGGGCCCCGCCCCCGCGGCGGGCCTGGAATCCAGTGGCGGTCCCGCGAGACTTCCGGCGTAGCAAGATTTCTGATCCCGCCTTGGAGGCTTCTCGCGGCGTGCCGGCCAGACAACCCCCCACCATCACT	Cluster_905	24	0	0	0	0	0	0	0	24	0	0	0
na	k__Fungi	p__Ascomycota	c__Lecanoromycetes	o__Caliciales	f__Physciaceae	g__Physconia	s__Physconia_elegantula	Physconia_elegantula	99.367	100	2.32e-77	158	M03757:27:000000000-C9Y5L:1:1104:14240:9743	CACCCCTCAAGCACTGCTTGGTATTGGGCCTCGCCCCCGCGGCGGGCCCGGATTCCAGTGGCGGTCCAGCGAGACTTCAAGCGTAGCAAGATTACCACATCCCGCTTAGCAAGCCTATTTCGCTGCGCGCCGGCCAAACAACCCCACACGCCTTCAAT	Cluster_442	71	0	0	0	0	0	71	0	0	0	0	0
na	k__Fungi	p__Ascomycota	c__Lecanoromycetes	o__Caliciales	f__Physciaceae	g__Physconia	s__Physconia_enteroxantha	Physconia_enteroxantha	100	100	1.78e-78	157	M03757:27:000000000-C9Y5L:1:1101:10317:6244	CACCCCTCAAGCATTGCTTGGTATTGGGCCTCGCCCCCGCGGCGGGCCTGGATTCTAGTGGCGGTCCAGCGAGACTTCAAGCGTAGCAAGATTACTACATCCCGCTTAGCAAGCCTTCTCGCTGCGTGCCGGCCAGACAACCCTACACAATTTCAAT	Cluster_21	1912	0	0	0	0	0	807	0	916	189	0	0
na	k__Fungi	p__Ascomycota	c__Lecanoromycetes	o__Caliciales	f__Physciaceae	g__Physconia	s__Physconia_enteroxantha	Physconia_enteroxantha	86.928	96.1538	8.65e-42	153	M03757:27:000000000-C9Y5L:1:1101:22471:2740	CAACCCTCAAGCATTGCTTGGTATTGGGCCTCGCCCCCGCGGCGTGCCTGGATTCTAGTGGCGGCCCAGTGAGACCCCGAGCGTAGCAAGATTTTACATCCCGCTTCGGCAGTGTCCCGCTGCGTGCCCGCCAGACAACCCCAACTATTTATCAAC	Cluster_619	32	0	0	32	0	0	0	0	0	0	0	0
na	k__Fungi	p__Ascomycota	c__Lecanoromycetes	o__Caliciales	f__Physciaceae	g__Physconia	s__Physconia_enteroxantha	Physconia_enteroxantha	97.452	100	8.36e-72	157	M03757:27:000000000-C9Y5L:1:1107:17674:11027	CACCCCTCAAGCACTGCTTGGTATTGGGCCTCGCCCCCGCGGCGGGCCCGGATCCCAGTGGCGGTCCAGCGAGACTTCAAGCGTAGCAAGATTACTACATCCCGCTTAGCAAGCCTTCTCGCTGCGTGCCGGCCAGACAACCCTACACAATTTCAAT	Cluster_1141	19	0	0	0	0	0	4	0	15	0	0	0
na	k__Fungi	p__Ascomycota	c__Lecanoromycetes	o__Caliciales	f__Physciaceae	g__Physconia	s__Physconia_muscigena	Physconia_muscigena	100	100	1.78e-78	157	M03757:27:000000000-C9Y5L:1:1101:10598:8670	CACCCCTCAAGCACTGCTTGGTATTGGGCTTCGCCCCTGCGGCGGGCCCGGATTCTAGTGGCGGTCCAGCGAGACTTCAAGCGTAGCAAGATTATCACATCCCGCTTAGCAAGCCTTTTCGCTGCGTGCCGGCCAGACAACCCTATACCATTCCAAT	Cluster_244	209	0	0	0	0	209	0	0	0	0	0	0
na	k__Fungi	p__Ascomycota	c__Lecanoromycetes	o__Caliciales	f__Physciaceae	g__Physconia	s__Physconia_perisidiosa	Physconia_perisidiosa	100	100	5e-79	158	M03757:27:000000000-C9Y5L:1:1101:22607:23911	CACCCCTCAAGCACTGCTTGGTATTGGGCCTCGCCCCCGCGGCGGGCCCGGATCCCAGTGGCGGTCCAGCGAGACTTCAAGCGTAGCAAGATTACCACATCCCGCTTAGCAAGCCTATCCCGCTGCGTGCCGGCCAGACAACCCCATACACCTTCAAT	Cluster_210	180	0	0	0	0	0	21	0	159	0	0	0
na	k__Fungi	p__Ascomycota	c__Lecanoromycetes	o__Caliciales	f__Physciaceae	g__Physconia	s__Physconia_perisidiosa	Physconia_perisidiosa	96.835	100	1.09e-70	158	M03757:27:000000000-C9Y5L:1:2103:17571:19431	CACCCCTCAAGCATTGCTTGGTATTGGGCCTCGCCCCCGCGGCGGGCCTGGATTCTAGTGGCGGTCCAGCGAGACTTCAAGCGTAGCAAGATTACTACATCCCGCTTAGCAAGCCTATCCCGCTGCGTGCCGGCCAGACAACCCCATACACCTTCAAT	Cluster_1344	16	0	0	0	0	0	1	0	15	0	0	0
na	k__Fungi	p__Ascomycota	c__Lecanoromycetes	o__Caliciales	f__Physciaceae	g__Physconia	s__Physconia_sp	Physconia_sp	100	100	2.27e-77	155	M03757:27:000000000-C9Y5L:1:1103:12602:2758	CACCTCTCAAGCACTGCTTGGTATTGGGCTTCGCCCCCGTGGCGGGCCCGGATTCTAGTGGCGGTCCAGCGAGACTTCAAGCGTAGCAAGATTACCACATCCCGCTTAGCAAGCCTATCCCGCTGCGTGCCGGCCAGACAACCCTATACATCAAT	Cluster_261	141	0	141	0	0	0	0	0	0	0	0	0
na	k__Fungi	p__Ascomycota	c__Lecanoromycetes	o__Caliciales	f__Physciaceae	g__Rinodina	Multi-affiliation	multi-subject	92.308	100	2.34e-57	156	M02696:67:000000000-B44VG:1:1102:26142:21174	CACCCCTCAAGCACTGCTTGGTATTGGGCACCGCCCCCGCGGCGGGCCTGGAATCCAGTGGCGGTCCGGCGAGACTTCAAGCGTAGCAAGATTTCATATCCCGCTTTGGAGGCCTCTCGCGGCGTGCCGGCCAGACAACCCAGCTATTTATCAAT	Cluster_1268	18	18	0	0	0	0	0	0	0	0	0	0
na	k__Fungi	p__Ascomycota	c__Lecanoromycetes	o__Caliciales	f__Physciaceae	g__Rinodina	s__Rinodina_calcarea	Rinodina_calcarea	91.304	87.2611	2.41e-47	138	M02696:5:000000000-BW5RL:1:2103:15268:1475	CATCTCTCAAGCACTGCTTGGTATTGGGCCTCGCCCCCGTGGCGGGCCTGAAATTCGGTGGCGGTCCAGTGAGACTTCAAGCGTAGCAAGTTTTGTACATCCCGCTTTGGAAGCCTCTCGCTGCGTGCCGGCCAGACAACCCCACTATCCCATCAAT	Cluster_731	26	0	0	0	0	0	0	0	0	0	0	26
na	k__Fungi	p__Ascomycota	c__Lecanoromycetes	o__Caliciales	f__Physciaceae	g__Rinodina	s__Rinodina_calcarea	Rinodina_calcarea	90.066	94.9045	5.17e-49	151	M02696:67:000000000-B44VG:1:1104:20185:22460	CACCTCTCAAGCACTGCTTGGTATTGAGCCTCGCCCCCCGTGGCGGGCCTGAAATTCAGTGGCGGTTCAGTGAGACTTCAAGCGTAGCAAGATTTCTACATCCCGCTTTGGAAGCCTCTCGCTGCGTGCCGGCCAGACAACCTCACATTCTATCAAT	Cluster_866	21	16	0	0	5	0	0	0	0	0	0	0
na	k__Fungi	p__Ascomycota	c__Lecanoromycetes	o__Caliciales	f__Physciaceae	g__Rinodina	s__Rinodina_calcarea	Rinodina_calcarea	92.208	99.3464	2.98e-56	154	M03757:27:000000000-C9Y5L:1:1102:8542:11290	CACCCCTCAAGCACTGCTTGGTATTGGGCCCCGCCCCCGCGGCGGGCCTGGAATTCAGTGGCGGTCCCGCGAGACTTCCGGCGTAGCAAGATTTCTGATCCCGCCTTGGAAGCCTCTCGCGGCGTGCCGGCCAGCCAACCCCCCATCATCAAT	Cluster_410	115	0	0	0	0	0	0	0	0	0	115	0
na	k__Fungi	p__Ascomycota	c__Lecanoromycetes	o__Caliciales	f__Physciaceae	g__Rinodina	s__Rinodina_calcarea	Rinodina_calcarea	92.308	99.3548	8.41e-57	156	M02696:67:000000000-B44VG:1:1108:26582:19654	CACCCCTCAAGCACTGCTTGGTATTGGGCCTCGCCCCCGCGGCGGGCCTGGAATCCAGTGGCGGTCCCGCGAGACTTCAAGCGTAGCAAGATTCTATATCCCGCTCTGGAGGCCTCTCGCGGCGTGCCGGCCAGACAACCCAGCTATTTATCAAT	Cluster_1489	18	1	0	0	17	0	0	0	0	0	0	0
na	k__Fungi	p__Ascomycota	c__Lecanoromycetes	o__Caliciales	f__Physciaceae	g__Rinodina	s__Rinodina_luridescens	Rinodina_luridescens	90.909	90.4459	1.86e-48	143	M03757:27:000000000-C9Y5L:1:1102:11714:4187	CACCTCTCAAGCACTGCTTGGTATTGGGCCTCGCCCCCGCGGCGGGCCTGAAATCCAGTGGCGGTCCCGTGAGACTTCAAGCGTAGCAAGATTCTTACATCCCGCTTTGGAAGCCTCTCGCTGCGCGCCGGCCAGATAACCCCCCCATTCTATCAAT	Cluster_1054	19	3	0	0	0	0	0	0	0	0	0	16
na	k__Fungi	p__Ascomycota	c__Lecanoromycetes	o__Caliciales	f__Physciaceae	g__Rinodina	s__Rinodina_pyrina	Rinodina_pyrina	96.226	100	1.84e-68	159	M03757:27:000000000-C9Y5L:1:1110:17832:3836	CAACCCTCAAGCATTGCTTGGTATTGGGTCCCGTCCCCGCGACGAACCCGGAAATCGGTGGCGGTCCAGTGAAACTTCAAGCGTAGCAAGATTTTCAATCCCGCTTTGGAAGCTTCTCGCTGCGTACCAGCCAAACAAACAACCACATGTTTTTTCAAT	Cluster_627	38	0	0	0	0	38	0	0	0	0	0	0
na	k__Fungi	p__Ascomycota	c__Lecanoromycetes	o__Caliciales	f__Physciaceae	g__Rinodina	s__Rinodina_pyrina	Rinodina_pyrina	98.71	100	4.92e-74	155	M03757:27:000000000-C9Y5L:1:1102:25040:18624	CAACCCTCAAGCATTGCTTGGTATTGGGTCCCGTCCCCGCGACGAACCCGGAAATCGGTGGCGGTCCAGTGAAACTTCAAGCGTAGCAAGATTTTCAATCCCGCTTTGGAAGCTTCTCGCTGCGTACCAGCCAAACAACCACATGTTTTTTCAAT	Cluster_596	41	0	0	0	0	38	0	0	3	0	0	0
na	k__Fungi	p__Ascomycota	c__Lecanoromycetes	o__Caliciales	f__Physciaceae	g__Rinodina	s__Rinodina_sophodes	Rinodina_sophodes	93.396	68.8312	6.64e-38	106	M03757:27:000000000-C9Y5L:1:1104:24402:7470	CAACCCTCAAGCACTGCTTGGTATTGGGCCTCGTCCCTGCGACGTGCCCGAAATTCGGTGGCGGTCCAGTGAGACTTTAAGCGTAGCAAGATCATATATCCTCGCTGTGAAAGCTCGCTGCGTGCCGGCCAGACAAACACCTAACTTTTTCAAT	Cluster_357	93	0	4	58	0	0	1	18	11	1	0	0
na	k__Fungi	p__Ascomycota	c__Lecanoromycetes	o__Caliciales	f__Physciaceae	g__Rinodina	s__Rinodina_sophodes	Rinodina_sophodes	97.26	95.4248	1.06e-65	146	M03757:27:000000000-C9Y5L:1:2103:26822:11475	CAACCCTCAAGCACTGCTTGGTATTGGGCCTCGTCCCCGCGACGTGCCCGAAATTCGGTGGCGGTCCAGTGAGACTTCAAGCGTAGCAAGATTATACATCCTCGCTGTGAATGCTCGCTGCGTGCCGGCCAGACAAACCCCTAATTTTTCAAT	Cluster_360	171	0	26	52	0	0	6	41	0	45	0	1
na	k__Fungi	p__Ascomycota	c__Lecanoromycetes	o__Caliciales	f__Physciaceae	g__Rinodina	s__Rinodina_sophodes	Rinodina_sophodes	94.521	95.4248	4.95e-59	146	M03757:27:000000000-C9Y5L:1:1102:16818:18721	CAACCCTCAAGCGCTGCTTGGTATTGGGCCTCGTCCCCGCGACGTGCCCGAAATTCGGTGGCGGTCCAGCGAGACCTCAAGCGTAGCAAGATTATACATCCTCGCTGTGAATGCTCGCTGCGTGCCGGCCAGACAAACGCCTAATTTTTCAAT	Cluster_593	38	0	0	0	38	0	0	0	0	0	0	0
na	k__Fungi	p__Ascomycota	c__Lecanoromycetes	o__Caliciales	f__Physciaceae	g__Rinodinella	s__Rinodinella_sp	Rinodinella_sp	99.355	100	1.06e-75	155	M02696:67:000000000-B44VG:1:1110:12730:21812	CACCCCTCAAGCACTGCTTGGTATTGGGCGCCGCCCCCGTGGCGGGCCTGGAATTCAGTGGCGGTCCAGCGAGACTTCAAGCGTAGCAAGATTTCATATCCCGCCTTGGAAGCCTCCCGCTGCGTGCCGGCCAGACAACCCCATATTTTATCAAT	Cluster_342	104	3	0	0	0	0	98	0	2	0	0	1
na	k__Fungi	p__Ascomycota	c__Lecanoromycetes	o__Caliciales	f__Physciaceae	g__Tetramelas	s__Tetramelas_chloroleucus	Tetramelas_chloroleucus	95.597	100	2.34e-67	159	M03757:27:000000000-C9Y5L:1:1101:19841:4394	CAACCCTCAAGCAATGCTTGGTACTGGGCGCAGCCCCCGCGGCTCGCCCGAAAGGCAGTGGTGGCTCAACGAGACTCCGAGCGTAGCAAGATTTACCGATCCCGCCACGGTAGCCTCGATGAGTCCGACCAACCCAAACACAAGTTCTTACTTCGAC	Cluster_358	107	0	0	0	0	0	0	0	0	107	0	0
na	k__Fungi	p__Ascomycota	c__Lecanoromycetes	o__Caliciales	f__Physciaceae	g__Tetramelas	s__Tetramelas_pulverulentus	Tetramelas_pulverulentus	92.405	100	5.14e-59	158	M03757:27:000000000-C9Y5L:1:1102:5176:12683	TAATCCTCAAGCAGTGCTTGGTACTGGGTGCAGCCCTCGGGGCTCGCCCGAAAGACAGTGGTGGCTCACCGAGACTCCGAGCGTAGCAAGATTCTATATCCCGCCACGGTAGCCTCTCGACGGGTCCGACCAACCTCAATACATGTTTTCACTTCCAC	Cluster_688	31	0	31	0	0	0	0	0	0	0	0	0
na	k__Fungi	p__Ascomycota	c__Lecanoromycetes	o__Caliciales	f__Physciaceae	g__Tetramelas	s__Tetramelas_pulverulentus	Tetramelas_pulverulentus	97.468	100	2.34e-72	158	M03757:27:000000000-C9Y5L:1:1101:7632:9898	TAATCCTCAAGCAATGCTTGGTGTTGGATGCAGCCCCCGCGGCTCACCCGAAAGACAGTGGTGGCTCAACGAGACTCCGAGCGTAGCAAGATTTTGTATCCCGCCACGGTAGCCTCTCGACGGGTCCGACCAACCTAAACACAAGTTTTTACTTCCAC	Cluster_534	122	0	0	13	66	0	0	31	0	0	0	12
na	k__Fungi	p__Ascomycota	c__Lecanoromycetes	o__Caliciales	f__Physciaceae	g__Tetramelas	s__Tetramelas_pulverulentus	Tetramelas_pulverulentus	96.835	100	3.89e-70	158	M03757:27:000000000-C9Y5L:1:1113:2855:12309	TAATCCTCAAGCAATGCTTGGTATTGGATGCAGCCCCCGCGGCTCACCCGAAAGTCAGTGGTGGCTCAACGAGACTCCGAGCGTAGCAAGATTTATATCCCGCCACGGTAGCCTCTCGACGGGTCCGACCAACCTAAACACAAGTTTTCACTTCCAC	Cluster_986	19	0	0	0	0	0	0	19	0	0	0	0
na	k__Fungi	p__Ascomycota	c__Lecanoromycetes	o__Caliciales	f__Physciaceae	g__unidentified	s__Physciaceae_sp	Physciaceae_sp	91.912	85.7143	6.54e-48	136	M03757:27:000000000-C9Y5L:1:1101:19808:9913	CGCCTCTCAAGCATTGCTTGGTATTGGGAGTCGCCCGCCGTGGCGTCCCCGGATTTCAGTGGCGGTCCAGCGAGACTTCAAGCGTAGCAAGATTATACATCCCGCTTTGGAAGCTTCCCGCTGCGTGCCAGCCAGATAACACATTTTCTTCAAT	Cluster_215	277	0	231	0	0	0	0	46	0	0	0	0
na	k__Fungi	p__Ascomycota	c__Lecanoromycetes	o__Candelariales	f__Candelariaceae	g__Candelaria	s__Candelaria_pacifica	Candelaria_pacifica	multi-identity	100	2.89e-56	multi-alignment-lg	M03757:27:000000000-C9Y5L:1:1103:8597:16892	CACCACTCAAGCTCAGCTTGGTAATGGGTTTTCGTCCCTGGGACGTGCCCCAAAGTTAGTGGCAGTGCTGCCTGGCTTCAAGCGTAGTAATCATCTTTTCGCTTTGGAGGTCGGGTGTGTTGCTTGCCATTCAATCCCCCAATTTCAAA	Cluster_1128	27	0	9	0	0	0	0	0	1	17	0	0
na	k__Fungi	p__Ascomycota	c__Lecanoromycetes	o__Candelariales	f__Candelariaceae	g__Candelariella	s__Candelariella_aggregata	Candelariella_aggregata	100	100	3.69e-75	151	M03757:27:000000000-C9Y5L:1:1112:3803:5896	CACCACTCAAGCTCGGCTTGGTAATGGGTCTTCGCCCCTACGGGCGTTCCCAAAAGTCAGTGGCGGTGCCGCCTGGCTTCAAGCGTAGTAATCATCTTTTCGCTTTGGAGGCCGGGTGTGTTGCATCTGCCAATCAATCCCCCAATTCAAA	Cluster_79	606	0	4	0	0	587	0	0	14	1	0	0
na	k__Fungi	p__Ascomycota	c__Lecanoromycetes	o__Candelariales	f__Candelariaceae	g__Candelariella	s__Candelariella_aggregata	Candelariella_aggregata	95.395	100	1.74e-63	152	M03757:27:000000000-C9Y5L:1:1108:6820:21276	CACCACTCAAGCTCAGCTTGGTAATGGGCCTTCGCCTCCTGGGGCGTGCCCAAAAGTCAGTGGCGGTGCCGCCTGGCTTCAAGCGTAGTGATCATCTTTTCGCTTTGGAGGCCGGGTGTGTTGCATCTGCCAATCAATCCCCCAATTCAAA	Cluster_1103	14	0	0	0	0	11	0	3	0	0	0	0
na	k__Fungi	p__Ascomycota	c__Lecanoromycetes	o__Candelariales	f__Candelariaceae	g__Candelariella	s__Candelariella_aggregata	Candelariella_aggregata	94.737	100	8.1e-62	152	M03757:27:000000000-C9Y5L:1:1114:13542:9888	CACCACTCAAGCTCAGCTTGGTAATGGGCCTTCGCCTCCTGGGGCGTGCCCCAAAATCAGTGGCGGTGCCGCCTGGCTTCAAGCGTAGTAATCATCTTTTCGCTTTGGAGGCCGGGTGTGTTGCATCTGCCAATCAATCCCCCAATTCAAA	Cluster_1247	33	1	0	18	0	12	0	2	0	0	0	0
na	k__Fungi	p__Ascomycota	c__Lecanoromycetes	o__Candelariales	f__Candelariaceae	g__Candelariella	s__Candelariella_aggregata	Candelariella_aggregata	97.351	100	1.73e-68	151	M03757:27:000000000-C9Y5L:1:1102:13144:5198	CACCACTCAAGCTCGGCTTGGTAATAGGTCTTCGCCCCTACGGGCGTGCCTAAAAGTTAGTGGCGGTGCCGCCTGGCTTCAAGCGTAGTAATCATCTTTTCGCTTTGGAGGCCGGGTGTGTTGCATCTGCCAATCAATCCCCCAATTCAAA	Cluster_500	55	0	0	55	0	0	0	0	0	0	0	0
na	k__Fungi	p__Ascomycota	c__Lecanoromycetes	o__Candelariales	f__Candelariaceae	g__Candelariella	s__Candelariella_aggregata	Candelariella_aggregata	95.425	100	1.74e-63	153	M03757:27:000000000-C9Y5L:1:1106:7552:13867	CACCACTCAAGCTCGGCTTGGTAATGGGTCTTCGCCCCTACGGGCGTTCCCAAAAGTCAGTGGCGGTGCCGCCTGGCTTCAAGCGTAGTAATCATCTTTTCGCTTTGGAGGTCAGGTGTGTTGCTTGCCATTCAATCCCCCAAACTTCAAA	Cluster_871	20	0	0	0	0	20	0	0	0	0	0	0
na	k__Fungi	p__Ascomycota	c__Lecanoromycetes	o__Candelariales	f__Candelariaceae	g__Candelariella	s__Candelariella_antennaria	Candelariella_antennaria	96.689	100	2.89e-66	151	M03757:27:000000000-C9Y5L:1:1101:11932:2926	CACCACTCAAGCTCGGCTTGGTAATGGGTCTTCGCCCCTATGGGCGTGCCTAAAAGTTAGTGGCGGTGCCGCCTGGCTTCAAGCGTAGTAATCATCTTTTCGCTTTGGAAGTCGGGTGTGTTGCATCTGCCAATCAATCCCCCAATTCAAA	Cluster_223	588	85	58	296	0	0	0	96	51	0	2	0
na	k__Fungi	p__Ascomycota	c__Lecanoromycetes	o__Candelariales	f__Candelariaceae	g__Candelariella	s__Candelariella_antennaria	Candelariella_antennaria	99.338	99.3421	1.73e-73	151	M02696:67:000000000-B44VG:1:2109:14684:16660	CACCACTCAAGCTCAGCTTGGTAATGGGTCTTCGCCCCTACGGGCGTGCCTAAAAGTTAGTGGCGGTGCCGCCCGGCTTCAAGCGTAGTAATCATCTTTTCGCTTTGGAAGCCAGGTGTGTTGCATCTGCCAATCAATCCCCCAATTCAAAA	Cluster_795	29	6	13	0	0	0	0	5	5	0	0	0
na	k__Fungi	p__Ascomycota	c__Lecanoromycetes	o__Candelariales	f__Candelariaceae	g__Candelariella	s__Candelariella_antennaria	Candelariella_antennaria	96.667	100	2.87e-66	150	M03757:27:000000000-C9Y5L:1:2106:14449:7975	CACCACTCAAGCTCAGCTTGGTAATGGGTCTTCGCCCCCCAGGCGTGCCTAAAAGCTAGTGGCGGTGCCGCCTGGCTTCAAGCGTAGTAATCATCTTTTCGCTTTGGAAGTTGGGTCTGTTGCATCTGCCAATCAATCCCCCAATTCAAA	Cluster_920	19	0	6	0	0	0	0	0	13	0	0	0
na	k__Fungi	p__Ascomycota	c__Lecanoromycetes	o__Candelariales	f__Candelariaceae	g__Candelariella	s__Candelariella_antennaria	Candelariella_antennaria	97.368	100	1.74e-68	152	M03757:27:000000000-C9Y5L:1:1101:7627:7149	CACCACTCAAGCTCAGCTTGGTAATGGGTCATCGCCTCCCCGGGCGTGCCTAAAAGTTAGTGGCGGTGCCGCCTGGCTTCAAGCGTAGTAATCATCTTTTTCGCTTTGGAAGTCGGGTGTGTTGCATCTGCCAATCAATCCCCCAATTCAAA	Cluster_1618	14	0	0	14	0	0	0	0	0	0	0	0
na	k__Fungi	p__Ascomycota	c__Lecanoromycetes	o__Candelariales	f__Candelariaceae	g__Candelariella	s__Candelariella_antennaria	Candelariella_antennaria	95.364	100	6.26e-63	151	M03757:27:000000000-C9Y5L:1:1105:17761:6909	CACCATTCAAGCTCGGCTTGGTAATGGGTCTTCGCCCCTGTGGGCGTGCCTAAAAGTTAGTGGCGGTGCCGCCTGGCTTCAAGCGTAGTAATCATCTTTTCGCTTTGGAAGTCGGGTGTGTTGCATCTGCCAATCAACCCCCCAATTCAAA	Cluster_697	30	0	0	3	0	27	0	0	0	0	0	0
na	k__Fungi	p__Ascomycota	c__Lecanoromycetes	o__Candelariales	f__Candelariaceae	g__Candelariella	s__Candelariella_antennaria	Candelariella_antennaria	99.338	100	6.17e-73	151	M03757:27:000000000-C9Y5L:1:2110:21737:10409	CACCACTCAAGCTCAGCTTGGTAATGGGTCTTCGCCCCCCGGGCGTGCCTAAAAGTTAGTGGCGGTGCCGCCTGGCTTCAAGCGTAGTAATCATCTTTTCGCTTTGGAGGTCGGGTGTGTTGCATCTGCCAATTCAATCCCCCAATTCAAA	Cluster_1028	25	3	0	2	1	0	0	0	0	0	13	6
na	k__Fungi	p__Ascomycota	c__Lecanoromycetes	o__Candelariales	f__Candelariaceae	g__Candelariella	s__Candelariella_aurella	Candelariella_aurella	93.333	80	1.37e-44	120	M03757:27:000000000-C9Y5L:1:2110:22010:16355	CACCACTCAAGCTCAGCTTGGTAATGGGTGCTCGCCTCTAGGGGCGCACCCAAAATTTAGTGGCGGTGCCGCCTGGCCTCAAGCGTAGTAATCATCTTTTCGCTTTGGAGGTTAGGTGTGTTGCTCGCCATTCAATCCCCCAATTTCAAA	Cluster_259	154	9	0	4	0	0	0	0	0	0	141	0
na	k__Fungi	p__Ascomycota	c__Lecanoromycetes	o__Candelariales	f__Candelariaceae	g__Candelariella	s__Candelariella_aurella	Candelariella_aurella	98.013	100	3.71e-70	151	M03757:27:000000000-C9Y5L:1:1105:24478:2367	CACCACTCAAGCTCAGCTTGGTAATGGGTGCTCGCCCCTAGGGGTGCGCCCGAAAGTTAGTGGCGGTGCCGCCTGGCCTCAAGTGTAGTAATCATCTTTTTCGCTTTGGAGGTTAGGTGTGTTGCTTGCCATTCAATCCCCCAATTTCAAA	Cluster_513	45	0	0	0	0	45	0	0	0	0	0	0
na	k__Fungi	p__Ascomycota	c__Lecanoromycetes	o__Candelariales	f__Candelariaceae	g__Candelariella	s__Candelariella_aurella	Candelariella_aurella	98.013	100	3.71e-70	151	M03757:27:000000000-C9Y5L:1:2109:23049:21492	CACCACTCAAGCTCGGCTTGGTAATGGGTGCTCGCCCCTAGGGGCGCGCCCGAAAGTCAGTGGCGGTGCCGCCTGGCCTCAAGCGTAGTAATCATCTTTTTCGCTTTGGAGGTTAGGTGTGTTGCTTGCCATTCAATCCCCCAATTTCAAA	Cluster_14	1972	68	53	1	0	1	7	0	22	0	1819	1
na	k__Fungi	p__Ascomycota	c__Lecanoromycetes	o__Candelariales	f__Candelariaceae	g__Candelariella	s__Candelariella_aurella	Candelariella_aurella	95.364	100	6.21e-63	151	M03757:27:000000000-C9Y5L:1:1112:16238:17878	CACCACTCAAGCTCAGCTTGGTAATGGGTGCTCGCCTCTAGGGGCGCGCCCGAAAGTTAGTGGCGGTGCCGCCTGGCCTCAAGCGTAGTAATCATCTTTTCGCTTTGGAGGTTAGGTGTGTTGCTCGCCATCCAATCCCCCAATTTCAAA	Cluster_269	148	1	0	3	0	0	0	0	0	0	144	0
na	k__Fungi	p__Ascomycota	c__Lecanoromycetes	o__Candelariales	f__Candelariaceae	g__Candelariella	s__Candelariella_aurella	Candelariella_aurella	96.026	99.3421	3.77e-65	151	M02696:67:000000000-B44VG:1:1101:5731:7900	CACCACTCAAGCTCAGCTTGGTAATGGGTGCTCGCCCCTCAGGGCGCGCCCGAAAGTTAGTGGCGGTGCCACCTGGCCTCAAGCGTAGTAATCATCTTTTTCGCTTTGGAGGTTAGGTGTGTTGCTTGCCATTCAATCCCCCAATTTCAAAA	Cluster_422	66	61	2	0	0	2	0	0	1	0	0	0
na	k__Fungi	p__Ascomycota	c__Lecanoromycetes	o__Candelariales	f__Candelariaceae	g__Candelariella	s__Candelariella_californica	Candelariella_californica	94.079	100	1.35e-59	152	M03757:27:000000000-C9Y5L:1:1101:2065:14957	CACCACTCAAGCTCGGCTTGGTAATGGGTCTTCGCCTTCTCAGGCGTGCCCGAAAGTCAGTGGCGGTGCCGCCTGGCTTCAAGCGTAGTTATCATCTTTTCGCTTTGGAGGTCAGGTGTGTTGCTCGCCATCCAATCCCCCAAATTTCAAA	Cluster_248	165	0	0	0	0	0	0	0	165	0	0	0
na	k__Fungi	p__Ascomycota	c__Lecanoromycetes	o__Candelariales	f__Candelariaceae	g__Candelariella	s__Candelariella_californica	Candelariella_californica	94	100	4.8e-59	150	M03757:27:000000000-C9Y5L:1:1104:11670:14210	CACCACTCAAGCTCAGCTTGGTAATGGGTCTTCGCCCTCTGGACGTGCCTGAAAGTTAGTGGCGGTGCCGCCTGGCTTCAAGCGTAGTAATCATCTTTTCGCTTTGGAGGTCAGGCGTGTTGCTTGCCATTCAATCCCCCAATTTCAAA	Cluster_1293	14	0	14	0	0	0	0	0	0	0	0	0
na	k__Fungi	p__Ascomycota	c__Lecanoromycetes	o__Candelariales	f__Candelariaceae	g__Candelariella	s__Candelariella_coralliza	Candelariella_coralliza	96.026	99.3421	4.88e-64	151	M03757:27:000000000-C9Y5L:1:1103:9681:11796	CACCACTCAAGCTCGGCTTGGTAATGGGTCTTCGCCCCCCGGGCGTGCCTAAAAGTTAGTGGCGATGCCGCCTGGCTTCAAGCGTAGTAATCATCTTTTTCGCTTTGGAAGCGCCGGGTGTGACATCCGCCAACCAAAACCCCCAATTCAAA	Cluster_768	27	0	0	0	27	0	0	0	0	0	0	0
na	k__Fungi	p__Ascomycota	c__Lecanoromycetes	o__Candelariales	f__Candelariaceae	g__Candelariella	s__Candelariella_rosulans	Candelariella_rosulans	96.026	100	3.74e-65	151	M03757:27:000000000-C9Y5L:1:1101:20224:11177	CACCACTCAAGCTCAGCTTGGTAATGGGCCTTCGCCTCCTGGGGCGTGCCCCAAAATCAGTGGCGGTGCCGCCTGGCTTCAAGCGTAGTAATCATCTTTTCGCTTTGGAGGTCAGGTGCGTTGCTTGCCATTCAATCCCCCAAACTTCAAA	Cluster_45	2316	411	194	567	125	406	223	159	3	109	0	119
na	k__Fungi	p__Ascomycota	c__Lecanoromycetes	o__Candelariales	f__Candelariaceae	g__Candelariella	s__Candelariella_rosulans	Candelariella_rosulans	96.689	100	8.04e-67	151	M03757:27:000000000-C9Y5L:1:1101:24239:3411	CACCACTCAAGCTCAGCTTGGTAATGGGCCTTCGCCTCCTGGGGCGTGCCCAAAAGTTAGTGGCGGTGCCGCCTGGCTTCAAGCGTAGTGGTCATCTTTCCGCTTTGGAGGTCAGGTGTGTTGCTTGCCATTCAATCCCCCAAATTTTAAA	Cluster_55	784	0	3	0	780	0	0	0	0	1	0	0
na	k__Fungi	p__Ascomycota	c__Lecanoromycetes	o__Candelariales	f__Candelariaceae	g__Candelariella	s__Candelariella_rosulans	Candelariella_rosulans	97.931	96.0265	8.04e-67	145	M03757:27:000000000-C9Y5L:1:1101:23840:3470	CACCACTCAAGCTCAGCTTGGTAATGGGCCTTCGCCTCCTGGGGTGTGCCCAAAAGTTAGTGGCGGTGCCGCCTGGCTTCAAGCGTAGTAGTCATCTTTTCGCTTTGGAGGTCAGGTGTGTTGCTTGCCATTCAATCCCCCAAACCTCAAA	Cluster_69	1228	9	35	0	25	6	5	0	4	12	0	1132
na	k__Fungi	p__Ascomycota	c__Lecanoromycetes	o__Candelariales	f__Candelariaceae	g__Candelariella	s__Candelariella_rosulans	Candelariella_rosulans	98.675	100	7.98e-72	151	M03757:27:000000000-C9Y5L:1:1101:7854:10123	CACCACTCAAGCTCAGCTTGGTAATGGGCCTTCGCCTCCTGGGGCGTGCCCAAAAGTCAGTGGCGGTGCCGCCTGGCTTCAAGCGTAGTAATCATCTTTTCGCTTTGGAGGTCAGGTGTGTTGCTTGCCATTCAATCCCCCAAACTTTAAA	Cluster_91	834	7	2	10	7	270	168	278	1	6	0	85
na	k__Fungi	p__Ascomycota	c__Lecanoromycetes	o__Candelariales	f__Candelariaceae	g__Candelariella	s__Candelariella_rosulans	Candelariella_rosulans	96.689	100	8.04e-67	151	M02696:67:000000000-B44VG:1:1119:16722:2573	CACCACTCAAGCTCAGCTTGGTAATGGGCCTTCGCCTCCTGGGGCGTGCCCAAAAGTCAGTGGCGGTGCCGCCTGGCTTCAAGCGTAGTAATCATCTTTTCGCTTTGGAGGTCAGGCGTGTTGCTTGCCATTCAATCCCCCAAAATTCAAA	Cluster_423	96	1	51	25	0	0	3	16	0	0	0	0
na	k__Fungi	p__Ascomycota	c__Lecanoromycetes	o__Candelariales	f__Candelariaceae	g__Candelariella	s__Candelariella_rosulans	Candelariella_rosulans	94.595	98.0132	3.77e-60	148	M03757:27:000000000-C9Y5L:1:1101:18358:19839	CACCACTCAAGCTCAGCTTGGTAATGGGCCTTCGCCTCCTGGGGCGTGCCCCAAAATCAATGGCGGTGCCACCTGGCTTCAAGCGTAGAAATCATCTTTTCGCTTTGGAGGTCAGGTGCGTTGCTTGCCATTCAATCCCCCAAACTTTCAA	Cluster_540	56	0	56	0	0	0	0	0	0	0	0	0
na	k__Fungi	p__Ascomycota	c__Lecanoromycetes	o__Candelariales	f__Candelariaceae	g__Candelariella	s__Candelariella_rosulans	Candelariella_rosulans	95.395	100	1.74e-63	152	M03757:27:000000000-C9Y5L:1:1105:23102:1952	CACCACTCAAGCTCAGCTTGGTAATGGGTTTTCGTCCTCCGGGGCGTGCCCGAAAGTTAGTGGCGGTGCCGCCTGGCTTCAAGCGTAGTAATCATCTTTTCGCTTTGGAGGTCAGGTGTGTTGCTTGCCATTCAATCCCCCAAACTTCAAA	Cluster_576	54	0	0	0	0	49	0	0	0	0	0	5
na	k__Fungi	p__Ascomycota	c__Lecanoromycetes	o__Candelariales	f__Candelariaceae	g__Candelariella	s__Candelariella_rosulans	Candelariella_rosulans	94.702	100	8.1e-62	151	M03757:27:000000000-C9Y5L:1:1105:20396:20982	CACCACTCAAGCTCAGCTTGGTAATGGGTCTTCGCCCCTATGGGCGTGCCTAAAAGTTAGTGGCGGTGCCGCCTGGCTTCAAGCGTAGTAATCATCTTTTCGCTTTGGAGGTCAGGTGCGTTGCTTGCCATTCGATCCCCCAAACTTCAAA	Cluster_1991	19	1	0	16	0	0	0	2	0	0	0	0
na	k__Fungi	p__Ascomycota	c__Lecanoromycetes	o__Candelariales	f__Candelariaceae	g__Candelariella	s__Candelariella_rosulans	Candelariella_rosulans	96.711	100	8.1e-67	152	M03757:27:000000000-C9Y5L:1:1101:9985:8842	CACCACTCAAGCTCAGCTTGGTAATGGGCCTTCGCCTCCTGGGGCGTGCCCAAAAGTCAGTGGCGGTGCCGCCTGGCTTCAAGCGTAGTAGTCATCCTTTCGCTTTGGAGGTCAGGTGTGTTGCTTGCCATTCAATCCCCCAAACTTTCAAA	Cluster_72	692	0	1	0	0	4	0	5	0	0	0	682
na	k__Fungi	p__Ascomycota	c__Lecanoromycetes	o__Candelariales	f__Candelariaceae	g__Candelariella	s__Candelariella_rosulans	Candelariella_rosulans	99.338	100	1.72e-73	151	M03757:27:000000000-C9Y5L:1:1101:28083:7047	CACCACTCAAGCTCAGCTTGGTAATGGGCCTTCGCCTCTCGGGGCGTGCCCAAAAGTTAGTGGCGGTGCCGCCTGGCTTCAAGCGTAGTAATCATCTTTTCGCTTTGGAGGTCAGGTGTGTTGCTTGCCATTCAATCCCCCAAACTTTAAA	Cluster_134	290	0	290	0	0	0	0	0	0	0	0	0
na	k__Fungi	p__Ascomycota	c__Lecanoromycetes	o__Candelariales	f__Candelariaceae	g__Candelariella	s__Candelariella_rosulans	Candelariella_rosulans	97.973	97.3684	1.74e-68	148	M03757:27:000000000-C9Y5L:1:1101:14562:6314	CACCACTCAAGCTCAGCTTGGTAATGGGCCTTCGCCTCCTGGGGCGTGCCCAAAAGTTAGTGGCGGTGCCGTCTGGCTTCAAGCGTAGTGATCATCTTTTCGCTTTGGAGGTCAGGTGTGTTGCTTGCCATTCAATCCCCCAAACTTTTATA	Cluster_494	68	0	0	0	0	0	0	68	0	0	0	0
na	k__Fungi	p__Ascomycota	c__Lecanoromycetes	o__Candelariales	f__Candelariaceae	g__Candelariella	s__Candelariella_rosulans	Candelariella_rosulans	96.689	100	8.04e-67	151	M03757:27:000000000-C9Y5L:1:1102:17438:21181	CACCACTCAAGCTCAGCTTGGTAATGGGCCTTCGCCTCCTGGGGTGTGCCCAAAAGTTAGTGGCGGTGCCGCCTGGCTTCAAGCGTAGTAGTCATCTTTTCGCTTTGGAGGCCAGGTGTGTTGCTTGCCCTTCAATCCCCCAAACTTTAAA	Cluster_538	46	0	0	0	0	0	46	0	0	0	0	0
na	k__Fungi	p__Ascomycota	c__Lecanoromycetes	o__Candelariales	f__Candelariaceae	g__Candelariella	s__Candelariella_rosulans	Candelariella_rosulans	96.689	100	8.04e-67	151	M03757:27:000000000-C9Y5L:1:1110:5247:13323	CACCACTCAAGCTCAGCTTGGTAATGGGCCTTCGCCTCCTGGGGCGTGCCCAAAAGTCAGTGGCGGTGCCGCCTGGCTTCAAGCGTAGTAATCATCTTCTCGCTTTGGAGGTCAGGTGTGTTGCTTGCCATTCAATCCCCCAAAATTCAAA	Cluster_845	23	0	0	0	0	0	23	0	0	0	0	0
na	k__Fungi	p__Ascomycota	c__Lecanoromycetes	o__Candelariales	f__Candelariaceae	g__Candelariella	s__Candelariella_rosulans	Candelariella_rosulans	97.351	100	1.73e-68	151	M03757:27:000000000-C9Y5L:1:1110:11809:13226	CACCACTCAAGCTCAGCTTGGTAATGGGCCTTCGCCTCCTGGGGCGTGCCCAAAAGTTAGTGGCGGTGCCGCCTGGCTTCGAGCGTAGTAGTCATCTTTTCGCTTTGGAGGCCAGGTGTGTTGCTTGCCATTCAATCCCCCAAACTTTAAA	Cluster_1091	15	0	0	0	0	0	15	0	0	0	0	0
na	k__Fungi	p__Ascomycota	c__Lecanoromycetes	o__Candelariales	f__Candelariaceae	g__Candelariella	s__Candelariella_sp	Candelariella_sp	95.364	100	1.74e-63	151	M02696:67:000000000-B44VG:1:1103:1993:13203	CACCACTCAAGCTCAGCTTGGTAATGGGCCTTCGCCTTCTGGGGCGTGCCCCAAAATCAATGGCGGTGCCGCCTGGCTTCAAGCGTAGTAATCATCTTTTCGCTTTGGAGGTCGGGTGTGTTGCTTGCCATTCAATCCCCCAAACTTCAAA	Cluster_231	179	70	0	2	0	0	0	0	0	0	0	107
na	k__Fungi	p__Ascomycota	c__Lecanoromycetes	o__Candelariales	f__Candelariaceae	g__Candelariella	s__Candelariella_sp	Candelariella_sp	96.026	100	3.74e-65	151	M03757:27:000000000-C9Y5L:1:1103:12173:7478	CACCACTCAAGCTCAGCTTGGTAATGGGCTTTCGCCTCCTGGGGCGTGCCCGAAAATCAGTGGCGGTGCCGCCTGGCTTCAAGCGTAGTAATCATCTTTTCGCTTTGGAGGTCAGGTGTGTTGCTTGCCGTTCAATCCCCCAAACTTCAAA	Cluster_815	26	0	26	0	0	0	0	0	0	0	0	0
na	k__Fungi	p__Ascomycota	c__Lecanoromycetes	o__Candelariales	f__Candelariaceae	g__Candelariella	s__Candelariella_subdeflexa	Candelariella_subdeflexa	87.919	96.732	1.82e-43	149	M02696:67:000000000-B44VG:1:1102:25207:21099	CACCACTCAAGCTCTGCTTGGTCATGGGTTTTCGTCCCCTGGGGCGTGCCCGAAAATCAGCGGCGGTGCTGCCTGGCTTCAAGCGTAGTGGATTCATGTCTCGCTTTGGAGGCCTGGACCGTGTTGCCTGCCATGTAACCCCCAATTTCTCCA	Cluster_397	70	70	0	0	0	0	0	0	0	0	0	0
na	k__Fungi	p__Ascomycota	c__Lecanoromycetes	o__Candelariales	f__Candelariaceae	g__Candelariella	s__Candelariella_subdeflexa	Candelariella_subdeflexa	95.27	97.3154	1.03e-60	148	M02696:67:000000000-B44VG:1:1101:18642:5749	CACCACTCAAGCTCTGCTTGGTCATGGGCCTTCGTCTTTCGGGACGTGTCCGAAAATCAGCGGCGGTGCTGCCTGGCTTCAAGCGTAGTAAATCATCTCGCTTTGGAAGTTAGGATCATGTCGCCGGCCATATAACCCCCAATTTCTAA	Cluster_616	42	22	0	0	0	0	0	0	0	0	8	12
na	k__Fungi	p__Ascomycota	c__Lecanoromycetes	o__Candelariales	f__Candelariaceae	g__Candelariella	s__Candelariella_subdeflexa	Candelariella_subdeflexa	100	100	2.9e-76	153	M03757:27:000000000-C9Y5L:1:2107:27294:8309	CACCACTCAAGCTCTGCTTGGTCATGGGCCTTCGTCTTTCGGGGCGTGTCCGAAAATCAGCGGCGGTGCTGCCTGGCTTCAAGCGTAGTAAATCATCTTCTCGCTTTGGAAGTTAGGATCGTGTTGCCTGCCATATAACCCCCAATTTTTTCA	Cluster_1007	35	0	2	0	1	0	3	0	18	0	11	0
na	k__Fungi	p__Ascomycota	c__Lecanoromycetes	o__Candelariales	f__Candelariaceae	g__unidentified	s__Candelariaceae_sp	Candelariaceae_sp	100	100	4.7e-74	149	M03757:27:000000000-C9Y5L:1:1104:27375:10817	CACCACTCAAGCTCGGCTTGGTAATGGGTCTTCGCCCCCGGGCGTGCCTAAAAGTCAGTGGCGATGCCGCCTGGCTTCAAGCGTAGTAATTATCTTTTTCGCTTTGGAAGTTGGGTGTGACATCTGCCAACCAAAACCCCCAATTCAAA	Cluster_250	221	0	0	0	61	70	32	0	0	58	0	0
na	k__Fungi	p__Ascomycota	c__Lecanoromycetes	o__Candelariales	f__Candelariaceae	g__unidentified	s__Candelariaceae_sp	Candelariaceae_sp	97.315	100	2.2e-67	149	M03757:27:000000000-C9Y5L:1:1102:2833:8081	CACCACTCAAGCTCGGCTTGGTAATGGGTCTTCGCCCCCGGGCGTGCCTAAAAGTTAGTGGCGATGCCGCCTGGCTTCAAGCGTAGTAATTATCGTTTTCGCTTTGGAAGTTGGGTCTGACATCCGCCAACCAAAACCCCCAATTCAAA	Cluster_498	49	0	0	0	0	0	0	0	0	49	0	0
na	k__Fungi	p__Ascomycota	c__Lecanoromycetes	o__Candelariales	f__Candelariaceae	g__unidentified	s__Candelariaceae_sp	Candelariaceae_sp	95.973	99.3333	4.8e-64	149	M03757:27:000000000-C9Y5L:1:1102:2551:13868	CACCACTCAAGCTCGGCTTGGTAATGGGTCGTCGCCCCCGGGCGCGCCTAAAATTTAGTGGCGATGCCGCCTGGCTTCAAGCGTAGTAATTATCGTTTTCGCTTTGGAAGTTGGGTGTGACATCCGCCAACCAAAACCCCCAATTCAAAA	Cluster_559	41	0	2	0	0	0	1	0	38	0	0	0
na	k__Fungi	p__Ascomycota	c__Lecanoromycetes	o__Candelariales	f__Candelariaceae	Multi-affiliation	Multi-affiliation	multi-subject	multi-identity	multi-coverage	7.91e-62	multi-alignment-lg	M03757:27:000000000-C9Y5L:1:1101:24876:18876	CACCACTCAAGCTCGGCTTGGTAATGGGTCTTCGCCCCCGGGCGTGCCTAAATGTTAGTGGCGATGTCGCCTGGCTTCAAGCGTAGTAATTATCGTTTTCGCTTTGGAAGTTGGGTGTGACAGCCGCCAACCAAAACCCCCAATTAAA	Cluster_493	60	0	0	0	0	0	0	0	0	60	0	0
na	k__Fungi	p__Ascomycota	c__Lecanoromycetes	o__Candelariales	f__Candelariaceae	Multi-affiliation	Multi-affiliation	multi-subject	90.667	100	1.05e-50	150	M03757:27:000000000-C9Y5L:1:1101:22657:23051	CACCACTCAAGCTCAGCTTGGTAATGGGCCCTCACCCTCTGGGTGTGCCCGAAAGTTAGTGGCGGTGCCGCCTGGCTTCAAGCATAGTAATCATCTTTTTGCTTTGGAGGTCAGGTGTGCTGCTTGCCATTCAATCCCTCAAACTTCAAA	Cluster_967	17	0	0	11	0	0	0	6	0	0	0	0
na	k__Fungi	p__Ascomycota	c__Lecanoromycetes	o__Lecanorales	f__Cladoniaceae	g__Cladonia	s__Cladonia_cariosa	Cladonia_cariosa	99.383	100	1.43e-79	162	M03757:27:000000000-C9Y5L:1:1101:10839:13118	CACCCCTCAAGCGTAGCTTGGTATTGGACATTCGCGGGCCCTCCGGGGCTCGCGGGTCTGAAAAGCAGTGGCGGTTCCCGAGGATTTCGCGCGTAGTAAAATTTATTCCCGCGTTGGAAAGAATCGGTGGACCTTTTTGCCAAAACCCCCCATAATCTTTAT	Cluster_317	188	0	0	0	0	188	0	0	0	0	0	0
na	k__Fungi	p__Ascomycota	c__Lecanoromycetes	o__Lecanorales	f__Cladoniaceae	g__Cladonia	s__Cladonia_cariosa	Cladonia_cariosa	98.235	100	1.17e-80	170	M03757:27:000000000-C9Y5L:1:1106:20813:10694	CACCCCTCAAGCGTAGCTTGGTATTGGACTTTCGCGGGCCCTCTTTCTTTGTTAGAGGGACTCGCGGGTCCGAAAAGCAGTGGCGGTCCCCGAGGATTTCGCGCGTAGTAAAATATCATCCCGCGTTGGAAAGAATCGGTGGGCCTGCCAAAACCCCCCATAATCTCCAT	Cluster_698	41	0	0	0	0	41	0	0	0	0	0	0
na	k__Fungi	p__Ascomycota	c__Lecanoromycetes	o__Lecanorales	f__Cladoniaceae	g__Cladonia	s__Cladonia_cariosa	Cladonia_cariosa	97.516	99.3789	1.85e-73	161	M03757:27:000000000-C9Y5L:1:1101:21621:10981	CACCCCTCAAGCGTAGCTTGGTATTGGACATTCGCGGGCCCTCTGGGGCTCGCGGGTCCGAAAAGCAGTGGCGGTCCCTGAGGATTTCGCGCGTAGTACAATTTATTCCCGCGTTGGAAAGAATCGGTGGACCTTTTGCCAAAACCCCCCATAATCTCCAT	Cluster_199	203	0	0	0	0	203	0	0	0	0	0	0
na	k__Fungi	p__Ascomycota	c__Lecanoromycetes	o__Lecanorales	f__Cladoniaceae	g__Cladonia	s__Cladonia_fimbriata	Cladonia_fimbriata	100	100	1.1e-80	161	M03757:27:000000000-C9Y5L:1:1101:13684:9646	CACCCCTCAAGCGTAGCTTGGTATTGGACATCCGCGGGCCCTTTTACAAGGGCTTGCAGGTCCGAAAAACAGTGGCGGTCCCCGAGGATTTCGCGCGTAGTAAATATTATCCCGCGTTGGAAAGAATCGGTGGGCTTGCCAAAACCCCCCATAATCTCCAT	Cluster_683	47	0	0	0	0	15	0	0	0	32	0	0
na	k__Fungi	p__Ascomycota	c__Lecanoromycetes	o__Lecanorales	f__Cladoniaceae	g__Cladonia	s__Cladonia_pocillum	Cladonia_pocillum	99.379	100	5.11e-79	161	M02696:46:000000000-C9Y6Y:1:1119:6115:15505	CACCCCTCAAGCGTAGCTTGGTATTGGACATTCGCGGGCCCTTTTACAAGGGCTCGCGGGTCCGAAAAACAGTGGCGGTCCCCGTGGATTTCGCGCGTAGTAAATATTATCCCGCGTTGGAAAGAATCGGTGGGCTTGCCAAAACCCCCCATAATCTCCAT	Cluster_453	65	0	1	0	0	25	0	0	0	39	0	0
na	k__Fungi	p__Ascomycota	c__Lecanoromycetes	o__Lecanorales	f__Cladoniaceae	g__Cladonia	s__Cladonia_symphycarpia	Cladonia_symphycarpia	98.225	100	1.5e-79	169	M03757:27:000000000-C9Y5L:1:1101:20207:2341	CACCCCTCAAGCATAGCTTGGTATTGGATGTTCGCGGGCCCTCTTCCTCAGTGGAGGGGCTCGCGGGTCCGAAAAGCAGTGGCGGTCCCCGAGGATTTCGCGCGTAGTAAAATATGATCCCGCGTTGGAATGAATCGGTGGGCCTGCCAAAACCCTCTATAATCTCCAT	Cluster_146	300	0	0	0	0	300	0	0	0	0	0	0
na	k__Fungi	p__Ascomycota	c__Lecanoromycetes	o__Lecanorales	f__Lecanoraceae	g__Lecanora	Multi-affiliation	multi-subject	multi-identity	100	1.7e-63	multi-alignment-lg	M02696:5:000000000-BW5RL:1:1106:23093:8647	CACCCCTCAAGCTCTGCTTGGTAGTGGGCCTCGCCCGCTGGGCGGACCCGAAAGTCAGTGGCGGCCCGGCGTGACTTCGAGCGTAGTAAATTATCTCCCGCTTTGGAAGTTCGCGTCGGGACCGGCCAACAAGCCCTTTATTTTCAAT	Cluster_834	62	1	7	0	4	0	0	0	16	0	31	3
na	k__Fungi	p__Ascomycota	c__Lecanoromycetes	o__Lecanorales	f__Lecanoraceae	g__Lecanora	s__Lecanora_argopholis	Lecanora_argopholis	95.395	100	4.88e-64	152	M02696:5:000000000-BW5RL:1:1108:24808:21475	CACCCTTCAAGCGTAGCTTGGTTTTGGGCCTCGCCCTCCCATGGCGTCCCCGAAAATCAGTGGCGGTCCGGTGTGACTTCAAGCGTAGTAAAATCTCCCCGCTTTGGAAGTTCGCGTCGCGGCCTGCCAGAACAGCCCAACTTATCTTCAAT	Cluster_518	55	0	0	0	0	0	0	0	0	0	0	55
na	k__Fungi	p__Ascomycota	c__Lecanoromycetes	o__Lecanorales	f__Lecanoraceae	g__Lecanora	s__Lecanora_chlorophaeodes	Lecanora_chlorophaeodes	95	93.9189	7.96e-57	140	M03757:27:000000000-C9Y5L:1:1101:20669:8846	CACCTCTCAAGCGTAGCTTGGTATTGAGCCTTCGCTCCCGCGGCGGGCCCGAAAGTCAGTGGCGGTCCGGTGCGACTTCAAGCGTAGTAAAACACCTCCCGCTTTGGAAGCTCGCGCCGTGGCCGGCCATAACGCCCAACTTTTCAAT	Cluster_193	265	0	0	0	265	0	0	0	0	0	0	0
na	k__Fungi	p__Ascomycota	c__Lecanoromycetes	o__Lecanorales	f__Lecanoraceae	g__Lecanora	s__Lecanora_crenulata	Lecanora_crenulata	95.973	100	1.7e-63	149	M03757:27:000000000-C9Y5L:1:1107:12357:15659	CACCCCTCAAGCTCTGCTTGGTATTGGGCCTCGCCCCCTGGGCAGACCCGAAAGTCAGTGGCGGCCCGGCGTGACTTCGAGCGTAGTAAATTATCTCCCGCTTTGGAAGTTCGTGTCGAGACCGGCCAACAAGCCTTTTATCTTCAAT	Cluster_762	28	0	0	0	0	28	0	0	0	0	0	0
na	k__Fungi	p__Ascomycota	c__Lecanoromycetes	o__Lecanorales	f__Lecanoraceae	g__Lecanora	s__Lecanora_crenulata	Lecanora_crenulata	96.644	100	3.65e-65	149	M03757:27:000000000-C9Y5L:1:1112:15980:17893	CACCCCTCAAGCTCTGCTTGGTATTGGGCCTCGCCCCCTGGGCGGACCCGAAAGTTAGTGGCGGCCCGGCGTGACTTCGAGCGTAGTAAATTATCTCCCGCTTTGGAAGCTCGCGTCGAGACCGGCCAGCAAGCCTTTTATTTTCAAT	Cluster_260	166	0	0	1	0	0	0	5	0	0	160	0
na	k__Fungi	p__Ascomycota	c__Lecanoromycetes	o__Lecanorales	f__Lecanoraceae	g__Lecanora	s__Lecanora_flotoviana	Lecanora_flotoviana	97.297	100	7.85e-67	148	M02696:5:000000000-BW5RL:1:1101:12667:11102	CACCCCTCAAGCTCTGCTTGGTGTTGGGCCTCGCCCCTTGGGCGGACCCGAAAGTCAGTGGCGGCCGGGCGTGACTTCGAGCGTAGTAAATTATCTCCCGCTTTGGAAGTTCGCGTCGGGACCGGCCAACGAGCCTTTTATTTTCAAT	Cluster_1025	24	0	0	0	0	0	0	0	0	0	15	9
na	k__Fungi	p__Ascomycota	c__Lecanoromycetes	o__Lecanorales	f__Lecanoraceae	g__Lecanora	s__Lecanora_formosa	Lecanora_formosa	93.919	100	6.16e-58	148	M03757:27:000000000-C9Y5L:1:1101:13242:14005	CACCCCTCAAGCGCAGCTTGGTGTTGGGTTTTCGCCCCCCGGGGCGTGCCCGAAGATCAGTGGCGGTCCGGTGCGACCCCGAAGCGAATTAAATGTTTCCCGCTCCGGGGCTTCGCAAGGCGACCCGCCAGAACGCTCACCTTTCAAT	Cluster_252	157	0	0	0	0	157	0	0	0	0	0	0
na	k__Fungi	p__Ascomycota	c__Lecanoromycetes	o__Lecanorales	f__Lecanoraceae	g__Lecanora	s__Lecanora_hybocarpa	Lecanora_hybocarpa	95.238	98.6486	1.02e-60	147	M03757:27:000000000-C9Y5L:1:1101:25059:4863	CTACCCTCAAGCTTCGCTTGGTATTGGGCCTTAGCCCCCCGGGCTTGCCCGAAAGTCAGTGGCGGTCCGGCGTGACTTCAAGCGTAGTAAATTCTCTCCCGCTGCGGAGCTTGCGACGTGATCGGCCATCAACGCTCAATTTTCCAAT	Cluster_150	286	0	0	0	286	0	0	0	0	0	0	0
na	k__Fungi	p__Ascomycota	c__Lecanoromycetes	o__Lecanorales	f__Lecanoraceae	g__Lecanora	s__Lecanora_lendemeri	Lecanora_lendemeri	94.595	100	1.32e-59	148	M02696:5:000000000-BW5RL:1:1101:21440:2658	CACCCCTCAAGCTCTGCTTGGTATTGGGCCTCGCCCCCCGGGCGGACCTCAAAGTCAGTGGCGGCCCGGCGCGACTTCGAGCGTAGTAAATTATCCCCCGCTCTGGAAGTCGGCGTCGTGACCGGCCAGCTAGCCTTTTACTTTCAAT	Cluster_233	200	0	0	0	0	0	0	0	0	0	0	200
na	k__Fungi	p__Ascomycota	c__Lecanoromycetes	o__Lecanorales	f__Lecanoraceae	g__Lecanora	s__Lecanora_polytropa	Lecanora_polytropa	97.973	100	1.69e-68	148	M03757:27:000000000-C9Y5L:1:1104:12976:7519	CACCCCTCAAGCGTAGCTTGGTATTGGGCCTCCGCCCCCGCGGCGGGCCTGAAAGTCAGTGGCGGTCCGGTGCGACTTCAAGCGTAGTAAAATACCTCCCGCTTTGGAAGCTCGCGCCGTGGCCGGCCAGAACGCCCAACTTTTCAAT	Cluster_782	24	0	0	0	0	24	0	0	0	0	0	0
na	k__Fungi	p__Ascomycota	c__Lecanoromycetes	o__Lecanorales	f__Lecanoraceae	g__Lecanora	s__Lecanora_polytropa	Lecanora_polytropa	93.284	90.5405	4.83e-49	134	M03757:27:000000000-C9Y5L:1:1101:23763:21188	CACCCCTCAAGCGTAGCTTGGTATTGGGCCTTCGCCCTCGCGGCGGGCCCGAAAGTCAGTGGCGGTTTGGTGCGACTTCAAGCGTAGTAAAATATCTCCCGCTTTGGAATCTCGCGCCGTGGCCGGCCATAACGCCCAACTTTTCAAT	Cluster_1011	20	0	0	0	20	0	0	0	0	0	0	0
na	k__Fungi	p__Ascomycota	c__Lecanoromycetes	o__Lecanorales	f__Lecanoraceae	g__Lecanora	s__Lecanora_rupicola	Lecanora_rupicola	99.338	100	1.72e-73	151	M03757:27:000000000-C9Y5L:1:1101:8427:3642	CACCCCTCAAGCGTAGCTTGGTATTGGGCCCTCGCCGACCGTGGCGTACCCGAAAATCAGTGGCGGTCCGTCGTGACTTCAAGCGTAGTAAATTTTCTCCCGCTTCGAACGTTCGCGTGGCGACCGGCCAAAACCCCGATTAATCTCGAAC	Cluster_257	149	0	0	0	0	149	0	0	0	0	0	0
na	k__Fungi	p__Ascomycota	c__Lecanoromycetes	o__Lecanorales	f__Lecanoraceae	g__Lecanora	s__Lecanora_rupicola	Lecanora_rupicola	98.026	100	1.04e-70	152	M03757:27:000000000-C9Y5L:1:1101:6334:9140	CACCCCTCAAGCGTAGCTTGGTATTGGGCCCTCGCCGACCGTGGCGTACCCGAAAAGCAGTGGCGGTCCGTCGTGACTTCAAGCGTAGTAAATTTTCTCCCGCTTCGAACGTTCGCGTCGCGACCGGCCCAAACCCCCGATTTATTTCGAAC	Cluster_469	64	0	0	0	0	0	0	0	0	64	0	0
na	k__Fungi	p__Ascomycota	c__Lecanoromycetes	o__Lecanorales	f__Lecanoraceae	g__Lecanora	s__Lecanora_sp	Lecanora_sp	93.96	100	1.73e-58	149	M02696:67:000000000-B44VG:1:2101:5705:5983	CACCCCTCAAGCGTAGCTTGGTATTGGGTCCTCGCCCCCCGGGGCGGGCCCGAAAAACAGTGGCGGCCCGTCGCGACTTCGAGCGTAGTAAATTATCTCCCGCTTTGGAAGTTCGCCCCGTGGCCCGCCATCAACCCCCATTTTTCAAT	Cluster_758	30	2	0	17	0	0	2	8	0	1	0	0
na	k__Fungi	p__Ascomycota	c__Lecanoromycetes	o__Lecanorales	f__Lecanoraceae	g__Lecanora	s__Lecanora_sp	Lecanora_sp	97.945	95.4248	8.17e-67	146	M03757:27:000000000-C9Y5L:1:1101:17216:16428	CACCCCTCAAGCTTCGCTTGGTATTGGGTCCTAGCCCCCCTGGGCTTGCCCGAAAGTCAGTGGCGGTCCGGAGCGACTTCAAGCGTAGTAAATTCTCTCCCGCTTTGGAGGTTCGCGAACGTGATCGGCCATCAACGCCCAATTTTTTCCAAT	Cluster_894	21	0	0	0	0	0	0	0	0	21	0	0
na	k__Fungi	p__Ascomycota	c__Lecanoromycetes	o__Lecanorales	f__Lecanoraceae	g__Lecanora	s__Lecanora_sp	Lecanora_sp	97.351	100	6.22e-68	151	M03757:27:000000000-C9Y5L:1:1101:10236:11071	CACCCCTCAAGCTTCGCTTGGTATTGGGTCCTAGCCCCCTGGGCTTGCCCGAAAGTCAGTGGCGGTCCGGAGCGACTTCAAGCGTAGTAAATTCTCTCCCGCTTTCGAGGTTCGCGAACGTGATCGGCCATCAACGCCCAATTTGTCCAAT	Cluster_158	300	0	0	0	0	0	0	0	0	300	0	0
na	k__Fungi	p__Ascomycota	c__Lecanoromycetes	o__Lecanorales	f__Lecanoraceae	g__Lecanora	s__Lecanora_sp	Lecanora_sp	93.478	90.1961	2.32e-52	138	M03757:27:000000000-C9Y5L:1:1101:17489:20527	CACCCCTCAAGCGTAGCTTGGTATTGGGTCCTCGCCCCTCCGGGCGTGCCCGAAAATCAGTGGCGGTCCGGTGGGACTTCAAGCGTAGTAAAATTTTCCCGCTTTGGAAGTTCGCGTCGCGGCCTGCCAGAACAGCCCGACTTTGTTTTCAAT	Cluster_369	100	0	0	0	0	0	0	0	91	0	0	9
na	k__Fungi	p__Ascomycota	c__Lecanoromycetes	o__Lecanorales	f__Lecanoraceae	g__Lecidella	Multi-affiliation	multi-subject	95.89	100	2.16e-62	146	M03757:27:000000000-C9Y5L:1:2105:18848:20584	CACCCCTCAAGCGTAGCTTGGTGTTGGGCTCTCGCCCCTGCGGCGGGCCCGAAAGTTAGTGGCGGTCCGGAGCGACTTCGAGCGTAGTAAATTTTCTCCCGCTTTGGAAGCGCGCCCCGCGGCCGGCCAGAACGCCCCACTTCAAT	Cluster_266	271	0	0	7	0	0	0	136	0	0	0	128
na	k__Fungi	p__Ascomycota	c__Lecanoromycetes	o__Lecanorales	f__Lecanoraceae	g__Lecidella	Multi-affiliation	multi-subject	95.205	100	1.01e-60	146	M03757:27:000000000-C9Y5L:1:1102:4468:5419	CACCCCTCAAGCGTAGCTTGGTATTAGGCTCTCGCCCCTGCGGCGGGCCCGAAAGTCAGTGGCGGTCCGGAGCGACTTCGAGCGTAGTAAATTTTCTCCCGCTTTGGAAGCGCGCCCCGCGGCCGGCCAAAACGGCCCACTTCAAT	Cluster_378	76	0	0	0	0	0	61	0	12	3	0	0
na	k__Fungi	p__Ascomycota	c__Lecanoromycetes	o__Lecanorales	f__Lecanoraceae	g__Lecidella	s__Lecidella_carpathica	Lecidella_carpathica	100	100	2.13e-72	146	M03757:27:000000000-C9Y5L:1:1101:4984:19811	CACCCCTCAAGCGTAGCTTGGTGTTGGGCCTTCGCCCCCGCGGCGGGCCCGAAAGTCAGTGGCGGTCCGGTGCGACTTCGAGCGTAGTAAATTTTCTCCCGCTTTGGAAGCTCGCCCCGCGGCCGGCCAGAACGGCCAACTTCAAT	Cluster_165	379	2	97	37	142	31	54	2	0	6	4	4
na	k__Fungi	p__Ascomycota	c__Lecanoromycetes	o__Lecanorales	f__Lecanoraceae	g__Lecidella	s__Lecidella_carpathica	Lecidella_carpathica	100	100	1.68e-73	148	M03757:27:000000000-C9Y5L:1:1101:14247:10388	CACCCCTCAAGCGTAGCTTGGTCCTGGGCCTCGCCGCTCCGGCGGGCCCGAAAGTCAGTGGCGGCCCGGTGTGGCTTCGAGCGTAGTAAACAATTCTCCCGCTTTGGAAGCCCATGCTGCGGCCGGCCAGAACGCCCAACTTTTCAAT	Cluster_459	55	0	0	0	0	0	0	0	0	55	0	0
na	k__Fungi	p__Ascomycota	c__Lecanoromycetes	o__Lecanorales	f__Lecanoraceae	g__Lecidella	s__Lecidella_carpathica	Lecidella_carpathica	96.667	100	1.03e-65	150	M03757:27:000000000-C9Y5L:1:1102:15074:18954	CACCCCTCAAGCGTAGCTTGGTCCTGGGCCTCGCCGCTCCGGCGAGCCCGAAAGTCAGTGGCGGCCCGCTGTGGCTTCGAGCGTAGTAAACAATTCTCCCGCTTTGGAAGCCTACCTGCTGCGGCCGGCCAGAACGCCCAACTTTTCAAT	Cluster_719	28	0	0	0	0	0	0	0	0	28	0	0
na	k__Fungi	p__Ascomycota	c__Lecanoromycetes	o__Lecanorales	f__Lecanoraceae	g__Lecidella	s__Lecidella_elaeochroma	Lecidella_elaeochroma	99.329	100	2.18e-72	149	M03757:27:000000000-C9Y5L:1:1101:25256:9842	CACCCCTCAAGCGTAGCTTGGTATTGAGCCCTCGCCGCTCCGGCGGGCCCGAAAGTCAGTGGCGGTCCCGTGTGACTTCGAGCGTAGTAAACAAATCTCCCGCTTTGGAGGCTCACGCGGCGACCGGCCAGAACGCCCAAGTTTTCAAT	Cluster_349	87	0	0	0	14	0	7	0	0	66	0	0
na	k__Fungi	p__Ascomycota	c__Lecanoromycetes	o__Lecanorales	f__Lecanoraceae	g__Lecidella	s__Lecidella_greenii	Lecidella_greenii	99.315	100	9.92e-71	146	M03757:27:000000000-C9Y5L:1:1102:3447:13323	CACCCCTCAAGCGTAGCTTGGTGTTGGGCTCTCGCCCCCGCGGCGGGCCCGAAAGTCAGTGGCGGTCCGGAGCGACTTCGAGCGTAGTAAATTTTCTCCCGCTTTGGAAGCTCGCCCCGTGGCCGGCCAAAACGGCCAACTTCAAT	Cluster_159	816	23	148	2	239	131	190	37	19	0	1	26
na	k__Fungi	p__Ascomycota	c__Lecanoromycetes	o__Lecanorales	f__Lecanoraceae	g__Lecidella	s__Lecidella_scabra	Lecidella_scabra	98.658	100	1.02e-70	149	M03757:27:000000000-C9Y5L:1:1118:9823:19491	CACCCCTCAAGCGTAGCTTGGTATTGGGCTCCCGCCGCTTCGGCGGGCCCGAAAGTCAGTGGCGGTCCGGTGTGACTTCGAGCGTAGTAAATATACCTCCCGCTTTGGAAGCCCACGCTGCGACCGGCCAGAACGCCCAACTTTTCAAT	Cluster_178	245	0	7	0	238	0	0	0	0	0	0	0
na	k__Fungi	p__Ascomycota	c__Lecanoromycetes	o__Lecanorales	f__Lecanoraceae	g__Lecidella	s__Lecidella_stigmatea	Lecidella_stigmatea	97.26	100	9.99e-66	146	M02696:5:000000000-BW5RL:1:1101:10785:3079	CACCCCTCAAGCGTAGCTTGGTGTTGGGCTCTCGCCCCCGCGGCGGGCCCGAAAGTTAGTGGCGGTCCGGGGCGACTTCGAGCGTAGTAAAATTTCTCCCGCCTTGGAAGCTCGCCCCGCGGCCGGCCAGAACGGCCCACTTCAAT	Cluster_61	707	0	0	0	0	0	0	1	0	0	0	706
na	k__Fungi	p__Ascomycota	c__Lecanoromycetes	o__Lecanorales	f__Lecanoraceae	g__Lecidella	s__Lecidella_stigmatea	Lecidella_stigmatea	96.552	99.3103	5.97e-63	145	M03757:27:000000000-C9Y5L:1:1101:25693:11441	CACCCCTCAAGCGTAGCTTGGTGTTGGGCTCTCGCTCCCGCGGCGGGCCCGAAAGTCAGTGGCGGTCCGGAGCGACTTCGAGCGTAGTAATTCTCTCCCGCTTTGGAAGTTCGCCCCGCGGCCGGCCAGAACGGCCACCTTCAAT	Cluster_305	108	0	106	0	0	0	0	0	0	0	2	0
na	k__Fungi	p__Ascomycota	c__Lecanoromycetes	o__Lecanorales	f__Lecanoraceae	g__Lecidella	s__Lecidella_stigmatea	Lecidella_stigmatea	91.791	89.8649	8.08e-47	134	M03757:27:000000000-C9Y5L:1:1101:29388:13306	CACCCTTCAAGCGTAGCTTGGTACTGGGTCGTCGCCCCCGTGGCGTGCCCGAAAATCAGTGGCGGTCCGGAGCGACTTCGAGCGTAGTAAATTTTTTCCCGCTTTGGAAGCTCGCGTCGCGGCCGGCCAGAACCCCCCAATCTCCAAT	Cluster_148	318	0	0	0	0	318	0	0	0	0	0	0
na	k__Fungi	p__Ascomycota	c__Lecanoromycetes	o__Lecanorales	f__Lecanoraceae	g__Lecidella	s__Lecidella_stigmatea	Lecidella_stigmatea	97.279	100	9.99e-66	147	M03757:27:000000000-C9Y5L:1:1101:22067:6292	CACCCCTCAAGCTACGCTTGGTGTTGGGCTCTCGCCCCCGTGGCGGGCCCGAAAGTCAGTGGCGGTCCGGGGCGACTTCGAGCGTAGTAAATTTTCTCCCGCTTTGGAAGCTCGCCCCGCGGCCGGCCAGAACGGCCCACTTCAAT	Cluster_205	207	0	0	0	0	0	0	113	0	0	0	94
na	k__Fungi	p__Ascomycota	c__Lecanoromycetes	o__Lecanorales	f__Lecanoraceae	g__Lecidella	s__Lecidella_stigmatea	Lecidella_stigmatea	91.791	89.2617	8.14e-47	134	M03757:27:000000000-C9Y5L:1:1103:10108:12161	CACCCTTCAAGCGTAGCTTGGTACTGGGTCGTCGCCCCCGTGGCGTGCCCGAAAATCAGTGGCGGCCCGGAGCGACTTCGAGCGTAGTAAATTTTCTCCCGCTTTGGAAATTCGCGTCGCGGCCGGCCAGAACCCCCTAACCTTCCAAT	Cluster_308	113	0	0	0	0	113	0	0	0	0	0	0
na	k__Fungi	p__Ascomycota	c__Lecanoromycetes	o__Lecanorales	f__Lecanoraceae	g__Lecidella	s__Lecidella_stigmatea	Lecidella_stigmatea	99.31	99.3151	3.57e-70	145	M02696:67:000000000-B44VG:1:1105:18699:2439	CACCCCTCAAGCGTAGCTTGGTGTTGGGCTCTCGCCCCCGCGGCGGGCCCGAAAGTCAGTGGCGGTCCGGGGCGACTTCGAGCGTAGTAAATTTTCTTCCGCTTTGGAAGCTCGCCCCGCGGCCGGCCAGAACGGCCAACTTCAAC	Cluster_527	48	48	0	0	0	0	0	0	0	0	0	0
na	k__Fungi	p__Ascomycota	c__Lecanoromycetes	o__Lecanorales	f__Lecanoraceae	g__Lecidella	s__Lecidella_stigmatea	Lecidella_stigmatea	96.622	99.3289	4.76e-64	148	M03757:27:000000000-C9Y5L:1:1104:20772:6254	CACCCCTCAAGCGGCATAGCTTGGTGTTGGGCTCTCGCCCCCGCGGCGGGCCCGAAAGTCAGTGGCGGTCCGGAGCGACTTCAAGCGTAGTAAATTTTCTCCCGCTTTGGAAGTTCGCCCCGCGGCCGGCCAGAACGGCCAACTTCAAT	Cluster_645	36	0	36	0	0	0	0	0	0	0	0	0
na	k__Fungi	p__Ascomycota	c__Lecanoromycetes	o__Lecanorales	f__Lecanoraceae	g__Lecidella	s__Lecidella_tumidula	Lecidella_tumidula	94.631	99.3197	1.31e-59	149	M03757:27:000000000-C9Y5L:1:1102:22086:20963	CACCCCTCAAGCGTAGCTTGGTACTGGGCCCCGCCGCTCCGGCGCGCCCGAAAGTCAGTGGCGGTCCGGGTGGCTTCGAGCGTAGTACATAATTCTCCCGCTTTGGAAGTCCATGCTGCGGCCGGCCAGAACGCCCAACTTTTCAAT	Cluster_277	126	0	37	0	89	0	0	0	0	0	0	0
na	k__Fungi	p__Ascomycota	c__Lecanoromycetes	o__Lecanorales	f__Lecanoraceae	g__Lecidella	s__Lecidella_tumidula	Lecidella_tumidula	96.644	99.3243	3.65e-65	149	M02696:5:000000000-BW5RL:1:1103:23914:8933	CACCCCTCAAGCGTAGCTTGGTATTGGGCCCCGCCGCTCCGGCGGGCCCGAAAGTCAGTGGCGGTCCGGTGTGGCTTCGAGCGTAGTAAACAATTCTCCCGCTTTGGAAGTCCACGCTGCGGCCGGCCAGAACGCCCAACTTTTCAAT	Cluster_354	84	0	0	0	0	0	0	0	0	0	0	84
na	k__Fungi	p__Ascomycota	c__Lecanoromycetes	o__Lecanorales	f__Lecanoraceae	g__Lecidella	s__Lecidella_tumidula	Lecidella_tumidula	91.333	99.3243	8.02e-52	150	M03757:27:000000000-C9Y5L:1:1101:18796:7061	CACCCCTCAAGCGTAGCTTGGTATTGGGCTTTCGCCGCTGCGGCGAGCCCGAAAGTCAGTGGCGGTCCGGTGTGGCTTCGAGCGTAGTAAATCTTCTCCCGCTCTGGAAGCCCATGCTGCGACCTGTCAGAACGCCCAACTTTCCAAC	Cluster_472	66	0	66	0	0	0	0	0	0	0	0	0
na	k__Fungi	p__Ascomycota	c__Lecanoromycetes	o__Lecanorales	f__Lecanoraceae	g__Protoparmeliopsis	Multi-affiliation	multi-subject	98.667	100	2.85e-71	150	M03757:27:000000000-C9Y5L:1:1102:18111:8743	CACCCCTCAAGCTCCGCTTGGTATTGGGTCTTCGCTCTTCGGGGCGGGCCCGAAAGTTAGTGGCGGCCCGGCGTGACTTCGAGCGTAGTAATCTTTCTCCCGCTTTGGAAGCTCGCGCCGTGACCGGCCAGAACGCCCAAATTTTTCAAT	Cluster_1150	30	0	0	0	0	0	21	0	8	0	1	0
na	k__Fungi	p__Ascomycota	c__Lecanoromycetes	o__Lecanorales	f__Lecanoraceae	g__Protoparmeliopsis	s__Protoparmeliopsis_garovaglii	Protoparmeliopsis_garovaglii	99.333	100	6.12e-73	150	M02696:5:000000000-BW5RL:1:1101:23597:4700	CACCCCTCAAGCTCAGCTTGGTATTGGGACTCCGCCTTCCGAGGCGTGCCCGAAAGTCAGTGGCGGCCCGGCGTGACTTCGAGCGTAGTAAATTTTCTCCCGCTTTGGAGGCTCGCGTCGTGACCGGTCAGAACGCCCCAACTTTTCAAT	Cluster_9	3268	204	45	75	0	205	0	136	0	0	2232	371
na	k__Fungi	p__Ascomycota	c__Lecanoromycetes	o__Lecanorales	f__Lecanoraceae	g__Protoparmeliopsis	s__Protoparmeliopsis_garovaglii	Protoparmeliopsis_garovaglii	94	100	4.8e-59	150	M03757:27:000000000-C9Y5L:1:2111:19236:14397	CACCCCTCAAGCCCAGCTTGGTATTGGGTCTTCGCCCCCGCGGCGGGCCCGAAAGTCAGTGGCGGTCCGGCGTGACTTCGAGCGTAGTAAATTTTCTCCCGCTTTGGAAGCTCGCGTCGTGACCGGTCAGAACGCCCAAACTTTTCAAT	Cluster_853	51	0	0	8	0	3	0	3	0	0	0	37
na	k__Fungi	p__Ascomycota	c__Lecanoromycetes	o__Lecanorales	f__Lecanoraceae	g__Protoparmeliopsis	s__Protoparmeliopsis_muralis	Protoparmeliopsis_muralis	99.333	100	6.12e-73	150	M03757:27:000000000-C9Y5L:1:1101:8344:20955	CACCCCTCAAGCTTCGCTTGGTATTGGGTCTTCGCTCTTCGGGGCGGGCCCGAAAGTTAGTGGCGGCCCGGCGTGACTTCGAGCGTAGTAATCTTTCTCCCGCTTTGGAAGCTCGCGCTGTGACCGGCCAGAACGCCCAAATTTTTCAAT	Cluster_28	2311	0	35	0	0	65	653	0	471	45	1020	22
na	k__Fungi	p__Ascomycota	c__Lecanoromycetes	o__Lecanorales	f__Lecanoraceae	g__Protoparmeliopsis	s__Protoparmeliopsis_muralis	Protoparmeliopsis_muralis	100	100	3.69e-75	151	M02696:5:000000000-BW5RL:1:1101:23548:2635	CACCCCTCAAGCTCCGCTTGGTATTGGGTCCTTCGCTCTTCGGGGCGGGCCCGAAAGTTAGTGGCGGCCCGGCGTGACTTCGAGCGTAGTAATCTTTCTCCCGCTCTGGGAGCTCACGCCGTGACCGGCCAGAACGCCCAAATTTTTCAAT	Cluster_52	892	0	0	0	0	0	0	0	0	0	892	0
na	k__Fungi	p__Ascomycota	c__Lecanoromycetes	o__Lecanorales	f__Lecanoraceae	g__Protoparmeliopsis	s__Protoparmeliopsis_peltata	Protoparmeliopsis_peltata	100	100	4.7e-74	149	M03757:27:000000000-C9Y5L:1:1101:13600:5695	CACCCCTCAAGCTCGGCTTGGTACTGGGTCTTCGCCCCCGGGGGCGGGCCCGAAAGTCAGTGGTGGTTCGGCGCGACTTCGAGCGTAGTAAAACTTCTCCCGCTCTGGAAGCTCGCGCCGTGACCGGCCAGACGCCCAAATCTTCCAAT	Cluster_6	2582	0	356	0	0	0	0	168	21	0	0	2037
na	k__Fungi	p__Ascomycota	c__Lecanoromycetes	o__Lecanorales	f__Lecanoraceae	g__Rhizoplaca	Multi-affiliation	multi-subject	98.667	100	2.85e-71	150	M03757:27:000000000-C9Y5L:1:1103:5565:16072	CACCCCTCAAGCTCAGCTTGGTATTGGGTCTTCGCCCCCGCGGCGGGCCCGAAAGTCAGTGGCGGTCCGGCGCGACTTCGAGCGTAGTAAATCTTCTCCCGCTTTGGAAGCTCGCGCAGCGGCCGGCCATAAACGCCCAAATCTTTCAAT	Cluster_737	24	0	0	0	0	4	0	0	0	0	0	20
na	k__Fungi	p__Ascomycota	c__Lecanoromycetes	o__Lecanorales	f__Lecanoraceae	g__Rhizoplaca	Multi-affiliation	multi-subject	98.667	100	2.85e-71	150	M03757:27:000000000-C9Y5L:1:1110:26081:5041	CACCCCTCAAGCTCAGCTTGGTATTGGGTCTTCGCCCCCGCGGCGGGCCCGAAAGTCAGTGGCGGTCCGGCGCGACTTCGAGCGTAGTAAATCTTCTCCCGCTTTGGAAGCTCGCGCAGCGGCCGGCCATAAACGCCCAAATCTTTCAAT	Cluster_1200	23	0	0	0	8	1	0	0	0	0	0	14
na	k__Fungi	p__Ascomycota	c__Lecanoromycetes	o__Lecanorales	f__Lecanoraceae	g__Rhizoplaca	Multi-affiliation	multi-subject	95.946	98.6667	1.73e-63	148	M03757:27:000000000-C9Y5L:1:1101:10298:19235	CCCCCCTCAAGCTCGGCTTGGTATTGGGTCTTCGCCCTCGCGGCGGGCCCGAAAGTCAGTGGCAGTCCGGCGCGACTTCGAGCGTAGTAAATCTTCTCCCGCTTTGGAAGCTCGCGCTGCGGCCGGCCATAAACGACCAAATTTTTCAAT	Cluster_464	57	0	0	0	0	57	0	0	0	0	0	0
na	k__Fungi	p__Ascomycota	c__Lecanoromycetes	o__Lecanorales	f__Lecanoraceae	g__Rhizoplaca	Multi-affiliation	multi-subject	94.702	100	2.89e-61	151	M02696:5:000000000-BW5RL:1:1102:25258:16279	CACCCCTCAAGCGTAGCTTGGTGTTGGGCTCTCGCCCCCGCGGCGGGCCCGAAAGTTAGTGGCGGTCCGGGGCGACTTCGAGCGTAGTAAATCTTCTCCCGCTTTGGAAGCTCGCGCTGCGGCCGGCCATAAACGCCCAAATCTTTCAAT	Cluster_714	75	2	7	0	12	10	0	4	0	0	0	40
na	k__Fungi	p__Ascomycota	c__Lecanoromycetes	o__Lecanorales	f__Lecanoraceae	g__Rhizoplaca	Multi-affiliation	multi-subject	multi-identity	95.2055	7.84e-57	multi-alignment-lg	M03757:27:000000000-C9Y5L:1:1103:18451:20635	CACCCCTCAAGCTCAGCTTGGTATTGGGTCTTCGCCCCCACGGCGGGCCCGAAAGTCAGTGGCGGTCCGGCGTGACTTCGAGCGTAGTAAATCTTCTCCCGCCTTGGAAGCTCGCCCCGCGGCCGGCCAGAACGGCCCACTTCAAT	Cluster_1760	23	0	0	2	0	0	0	4	0	0	0	17
na	k__Fungi	p__Ascomycota	c__Lecanoromycetes	o__Lecanorales	f__Lecanoraceae	g__Rhizoplaca	Multi-affiliation	multi-subject	98.667	100	2.85e-71	150	M02696:46:000000000-C9Y6Y:1:1110:20950:14155	CACCACTCAAGCTCAGCTTGGTATTGGGTCTTCGCCCCCGCGGCGGGCCCGAAAGTCAGTGGCGGTCCGGCGCGACTTCGAGCGTAGTAAATCTTCTCCCGCTTTGGAAGCTCGCGCTGCGGCCGGCCATAAACGCCCAAATCTTTCAAT	Cluster_2066	17	0	0	2	1	4	0	1	0	0	0	9
na	k__Fungi	p__Ascomycota	c__Lecanoromycetes	o__Lecanorales	f__Lecanoraceae	g__Rhizoplaca	s__Rhizoplaca_chrysoleuca	Rhizoplaca_chrysoleuca	99.329	100	2.18e-72	149	M03757:27:000000000-C9Y5L:1:1101:12098:4752	CACCCCTCAAGCTCCGCTTGGTCTTAGGCCGACGCCTCCGCGGCGGGCCGGAAATCCAGTGGCGGTCCGGCGTGACTTCGAGCGTAGTAAAGTTCCTTTCGCTTTGGAAGCTCACGCTGCGGCCGGCCAGAACGCCCCCAGTTATCATC	Cluster_59	689	0	431	0	258	0	0	0	0	0	0	0
na	k__Fungi	p__Ascomycota	c__Lecanoromycetes	o__Lecanorales	f__Lecanoraceae	g__Rhizoplaca	s__Rhizoplaca_chrysoleuca	Rhizoplaca_chrysoleuca	100	100	4.7e-74	149	M03757:27:000000000-C9Y5L:1:1101:10873:8315	CACCCCTCAAGCTCCGCTTGGTATTAGGCTGACGCCCCCGCGGCGGGCCGGAAATCTAGTGGCGGTCCGGCGTGACTTCGAGCGTAGTAAAGTTCCTTTCGCTTTGGAAGCTCACGCTGCGGCCGGCCAGAACGCCCACAGTTATCATC	Cluster_212	312	0	0	0	59	253	0	0	0	0	0	0
na	k__Fungi	p__Ascomycota	c__Lecanoromycetes	o__Lecanorales	f__Lecanoraceae	g__Rhizoplaca	s__Rhizoplaca_chrysoleuca	Rhizoplaca_chrysoleuca	97.987	100	4.73e-69	149	M03757:27:000000000-C9Y5L:1:1102:7442:15661	CACCCCTCAAGCTCCGCTTGGTATTAGGCCGACGCCCCCGCGGCGGGCCGGAACTCCAGTGGCGGTCCGGCGTGACTTCGAGCGTAGTAAAGCTCCTTTCGCTTTGGAAGCTCACGCTGCGGCCGGCCAGAACGCCCCCAGTTATCATC	Cluster_226	164	0	0	64	0	0	0	100	0	0	0	0
na	k__Fungi	p__Ascomycota	c__Lecanoromycetes	o__Lecanorales	f__Lecanoraceae	g__Rhizoplaca	s__Rhizoplaca_melanophthalma	Rhizoplaca_melanophthalma	100	100	1.32e-74	150	M02696:67:000000000-B44VG:1:1101:20088:6710	CACCCCTCAAGCTTAGCTTGGTATTGGGTCTTCGCCCCCGTGGCGGGCCCGAAAGTCAGTGGCGGTTCGGCGCGACTTCGAGCGTAGTAAATCTTCTCCCGCTTTGGAAGCTCGCGCTGCGGCCGGCCATAAACGCCCAAATCTTTCAAT	Cluster_5	5059	565	333	22	447	916	2	423	14	87	0	2250
na	k__Fungi	p__Ascomycota	c__Lecanoromycetes	o__Lecanorales	f__Lecanoraceae	g__Rhizoplaca	s__Rhizoplaca_melanophthalma	Rhizoplaca_melanophthalma	94.245	95.2055	3.65e-55	139	M02696:5:000000000-BW5RL:1:1103:16254:20228	CACCCCTCAAGCTTAGCTTGGTATTGGGTCTTCGCCCCCGTGGCGGGCCCGAAAGTCAGTGGCGGTTCGGCGCGACTTCGAGCGTAGTAAAATTTCTCCCGCCTTGGAAGCTCGCCCCGCGGCCGGCCAGAACGGCCCACTTCAAT	Cluster_1267	31	0	0	0	1	0	0	3	0	0	0	27
na	k__Fungi	p__Ascomycota	c__Lecanoromycetes	o__Lecanorales	f__Lecanoraceae	g__Rhizoplaca	s__Rhizoplaca_melanophthalma	Rhizoplaca_melanophthalma	96.667	100	2.87e-66	150	M03757:27:000000000-C9Y5L:1:1101:15315:4893	CACCCCTCAAGCGTAGCTTGGTGTTGGGTCTTCGCCTTCGCGGCGGGCCCGAAAGTCAGTGGCGGTTCGGCGCGACTTCGAGCGTAGTAAATCTTCTCCCGCTTTGGAAGCTCGCGCTGCGGCCGGCCATAAACGCCCAAATCTTTCAAT	Cluster_1124	32	0	3	0	0	29	0	0	0	0	0	0
na	k__Fungi	p__Ascomycota	c__Lecanoromycetes	o__Lecanorales	f__Lecanoraceae	g__Rhizoplaca	s__Rhizoplaca_melanophthalma	Rhizoplaca_melanophthalma	93.377	100	2.23e-57	151	M03757:27:000000000-C9Y5L:1:1103:23485:12546	CACCCCTCAAGCTTAGCTTGGTATTGGGTCCTCGCCCCCGTGGCGGGCCCGAAAGTCAGTGGCGGTTCGGCGTGACTTCGAGCGTAATAAAATCTTCTCCCGCTTTGGAAGCTCACGTTGTGGCCGGCCATAACGCCCAACTCTTCAAT	Cluster_1651	21	0	0	0	0	20	0	0	0	0	0	1
na	k__Fungi	p__Ascomycota	c__Lecanoromycetes	o__Lecanorales	f__Lecanoraceae	g__Rhizoplaca	s__Rhizoplaca_parilis	Rhizoplaca_parilis	89.333	100	2.26e-47	150	M03757:27:000000000-C9Y5L:1:1101:18685:5504	CACCCCTCAAGCACGGCTTGGTATTGGGCCGTCGCCCCTGTGGCGGGCCCGAAAGTCAGTGGCGGTCCGGCGTGACTTCGAGCGCAGTAAAAGTTCTCCCGCTTTGGAACCTCACGCTGCGGCTGGCCATCACGCCCCATTCTCTCAAT	Cluster_121	411	0	405	0	6	0	0	0	0	0	0	0
na	k__Fungi	p__Ascomycota	c__Lecanoromycetes	o__Lecanorales	f__Lecanoraceae	g__Rhizoplaca	s__Rhizoplaca_parilis	Rhizoplaca_parilis	97.351	100	6.22e-68	151	M03757:27:000000000-C9Y5L:1:2118:12951:9856	CACCCCTCAAGCTCGGCTTGGTACTGGGTCTTCGCCCCCGGGGGCGGGCCCGAAAGTCAGTGGCGGTCCGGCGTGACTTCGAGCGTAGTAAATCTTCTCCCGCTTTGGAAGCTCGCGCTGCGGCCGGCCATCAACGCCCAAATCTTTCAAT	Cluster_687	61	0	0	0	0	0	0	3	0	0	0	58
na	k__Fungi	p__Ascomycota	c__Lecanoromycetes	o__Lecanorales	f__Lecanoraceae	g__Rhizoplaca	s__Rhizoplaca_polymorpha	Rhizoplaca_polymorpha	100	100	1.32e-74	150	M03757:27:000000000-C9Y5L:1:1101:3357:9779	CACCCCTCAAGCTCAGCTTGGTATTGGGTCTTCGCCCCCGCGGCGGGCCCGAAAGTCAGTGGCGGTCTGGCGTGACTTCGAGCGTAGTAAATCTTCTCCCGCTTTGGAAGCTCGCGCTGCGGCCGGCCATCAACGCCCAAATCTTTCAAT	Cluster_18	1629	0	0	304	1	36	0	377	0	4	0	907
na	k__Fungi	p__Ascomycota	c__Lecanoromycetes	o__Lecanorales	f__Lecanoraceae	g__Rhizoplaca	s__Rhizoplaca_polymorpha	Rhizoplaca_polymorpha	94.667	100	1.02e-60	150	M03757:27:000000000-C9Y5L:1:1101:22404:6772	CACCCCTCAAGCTTAGCTTGGTATTGGGTCTCGCCTTCGCGGCGGGCCCGAAAGTCAGTGGCGGTCTGGCGTGGCTTCAAGCGTAGTAAATCTTCTCCCGCTTTGGAAGCTCGCGCTGCGGCCGGCTATAACGCCCAAATCTTTCAAT	Cluster_56	786	0	786	0	0	0	0	0	0	0	0	0
na	k__Fungi	p__Ascomycota	c__Lecanoromycetes	o__Lecanorales	f__Lecanoraceae	g__Rhizoplaca	s__Rhizoplaca_polymorpha	Rhizoplaca_polymorpha	95.364	100	6.26e-63	151	M03757:27:000000000-C9Y5L:1:2103:6646:18943	CACCCCTCAAGCTCAGCTTGGTATTGGGACTTCGCCTTCCGAGGCGTGCCCGAAAGTCAGTGGCGGCCCGGCGTGACTTCGAGCGTAGTAAATCTTCTCCCGCTTTGGAAGCTCGCGCTGCGGCCGGCCATCAACGCCCAAATCTTTCAAT	Cluster_505	90	2	1	4	0	12	0	7	0	0	0	64
na	k__Fungi	p__Ascomycota	c__Lecanoromycetes	o__Lecanorales	f__Lecanoraceae	g__Rhizoplaca	s__Rhizoplaca_polymorpha	Rhizoplaca_polymorpha	93.377	100	6.3e-58	151	M03757:27:000000000-C9Y5L:1:1107:19623:16860	CACCCCTCAAGCTCAGCTTGGTATTGGGTCTTCGCCCCCCGGGGCGGGCCCGAAAGTCAGTGGCGGTCCGGTGTGACTTCGAGCGTAGTAAATCTTCTCCCGCTTTGGAAGCTCACCCCGTGGCCGGCCATCAACGCCCAACTTTTTCAAT	Cluster_681	30	1	27	0	0	0	0	0	2	0	0	0
na	k__Fungi	p__Ascomycota	c__Lecanoromycetes	o__Lecanorales	f__Lecanoraceae	g__Rhizoplaca	s__Rhizoplaca_porteri	Rhizoplaca_porteri	99.333	100	6.12e-73	150	M03757:27:000000000-C9Y5L:1:1101:13928:4169	CACCCCTCAAGCCCAGCTTGGTATTGGGTCTTCGCCCCCGCGGCGGGCCCGAAAGTCAGTGGCGGTCCGGCGTGACTTCGAGCGTAGTAAATCTTCTCCCGCTTTGGAAGCTCGCGCTGCGGCCGGCCATAAACGCCCGAATCTTTCAAT	Cluster_27	1176	9	0	197	0	48	0	42	0	0	0	880
na	k__Fungi	p__Ascomycota	c__Lecanoromycetes	o__Lecanorales	f__Lecanoraceae	g__Rhizoplaca	s__Rhizoplaca_porteri	Rhizoplaca_porteri	92.667	100	1.03e-55	150	M03757:27:000000000-C9Y5L:1:1101:27121:7138	CACCCCTCAAGCGTAGCTTGGTATTGGGTCTTCGCCCCCGCGGCGGGCCCGAAAGTCAGTGGCGGTCCGGCGTGTCTTCGAGCGTAGTAAAATTTCTCCCGCTTTGGAAGCTCACGCTGTGGCTGGCCATAACGCCCAACCTTTCAAT	Cluster_311	114	0	0	0	0	0	0	0	0	114	0	0
na	k__Fungi	p__Ascomycota	c__Lecanoromycetes	o__Lecanorales	f__Lecanoraceae	g__Rhizoplaca	s__Rhizoplaca_porteri	Rhizoplaca_porteri	98	100	1.33e-69	150	M03757:27:000000000-C9Y5L:1:1102:22990:24870	CACCCCTCAAGCCCAGCTTGGTATTGGGTCTTCGCCCTCGCGGCGGGCCCGAAAGTCAGTGGCGGTCCGGCGTGACTTCGAGCGTAGTAAATCTTCTCCCGCTTTGGAAGCTCGCGCAACGGCCGGCCATAAACGCCCAAATCTTTCAAT	Cluster_862	20	0	0	0	0	20	0	0	0	0	0	0
na	k__Fungi	p__Ascomycota	c__Lecanoromycetes	o__Lecanorales	f__Lecanoraceae	g__Rhizoplaca	s__Rhizoplaca_sp	Rhizoplaca_sp	100	100	4.7e-74	149	M02696:67:000000000-B44VG:1:1105:17322:24253	CACCCCTCAAGCTCAGCTTGGTATTAGGTCTTCGCCCCCGTGGCGGGCCCGAAATTCAGTGGCGGTCCGGCGTGACTTCGAGCGTAGTAAAATTTCTCCCGCTTTGGAAGCTCACGCTGCGGCTGGCCAGAACGCCTATCGTTTCCCAC	Cluster_820	22	22	0	0	0	0	0	0	0	0	0	0
na	k__Fungi	p__Ascomycota	c__Lecanoromycetes	o__Lecanorales	f__Lecanoraceae	g__Rhizoplaca	s__Rhizoplaca_sp	Rhizoplaca_sp	100	100	1.32e-74	150	M03757:27:000000000-C9Y5L:1:1110:8207:22318	CACCCCTCAAGCTCAGCTTGGTATTGGGTCTTCGCCTCCTCGGCGGGCCCGAAAGTCAGTGGCGGTCCGGGGCGACTTCGAGCGTAGTAAATCTTCTCCCGCTTTGGAAGCTCGCGCCGCGGCCGGCCATCAACGCCCAAATCTTTCAAT	Cluster_112	444	0	0	9	0	0	0	7	0	0	0	428
na	k__Fungi	p__Ascomycota	c__Lecanoromycetes	o__Lecanorales	f__Lecanoraceae	g__Rhizoplaca	s__Rhizoplaca_subdiscrepans	Rhizoplaca_subdiscrepans	100	100	1.32e-74	150	M03757:27:000000000-C9Y5L:1:1101:7384:4547	CACCCCTCAAGCTCAGCTTGGTATTAGGTCCACGCCCCCGCGGCGGGCCGGAAATGCAGTGGCGGTCCGGTGTGACTTCGAGCGTAGTAATTATCCTCCCGCTTTGGAAGCTCGCGCTGCGGCCGGCCAGAACGCCTACAGTTAATCAAC	Cluster_127	334	0	279	0	54	0	0	1	0	0	0	0
na	k__Fungi	p__Ascomycota	c__Lecanoromycetes	o__Lecanorales	f__Lecanoraceae	g__Rhizoplaca	s__Rhizoplaca_subdiscrepans	Rhizoplaca_subdiscrepans	98.675	100	7.98e-72	151	M03757:27:000000000-C9Y5L:1:1103:24192:21365	CACCCCTCAAGCTCGGCTTGGTATTGGGTCTTCGCCCCCGCGGCGGGCCCGAAATTCAGTGACGGTCCGGTGTGACTTCGAGCGTAGTAAATTCTCTCCCGCTTTGGAAGCTCACAGTACGGCCGGCCAGGAACACCCCAATTTTTCACAC	Cluster_1894	16	0	0	0	0	0	0	12	0	4	0	0
na	k__Fungi	p__Ascomycota	c__Lecanoromycetes	o__Lecanorales	f__Lecanoraceae	g__Rhizoplaca	s__Rhizoplaca_subdiscrepans	Rhizoplaca_subdiscrepans	98.675	100	7.98e-72	151	M03757:27:000000000-C9Y5L:1:1101:4165:18483	CACCCCTCAAGCTCGGCTTGGTGTTGGGTCTTCGCCCCCGCGGCGGGCCCGAAATTCAGTGACGGTCCGGTGTGACTTCGAGCGTAGTAAATTCTCTCCCGCTTTGGAAGCTCACAGTGCGGCCGGCCAGGAACACCCCAATTTTTCACAC	Cluster_82	564	0	0	248	0	0	0	232	0	83	0	1
na	k__Fungi	p__Ascomycota	c__Lecanoromycetes	o__Lecanorales	f__Lecanoraceae	g__unidentified	s__Lecanoraceae_sp	Lecanoraceae_sp	99.324	100	7.8e-72	148	M03757:27:000000000-C9Y5L:1:1101:28775:13833	CACCCCTCAAGCGTAGCTTGGTATTGGGCCTTCGCCCCCGCGGCGGGCCCGAAAGTCAGTGGCGGTCCGGCGCGACTTCAAGCGTAGTAAAATACCTCCCGCTTCGGAAGCTCGCGCCGTGGTCGGCCAGAACGCCCAACTTTTCAAT	Cluster_700	31	0	0	0	0	31	0	0	0	0	0	0
na	k__Fungi	p__Ascomycota	c__Lecanoromycetes	o__Lecanorales	f__Lecanoraceae	g__unidentified	s__Lecanoraceae_sp	Lecanoraceae_sp	90.58	92.6174	1.05e-45	138	M03757:27:000000000-C9Y5L:1:1101:26206:10759	CACCCCTCAAGCGTAGCTTGGTGTTGGGTCTTCGCCTTCGCGGCGGGCCCGAAAGTCAGTGGCGGTTCGGCGTGACTTCGAGCGTAATAAAATCTTCTCCCGCTTTGGAAGCTCACGTTGTGGCCGGCCATAACGCCCAACTCTTCAAT	Cluster_120	412	0	0	0	0	412	0	0	0	0	0	0
na	k__Fungi	p__Ascomycota	c__Lecanoromycetes	o__Lecanorales	f__Lecanoraceae	g__unidentified	s__Lecanoraceae_sp	Lecanoraceae_sp	95.27	100	2.82e-61	148	M03757:27:000000000-C9Y5L:1:1101:21982:17549	CACCCCTCAAGCCTAGCTTGGTATTGGGCCTTCGCCCCCGCGGCGGGCCCGAAATTCAGTGGCGGTCCGATGCGACTTCAAGCGTAGTAAAATACCTCCCGCTTTGGAAGCTCGCGCCGTGGCCGGCCATAACGCCCACTTTTCAAT	Cluster_344	103	0	0	0	0	103	0	0	0	0	0	0
na	k__Fungi	p__Ascomycota	c__Lecanoromycetes	o__Lecanorales	f__Lecanoraceae	g__unidentified	s__Lecanoraceae_sp	Lecanoraceae_sp	96.622	100	3.65e-65	148	M03757:27:000000000-C9Y5L:1:1101:19844:17447	CACCCCTCAAGCCTAGCTTGGTATTGGGCCTTCGCCCCCGCGGCGGGCCCGAAAGTCAGTGGCGGTCCGGTGTGACTTCAAGCGTAGTAAAATACCTCCCGCTTTGGAAGCTCGCGCCGTGGCCGGCCATAACGCCCAACTTTTCAAT	Cluster_408	73	0	0	0	73	0	0	0	0	0	0	0
na	k__Fungi	p__Ascomycota	c__Lecanoromycetes	o__Lecanorales	f__Lecanoraceae	g__unidentified	s__Lecanoraceae_sp	Lecanoraceae_sp	88.158	100	4.98e-44	152	M03757:27:000000000-C9Y5L:1:1103:8479:16439	CACCCCTCAAGCTCCGCTTGGTATTGGGCCTTCGTCTTCCGGGGACGGGCCCGAAAGTCAGTGGCGGTCCGGTGTGGCTTCGAGCGTAGTAAATTCCTCCCGCTTTGGAAGCTCGCGCCGTGGTCGGCCAGAACTCCCCCAATTTTTCAAT	Cluster_434	57	0	0	0	57	0	0	0	0	0	0	0
na	k__Fungi	p__Ascomycota	c__Lecanoromycetes	o__Lecanorales	f__Lecanoraceae	g__unidentified	s__Lecanoraceae_sp	Lecanoraceae_sp	99.329	100	6.07e-73	149	M02696:5:000000000-BW5RL:1:1108:19804:20783	CACCCCTCAAGCTCTGCTTGGTGTTGGGCCTCGCCCCCTGGGCGGACCCGAAACTCAGTGGCGGCCCGGCGTGACTTCGAGCGTAGTAAATTATCTCCCGCTTTGAAAGTTCGCGTCGAGACCGGCCAACAAGCCTTTTTATTCTCAAT	Cluster_577	89	1	1	0	0	0	0	0	6	0	81	0
na	k__Fungi	p__Ascomycota	c__Lecanoromycetes	o__Lecanorales	f__Lecanoraceae	Multi-affiliation	Multi-affiliation	multi-subject	multi-identity	100	1.7e-63	multi-alignment-lg	M03757:27:000000000-C9Y5L:1:1104:28859:12164	CACCCCTCAAGCGTAGCTTGGTATTGGGCCTTCGCCCCCGCGGCGGACCCGAAAGTCAGTGGCGGTCCGGTGTGACTTCAAGCGTAGTAAAATACCTCCCGCTTTGGAAGCTCGTGCCGTGGCCGGCCAGAACGCCCAACCTTTCAAT	Cluster_1227	19	0	0	0	19	0	0	0	0	0	0	0
na	k__Fungi	p__Ascomycota	c__Lecanoromycetes	o__Lecanorales	f__Parmeliaceae	g__Canoparmelia	s__Canoparmelia_sp	Canoparmelia_sp	91.912	87.6623	2.35e-47	136	M03757:27:000000000-C9Y5L:1:1102:11922:11726	CACCCCTCAAGCGTAGCTTGGTATTGGGCCCTCGCCCCCCTGGGCGTGCCCGAAAATCAGTGGCGGTCCGGTGTGACTTCAAGCGTAGTAAAATTCTCCCGCTTTGGAAAGTTCGCGTCGCGGCCTGCCAGAACAGCCCAACTTGTTTTCAATG	Cluster_161	463	0	463	0	0	0	0	0	0	0	0	0
na	k__Fungi	p__Ascomycota	c__Lecanoromycetes	o__Lecanorales	f__Parmeliaceae	g__Evernia	s__Evernia_mesomorpha	Evernia_mesomorpha	100	100	2.9e-76	153	M03757:27:000000000-C9Y5L:1:1102:16471:8540	CACCCCTCAAGCGTAGCTTGGTATTGGGTTCTCGCCCCCGCGGCGTGCCCGAAAAACAGTGGCGGTCCGGCGTGACTTTAAGCGTAGTAAATTTTCATCCCGCTTTGAAAGTTCGCCCCGTGGCCGGCCAGATAACCCTTTGTCGTTTTCAAT	Cluster_359	85	0	0	0	0	61	0	0	0	24	0	0
na	k__Fungi	p__Ascomycota	c__Lecanoromycetes	o__Lecanorales	f__Parmeliaceae	g__Flavopunctelia	s__Flavopunctelia_soredica	Flavopunctelia_soredica	99.329	100	2.18e-72	149	M03757:27:000000000-C9Y5L:1:1104:15818:20963	CACCCCTCAAGCGTAGCTTGGTATTGGGTCTTCGTCCCCGCGGCGTACCCGAAAATCAGTGGCGGTCCGGCGTGTCTTTAAGCGTAGTAATCTTGTCCCGCTTTGAAAGTTTGCGGCGTGATCGGCCAGACAACCCCATTTGCTTTAAT	Cluster_829	25	0	25	0	0	0	0	0	0	0	0	0
na	k__Fungi	p__Ascomycota	c__Lecanoromycetes	o__Lecanorales	f__Parmeliaceae	g__Melanohalea	s__Melanohalea_elegantula	Melanohalea_elegantula	100	100	1.68e-73	148	M02696:67:000000000-B44VG:1:1101:2793:17275	CACCCCTCAAGCGTAGCTTGGTATTGGGCCTTCGCCCCCGCGGCGTGCCCGAAAAGCAGTGGCGGTCCGCAGCGACTTTAAGCGTAGTAAATTTCTCCCGCTTTGAAAGTTCGCCCCGCGGCCGGCCAGACAACCCCATTATTCCAAT	Cluster_11	2209	79	29	696	138	0	241	425	27	571	0	3
na	k__Fungi	p__Ascomycota	c__Lecanoromycetes	o__Lecanorales	f__Parmeliaceae	g__Melanohalea	s__Melanohalea_elegantula	Melanohalea_elegantula	98.649	100	3.63e-70	148	M03757:27:000000000-C9Y5L:1:1101:12613:19663	CACCCCTCAAGCGTAGCTTGGTGTTGGGCCTTCGCCCCCGCGGCGTGCCCGAAAAGCAGTGGCGGTCCGGAGCGACTTTAAGCGTAGTAAATTTCTCCCGCTTTCAAAGTTCGCCCCGCGGCCGGCCAGACAACCCCATTATTCCAAT	Cluster_157	332	0	98	0	0	0	178	0	0	56	0	0
na	k__Fungi	p__Ascomycota	c__Lecanoromycetes	o__Lecanorales	f__Parmeliaceae	g__Melanohalea	s__Melanohalea_elegantula	Melanohalea_elegantula	97.297	100	7.85e-67	148	M03757:27:000000000-C9Y5L:1:2108:24741:14395	CACCCCTCAAGCGTAGCTTGGTCTTGGGCCCTCGCCCCCGCGGCGTGCCCGAAAAGCAGTGGCGGTCCGGGGTGACTTTAAGCGTAGTAAATTTCTCCCGCTTTGAAAGTTCGCCCCGCGGCCGGCCAGACAACCCCATTATTCCAAT	Cluster_1069	32	0	6	0	3	0	0	23	0	0	0	0
na	k__Fungi	p__Ascomycota	c__Lecanoromycetes	o__Lecanorales	f__Parmeliaceae	g__Melanohalea	s__Melanohalea_elegantula	Melanohalea_elegantula	98.649	100	3.63e-70	148	M03757:27:000000000-C9Y5L:1:1104:22609:19447	CACCCCTCAAGCGCAGCTTGGTATTGGGCCCTCGCCCCCGCGGCGTGCCCGAAAAGCAGTGGCGGTCCGCAGCGACTTTAAGCGTAGTAAATTTCTCCCGCTTTGAAAGTTCGCCCCGCGGCCGGCCAGACAACCCCATTATTCCAAT	Cluster_1154	18	0	1	0	0	0	0	4	2	11	0	0
na	k__Fungi	p__Ascomycota	c__Lecanoromycetes	o__Lecanorales	f__Parmeliaceae	g__Melanohalea	s__Melanohalea_exasperatula	Melanohalea_exasperatula	100	100	1.68e-73	148	M03757:27:000000000-C9Y5L:1:1113:13395:22250	CACCCCTCAAGCGAAGCTTGGTATTGGGCCCTCGCCCCCGCGGCGTGCCCGAAAAGCAGTGGCGGTCCGGAGCGACTTTAAGCGTAGTAAATTTCTCCCGCTTTGAAAGTCCGCCCCGCGGCCGGCCAGACAACCTCATTATTCCAAT	Cluster_196	261	0	0	0	0	0	2	0	0	259	0	0
na	k__Fungi	p__Ascomycota	c__Lecanoromycetes	o__Lecanorales	f__Parmeliaceae	g__Melanohalea	s__Melanohalea_mexicana	Melanohalea_mexicana	99.324	97.3684	8.05e-72	148	M03757:27:000000000-C9Y5L:1:1101:27558:9131	CACCCCTCAAGCGTAGCTTGGTATTGGGCCTTCGCCCCCGCGGCGTGCCCGAAAAGCAGTGGCGGTCCGGAGCGACTTTAAGCGTAGTAAATTTCTCCCGCTTTGAAGGTTCGCCCCGCGGCCGGCCAGACAACCCCCTTATTCCAATCAAT	Cluster_186	228	0	0	0	0	0	82	0	0	146	0	0
na	k__Fungi	p__Ascomycota	c__Lecanoromycetes	o__Lecanorales	f__Parmeliaceae	g__Melanohalea	s__Melanohalea_mexicana	Melanohalea_mexicana	99.324	100	7.8e-72	148	M03757:27:000000000-C9Y5L:1:1106:21389:16232	CACCCCTCAAGCGTAGCTTGGTATTGGGCCTTCGCCCCCGCGGCGTGCCCGAAAAGCAGTGGCGGTCCGGAGCGACTTTAAGCGTAGTAAATTTCTCCCGCTTTGAAGGTTCGCCCCGCGGCCGGCCAGACAACCCCCTTATTCCAAT	Cluster_102	482	1	101	1	0	0	22	0	16	341	0	0
na	k__Fungi	p__Ascomycota	c__Lecanoromycetes	o__Lecanorales	f__Parmeliaceae	g__Montanelia	s__Montanelia_tominii	Montanelia_tominii	96.689	100	8.04e-67	151	M03757:27:000000000-C9Y5L:1:1110:20349:17165	CACCCCTCAAGCGTAGCTTGGTATTGGGCCTTCGCCCCCGCGGCGTGCCCGAAAAGCAGTGGCGGTCCGCAGCGACTTTAAGCGTAGTAAATTTTATCCCGCTTTGAAAAGTTCGCCTCGCGGCCGGCCAGACAACCCCATGAATTCCAAT	Cluster_1500	22	0	1	0	3	0	0	18	0	0	0	0
na	k__Fungi	p__Ascomycota	c__Lecanoromycetes	o__Lecanorales	f__Parmeliaceae	g__Montanelia	s__Montanelia_tominii	Montanelia_tominii	100	100	3.69e-75	151	M03757:27:000000000-C9Y5L:1:1101:13711:2720	CACCCCTCAAGCGTAGCTTGGTCTTGGGCCCTCGCCCCCGCGGCGTGCCCGAAAAGCAGTGGCGGTCCGGGGTGACTTTAAGCGTAGTAAATTTTATCCCGCTTTGAAAAGTTCGCCTCGCGGCCGGCCAGACAACCCCATGAATTCCAAT	Cluster_16	1616	0	1005	0	134	0	0	371	0	0	0	106
na	k__Fungi	p__Ascomycota	c__Lecanoromycetes	o__Lecanorales	f__Parmeliaceae	g__Protoparmelia	s__Protoparmelia_badia	Protoparmelia_badia	95.302	100	2.22e-62	149	M03757:27:000000000-C9Y5L:1:1101:10955:5101	CACCCCTCAAGCGTAGCTTGGTACTGGGCCTTCGCCCCCGCGGCGGGCTCGAAAAGTATTGGCGGTCCGGCGTAGACTTCAAGTGTAGTAAGCATCTCCCGCTCTAGAAGTCGCGTCGTGGCCCGCCAGATAACCCCCATGATTTCCAT	Cluster_65	645	0	0	0	645	0	0	0	0	0	0	0
na	k__Fungi	p__Ascomycota	c__Lecanoromycetes	o__Lecanorales	f__Parmeliaceae	g__Protoparmelia	s__Protoparmelia_badia	Protoparmelia_badia	97.315	100	2.2e-67	149	M03757:27:000000000-C9Y5L:1:1101:20752:4065	CACCCCTCAAGCGTTGCTTGGTATTGAGCCTTCGCCCCCGCGGCGGGCTCGAAAAGTATTGGCGGCTCGGCGTAGACTTCAAGTGTAGTAAACTTCTCCCGCTCTAGAAGTCGCGTCGTGGCCCGCCAGATAACCCCCATGATTTCCAT	Cluster_81	735	0	0	0	0	735	0	0	0	0	0	0
na	k__Fungi	p__Ascomycota	c__Lecanoromycetes	o__Lecanorales	f__Parmeliaceae	g__Usnea	s__Usnea_intermedia	Usnea_intermedia	100	100	1.68e-73	148	M03757:27:000000000-C9Y5L:1:1101:21667:23412	CACCCCTCAAGCACAGCTTGGTATTGGGTCTCGCCCCCCGGGCGTGCCCGAAAAGCAGTGGCGGTCCGGAGCGACTTTAAGCGTAGTAAATTTTCATCCCGCTTTGAAAGATCGTCTCGGGGCTGGCCAGAAACCCAAAATTTTTCAT	Cluster_445	63	0	0	0	0	0	0	0	0	63	0	0
na	k__Fungi	p__Ascomycota	c__Lecanoromycetes	o__Lecanorales	f__Parmeliaceae	g__Xanthoparmelia	s__Xanthoparmelia_cumberlandia	Xanthoparmelia_cumberlandia	96.622	100	3.65e-65	148	M03757:27:000000000-C9Y5L:1:1101:13480:8288	CACCCCTCAAGCGTAGCTTGGTGTTGGGCCTTCGCCCCCGCGGCGTGCCCGAAAAACAGTGGCGGTCCGGCGTGACTTTAAGCGTAGTAACATCTTCCCGCTCTAGAGTACTCGCCGTGGCCGGCCAAAGAACCCCATATACTTTTAT	Cluster_355	81	0	0	81	0	0	0	0	0	0	0	0
na	k__Fungi	p__Ascomycota	c__Lecanoromycetes	o__Lecanorales	f__Parmeliaceae	g__Xanthoparmelia	s__Xanthoparmelia_cumberlandia	Xanthoparmelia_cumberlandia	97.222	97.2973	1.31e-64	144	M03757:27:000000000-C9Y5L:1:1114:21753:5452	CACCCCTCAAGCGCAGCTTGGTGTTGGGCCTTCGCCCCCGCGGCGTGCCCGAAAAACAGTGGCGGTCCGGCGTGACTTTAAGCGTAGTAACATCTTCCCGCTCTAGAGTTCTCGCCGTGGCCGGCCAAAGAACCCCATATACTTTGAT	Cluster_58	1077	0	179	47	0	0	488	354	9	0	0	0
na	k__Fungi	p__Ascomycota	c__Lecanoromycetes	o__Lecanorales	f__Parmeliaceae	g__Xanthoparmelia	s__Xanthoparmelia_isidiovagans	Xanthoparmelia_isidiovagans	95.172	97.973	3.68e-60	145	M03757:27:000000000-C9Y5L:1:1101:17513:11758	CACCCCTCAAGCGCAGCTTGGTGTTGGGCCCTCGCCCCCGCGGCGTGCCCGAAAAACAGTGGCGGTTCGGCGTGACTTGAAGCGTAGTAATATCCTCCCGCTCTCGAGTGCTCGCCGTGGCCGGCCAATGAACCCCATTTACTTCAAT	Cluster_125	342	0	342	0	0	0	0	0	0	0	0	0
na	k__Fungi	p__Ascomycota	c__Lecanoromycetes	o__Lecanorales	f__Parmeliaceae	g__Xanthoparmelia	s__Xanthoparmelia_isidiovagans	Xanthoparmelia_isidiovagans	93.919	100	1.71e-58	148	M03757:27:000000000-C9Y5L:1:1114:4656:17881	CACCCTTCAAGCGCAGCTTGGTATTGGGCTTTCGCCCCTGCGGCGTGCCCGGAAAACAGTGGCGGTCCGGCGTGACTTTAAGCGTAGTAATATCTTCCCGCTCTAGAGTACTCGCCGTGGCCGGCCAAAGAACCCCATTTACTTCTAT	Cluster_1326	21	0	0	0	0	0	0	0	21	0	0	0
na	k__Fungi	p__Ascomycota	c__Lecanoromycetes	o__Lecanorales	f__Parmeliaceae	g__Xanthoparmelia	s__Xanthoparmelia_isidiovagans	Xanthoparmelia_isidiovagans	94.595	100	3.68e-60	148	M03757:27:000000000-C9Y5L:1:1113:9855:17957	CACCCTTCAAGCGCAGCTTGGTATTGGGCCTTCGCCCATGCGGCGTGCCCGAAAAACAGTGGCGGTCCGGCGTGACTTTAAGCGTAGTAATATCTTCCCGCTCTAGAGTACTCGCCGTGGCCGGCCAAAGAACCCCATTTACTTCTAT	Cluster_1527	17	0	0	0	0	0	0	0	17	0	0	0
na	k__Fungi	p__Ascomycota	c__Lecanoromycetes	o__Lecanorales	f__Parmeliaceae	g__Xanthoparmelia	s__Xanthoparmelia_mexicana	Xanthoparmelia_mexicana	97.973	100	1.69e-68	148	M03757:27:000000000-C9Y5L:1:1101:16497:4329	CACCCCTCAAGCGCAGCTTGGTATTGGGCCCTCGCCCCCGCGGCGTGCCCGAAAAATAGTGGCGGTCACGCGTGACTTTAAGCGTAGTAATTTCTCCCCGCTCCAGAGTTCTCGCCGTGGCCGGCCAAAGAGCCTCATTTACTTTTAT	Cluster_29	1149	0	1020	0	112	0	0	0	3	14	0	0
na	k__Fungi	p__Ascomycota	c__Lecanoromycetes	o__Lecanorales	f__Parmeliaceae	g__Xanthoparmelia	s__Xanthoparmelia_mexicana	Xanthoparmelia_mexicana	97.973	100	6.02e-68	148	M03757:27:000000000-C9Y5L:1:1108:16484:12230	CACCCCTCAAGCGCAGCTTGGTATTGGGCCCTCGCCCCCGCGGCGTGCCCGAAAAACAGTGGCGGTCACGCGTGACTTTAAGCGTAGTAATTTCTCCCCGCTCCGGAGTTCTCGCCGTGGCCGGCCAAGAGCCCCATTTACTTTTAT	Cluster_890	23	0	0	0	0	0	0	0	23	0	0	0
na	k__Fungi	p__Ascomycota	c__Lecanoromycetes	o__Lecanorales	f__Parmeliaceae	g__Xanthoparmelia	s__Xanthoparmelia_plittii	Xanthoparmelia_plittii	97.241	97.973	3.65e-65	145	M02696:5:000000000-BW5RL:1:1101:15242:14607	CACCCCTCAAGCGCAGCTTGGTATTGGGCCCTCGCCCCCGTGGCGTGCCCGAAAAACAGTGGCGGTCACGCGTGACTCTAAGCGTAGTAATTTCTCCCCGCTTCAGAGTTTTCGCCGTGGCCGGCCAAAGAGCCCCATTTACTTTAAT	Cluster_75	573	0	0	0	0	0	250	27	0	0	0	296
na	k__Fungi	p__Ascomycota	c__Lecanoromycetes	o__Lecanorales	f__Parmeliaceae	g__Xanthoparmelia	s__Xanthoparmelia_plittii	Xanthoparmelia_plittii	100	100	1.68e-73	148	M03757:27:000000000-C9Y5L:1:1101:10765:4287	CACCCCTCAAGCGCAGCTTGGTATTGGGCCCTCGCCCCCGCGGCGTGCCCGAAAAGCAGTGGCGGTCACGCGTGACTTTAAGCGTAGTAATTTCTCCCCGCTTCAGAGTTCTCGCCGTGGCCGGCCAAAGAGCCCCATTTACTTTTAT	Cluster_184	210	0	0	0	0	0	0	0	0	210	0	0
na	k__Fungi	p__Ascomycota	c__Lecanoromycetes	o__Lecanorales	f__Parmeliaceae	g__Xanthoparmelia	s__Xanthoparmelia_subhosseana	Xanthoparmelia_subhosseana	99.27	93.1973	1.01e-65	137	M03757:27:000000000-C9Y5L:1:1101:13212:11464	CACCCTTCAAGCGCAGCTTGGTATTGGGCCTTCGCCCATGCGGCGTGCCCGAAAAACAGTGGCGGTCCGGCGTGACTTTAAGCGTAGTAACATTTTCCCGCTCTAAAGCACTCGTCGTGGCCGGCCAGAGAACCTATATATTTTCAT	Cluster_153	283	0	0	0	0	0	0	0	283	0	0	0
na	k__Fungi	p__Ascomycota	c__Lecanoromycetes	o__Lecanorales	f__Parmeliaceae	g__Xanthoparmelia	s__Xanthoparmelia_verruculifera	Xanthoparmelia_verruculifera	100	93.1973	2.17e-67	137	M03757:27:000000000-C9Y5L:1:1101:22593:2048	CACCCTTCAAGCGCAGCTTGGTATTGGGCCTTCGCCCCTGCGGCGTGCCCGAAAAACAGTGGCGGTCCGGCGTGACTTTAAGCGTAGTAACATCTTCCCGCTTTAAAGCACTCGTTGTGGCCGGCCAGAGAACCTATTTATTTCCAT	Cluster_95	909	0	0	174	0	0	0	182	408	0	0	145
na	k__Fungi	p__Ascomycota	c__Lecanoromycetes	o__Lecanorales	f__Parmeliaceae	g__Xanthoparmelia	s__Xanthoparmelia_wyomingica	Xanthoparmelia_wyomingica	99.324	100	7.8e-72	148	M03757:27:000000000-C9Y5L:1:1101:7233:7069	CACCCCTCAAGCGCAGCTTGGTGTTGGGCCCTCGCCCCCGCGGCGTGCCCGAAAAACAGTGGCGGTCCGGTGTGACTTTAAGCGTAGTAATATCATCCCGCTCTAGAGTACTCGCCGTGGCCGGCCAAAGAACCCCATTTACTTTTAT	Cluster_77	799	0	0	0	91	494	0	0	214	0	0	0
na	k__Fungi	p__Ascomycota	c__Lecanoromycetes	o__Lecanorales	f__Porpidiaceae	g__Oxnerella	s__Oxnerella_sp	Oxnerella_sp	98.065	98.7261	2.32e-72	155	M03757:27:000000000-C9Y5L:1:1115:17016:20232	CACCCCTCAAGCACTGCTTGGTCTTGGGCCTCGCCCCCGCGGCGGGCCTGGAATCCAGTGGCGGTCCAGCGAGACTTCCGGCGATAGCAAGATTTCATATCCCGCTTTGGAAGCCTCTCGCTGCGTGCCGGCCAGACAACCCCCACGATCTATCAAT	Cluster_551	101	0	0	1	0	0	0	8	0	0	92	0
na	k__Fungi	p__Ascomycota	c__Lecanoromycetes	o__Lecanorales	f__Porpidiaceae	g__Oxnerella	s__Oxnerella_sp	Oxnerella_sp	98.71	98.7261	4.99e-74	155	M02696:67:000000000-B44VG:1:1104:17636:2802	CACCCCTCAAGCACTGCTTGGTCTTGGGCCCCGCCCCCGCGGCGGGCCTGGAATCCAGTGGCGGCCCAGCGAGACTTCAGGCGATAGCAAGATTTCATATCCCGCTTTGGAAGCCTCTCGCTGCGTGCCGGCCAGACAACCCCCACGATCTATCAAC	Cluster_179	375	48	0	257	11	0	0	30	0	0	3	26
na	k__Fungi	p__Ascomycota	c__Lecanoromycetes	o__Lecanorales	f__Porpidiaceae	g__Oxnerella	s__Oxnerella_sp	Oxnerella_sp	89.809	98.7261	1.11e-50	157	M02696:67:000000000-B44VG:1:1116:25895:12665	CACCTCTCAAGCACCGCTTGGTCTTGGGCCTCGCCCCCGCGGCGGGCCTGAAATTCAGTGGCGGTCCAGTGGGACTTCAAGCGTAGCAAGATTTCTACATCCCGCTTTGGAAGCCTCTCGCTGCGTGCCGGCCAGATAACCCCACTATTCTATCAAT	Cluster_273	310	105	0	0	0	72	0	0	0	0	0	133
na	k__Fungi	p__Ascomycota	c__Lecanoromycetes	o__Lecanorales	f__Porpidiaceae	g__Oxnerella	s__Oxnerella_sp	Oxnerella_sp	96.129	98.7261	2.34e-67	155	M03757:27:000000000-C9Y5L:1:1109:18922:16247	CACCCCTCAAGCACTGCTTGGTATTGGGCTTCGCCCCCGTGGCGGGCCTGGAATTCAGTGGCGGTCCAGCGAGACTTCAGGCGATAGCAAGATTTCATATCCCGCTTTGGAAGCCTCTCGCTGCGTGCCGGCCAGACAACCCCCACGATCTATCAAC	Cluster_4295	14	0	0	12	1	0	0	0	0	0	1	0
na	k__Fungi	p__Ascomycota	c__Lecanoromycetes	o__Lecanorales	f__Psoraceae	g__Psora	s__Psora_decipiens	Psora_decipiens	95.062	100	1.13e-65	162	M03757:27:000000000-C9Y5L:1:1104:21789:16130	CATCCTTCAAGCGCAGCTTGGTTTTGGGTTTTCGCCCCCTAAAAAGGGCGTACCTTAAAAGTAAGTAGTGGCGGTCCGGAGCGTCTTACGAGCGAAGTAAAATATCATCTGTTCAGAAAGTGCGCTCCCGTGACCGGCCATAACCCGATTTTTTAATTCAAC	Cluster_1043	14	0	0	0	0	0	0	0	14	0	0	0
na	k__Fungi	p__Ascomycota	c__Lecanoromycetes	o__Lecanorales	f__Psoraceae	g__Psora	s__Psora_decipiens	Psora_decipiens	100	100	2.27e-77	155	M03757:27:000000000-C9Y5L:1:1101:17391:2156	CATCCTTCAAGCGCAGCTTGGTTTTGGGTTTTCGCCCCCTAAAAAGGGCGTACCTTAAAAGTAGTGGCGGTCCGGAGCGTCTTACGAACGAAGTAAAATATCTGTTCAGAAAGTGCGCTCCCGTGACCGGCCATAACCCGATTTTTTAATTCAAC	Cluster_62	674	0	0	0	0	0	0	0	674	0	0	0
na	k__Fungi	p__Ascomycota	c__Lecanoromycetes	o__Lecanorales	f__Psoraceae	g__Psora	s__Psora_nipponica	Psora_nipponica	95.364	100	6.16e-63	151	M03757:27:000000000-C9Y5L:1:1101:17425:14087	CACCCCTCAAGCGTAGCTTGGTTATGGGTTTTCGTCCCTTGGACGTACCTTAAAAGTAGTGGCGGTCCGGGGTGATTTTTGAGCGAAGTAAATTATTCCGCCCTGAAATCTCACCCTGTTCCTGCTAAAAAAAGCCGATTTACTTCAAT	Cluster_290	123	0	0	0	0	0	0	0	0	123	0	0
na	k__Fungi	p__Ascomycota	c__Lecanoromycetes	o__Lecanorales	f__Psoraceae	g__Psora	s__Psora_saviczii	Psora_saviczii	97.5	100	2.32e-72	160	M02696:67:000000000-B44VG:1:1101:20151:6618	CATCCTTCAAGCGCAGCTTGGTCTTGGGTTTTCGCCCCCTAAAAAGGGCGTACCTCAAAAGTAGTGGCGGTCCGGAGCGTCTTACGAACGAAGTAAATATCATCCGTTCAGAAAGTGCGCTCCCGTGACCGGCCATAACCCGATTTTTTAATTCAAC	Cluster_320	94	94	0	0	0	0	0	0	0	0	0	0
na	k__Fungi	p__Ascomycota	c__Lecanoromycetes	o__Lecanorales	f__Psoraceae	g__Psora	s__Psora_sp	Psora_sp	99.342	100	1.34e-74	152	M02696:67:000000000-B44VG:1:1101:21725:10989	CACCCCTCAAGCGTAGCTTGGTCTTGGGTTTTCGCCCCCGGGGCGTACCTCAAAAGCAGTAGCGGTCCAGAGTGATTTTTAAGCGAAGTAACTTTATTATCGGCTTTGAATTCTCGCTCGGTGTCCTGGCAAAAACACAACATCTTTCCAAT	Cluster_144	276	276	0	0	0	0	0	0	0	0	0	0
na	k__Fungi	p__Ascomycota	c__Lecanoromycetes	o__Lecanorales	f__Psoraceae	g__Psora	s__Psora_tuckermanii	Psora_tuckermanii	91.216	94.8052	1.09e-50	148	M02696:67:000000000-B44VG:1:1101:25513:13244	ACACCCTTCAAGCGTAGCTTGGTCTTGGGTTTCGTCCTTCAAGGGCGTCCCTCAAAAGTAGTGGCGGTCCAGAGTGATTTTCAAGCGAAGTATATTGTCCGCTTTGGAATCTCACTCCGTGTTCCTGTCGAATATTTCGAGACTTTGTCTCAAT	Cluster_90	725	725	0	0	0	0	0	0	0	0	0	0
na	k__Fungi	p__Ascomycota	c__Lecanoromycetes	o__Lecanorales	f__Psoraceae	g__Psora	s__Psora_tuckermanii	Psora_tuckermanii	91.892	94.8052	2.34e-52	148	M02696:67:000000000-B44VG:1:1104:18720:12939	ACACCCTTCAAGCGTGGCTTGGTCTTGGGTTTCGTCCCTCAAGGGCGTACCTCAAAAGTAGTGGCGGTCCAGAGTGATTTTCAAGCGAAGTATATTGTCCGCTTTGGAATCTCACTCCGTGTTCCTGTCAAATATTTCGAGACTTTGTCTCAAT	Cluster_626	34	34	0	0	0	0	0	0	0	0	0	0
na	k__Fungi	p__Ascomycota	c__Lecanoromycetes	o__Lecanorales	f__Psoraceae	g__Psora	s__Psora_tuckermanii	Psora_tuckermanii	91.946	94.2308	6.6e-53	149	M02696:67:000000000-B44VG:1:1110:11506:21515	ATACACCCTTCAAGCGTAGCTTGGTCTTGGGTTTCGTCCTTCAAGGACGTCCCTCAAAAGTAGTGGCGGTCCAGAGTGATTTTCAAGCGAAGTATATTGTCCGCTTTGGAATCTCACTCCGTGTTCCTGTCAAATATTTCGAGACTTTGTCTCAAT	Cluster_848	22	22	0	0	0	0	0	0	0	0	0	0
na	k__Fungi	p__Ascomycota	c__Lecanoromycetes	o__Lecanorales	f__Ramalinaceae	g__Lecania	s__Lecania_rabenhorstii	Lecania_rabenhorstii	95.425	100	4.88e-64	153	M03757:27:000000000-C9Y5L:1:1105:4137:7119	CACCCCTCAAGCGTAGCTTGGTATTGGGCCTCCGCTCCCCGGGGCGCGCCCGAAAAGCATTGGCGGTCCGGTGTGACTTTAAGCGTAGTAATTCTCTTCCGCTTTGAAAGTTCCCCCCGTGGCTGCCAGACAACCCCCGCAATTGTATTAAT	Cluster_817	33	0	0	0	0	0	0	0	33	0	0	0
na	k__Fungi	p__Ascomycota	c__Lecanoromycetes	o__Lecanorales	f__Ramalinaceae	g__Ramalina	s__Ramalina_sinensis	Ramalina_sinensis	100	100	8.61e-82	163	M03757:27:000000000-C9Y5L:1:1106:8521:8647	CACCACTCAAGCGTAGCTTGGTATTGGGTTCTTCGCCCGGGGTCTCCCGCGGCGTGCCCGAAAAGCATTGGCGGTCCGGAGCGACTTTAAGCGTAGTAAATTTTTCTCCCGCTTCGAAAGCCTCGCCCCGGGTCCGGCCAGACAACCCCCACATATATCTCAC	Cluster_743	26	0	0	0	0	0	0	0	0	26	0	0
na	k__Fungi	p__Ascomycota	c__Lecanoromycetes	o__Lecanorales	f__Ramalinaceae	g__Toninia	s__Toninia_squalida	Toninia_squalida	87.342	100	5.17e-44	158	M03757:27:000000000-C9Y5L:1:1103:25624:4124	CACCCCTCAAGCGTAGCTTGGTATTGGGCGTCGCTCCCCGCCAAGGGGCGTGCCTCAAAAGCAGTGGCGGTCCGGTGTGACTTTTGAACGTAGTAAATTCTCCCGTTCCGAAAGCCTTCGCGCTGTGGCCTGCCAGAAAACCACCAATTTTCTCAC	Cluster_495	50	0	0	50	0	0	0	0	0	0	0	0
na	k__Fungi	p__Ascomycota	c__Lecanoromycetes	o__Lecanorales	f__Ramalinaceae	g__Toninia	s__Toninia_squalida	Toninia_squalida	90.714	89.6104	3.04e-46	140	M02696:67:000000000-B44VG:1:2118:4686:5211	CACCCCTCAAGCGTAGCTTGGTATTGGGCGTCGCTTCCCGCCAAGGGGCGTGCCTCAAAAGTAGTGGCGGTCCGGTGTGACTTCTGAACGTAGTAAATTCTCCCGTTCCGGAAGCCTTCGCGCCGCGACCTGCCAGAAAACCCCCCATTTTCAC	Cluster_1123	14	1	0	0	0	0	0	0	0	0	0	13
na	k__Fungi	p__Ascomycota	c__Lecanoromycetes	o__Lecanorales	f__Ramalinaceae	g__Toninia	s__Toninia_thiopsora	Toninia_thiopsora	95.105	100	1.63e-58	143	M03757:27:000000000-C9Y5L:1:1103:23966:2088	CAACCCTCAAGCGCTCTGCTTGGTCTTGGGCCGCACCACGCGTGGGCCCCAAAGTCAGTGGCGGTGCCGGTCGGCTTCCAAGCGTAGTAATACTCCTCGCTTCTGGGACCGGCCGCGTGCCGCCAGAACCCATACTCCTCAA	Cluster_982	14	0	12	0	2	0	0	0	0	0	0	0
na	k__Fungi	p__Ascomycota	c__Lecanoromycetes	o__Lecanorales	f__Ramalinaceae	g__unidentified	s__Ramalinaceae_sp	Ramalinaceae_sp	98.089	100	6.41e-73	157	M03757:27:000000000-C9Y5L:1:1104:2220:13314	CACCCCTCAAGCGTAGCTTGGTATTGGGCTTCGCTCACCTGATAAAGGAGCGTGCCTGAAAAGTAGTGGCGGTCCGGCGTGACTCTGAACGTAGTAAATCTTCTCCCGTTCCGAGAGCTCGCGCTGGCCTAGCCAGAAAACCACCAAATCTTCAAT	Cluster_291	118	0	0	0	0	0	0	118	0	0	0	0
na	k__Fungi	p__Ascomycota	c__Lecanoromycetes	o__Lecanorales	f__Stereocaulaceae	g__Lepraria	s__Lepraria_borealis	Lepraria_borealis	99.338	100	1.72e-73	151	M03757:27:000000000-C9Y5L:1:1102:25209:14153	CACCCCTCAAGCTCCGGCTTGGTATTGGGCCTTCGCCCCCCGGGCGTTCCCGAAAACCAGTAGCGGTCCGGGGTGACTTTTAAGCGTAGTAAAATTTTCTCCCGCTTTGAAAGTCTGCCCTGTGGCTTGCTAAAGACCCCCGAAATTCAAT	Cluster_478	89	0	0	0	0	0	0	62	27	0	0	0
na	k__Fungi	p__Ascomycota	c__Lecanoromycetes	o__Lecanorales	f__Stereocaulaceae	g__Lepraria	s__Lepraria_finkii	Lepraria_finkii	100	100	1.32e-74	150	M02696:5:000000000-BW5RL:1:1107:25547:11319	CACCCCTCAAGCTCCGGCTTGGTCCTGGGCCTTCGCCACCCCGGCGTGCCCGAAAATCAGTGGCGGTCCGGAACGACTTTAAGCTCAGTAAATGTATCTCCCGCTTTGAAAGTCTGCACCGTGGCGTGCCAAAACCCCCCGAAATTCAAT	Cluster_533	63	0	0	0	0	0	0	0	0	0	0	63
na	k__Fungi	p__Ascomycota	c__Lecanoromycetes	o__Lecanorales	f__Stereocaulaceae	g__Lepraria	s__Lepraria_incana	Lepraria_incana	86.755	97.973	1.36e-39	151	M03757:27:000000000-C9Y5L:1:1102:15004:14910	CACCCCCTCAAGCTCCGGCTTGGTATTGGGTCGCCGCCCCTCGGGCGCACCCGAAAAGCAGTGGCTGTCCGGGGAGACTTTGAAGCGTAGTAAAATTCCTCCCGCTTAAAAGTCCGCCCCGTGGCTGCTTCCCCCCCCGAAATTCAAT	Cluster_171	379	0	164	0	7	0	0	0	208	0	0	0
na	k__Fungi	p__Ascomycota	c__Lecanoromycetes	o__Lecanorales	f__Stereocaulaceae	g__Lepraria	s__Lepraria_normandinoides	Lepraria_normandinoides	93.464	100	1.78e-58	153	M02696:5:000000000-BW5RL:1:1101:22828:17213	CACCCCTCAAGCTCCGGCTTGGTATTGGGTCGCCGCCCCCCGGGCGAACCCGAAAATCAGTGGCGGTCCGGAGGGACTTTAAGCGTAGTAAAATTCCTCCCGCTTAAAAAGTCCGCCCCGTGGCTTGCTACACCCACCCCCCCGAAATTCAAT	Cluster_1013	17	0	0	0	0	0	0	0	0	0	0	17
na	k__Fungi	p__Ascomycota	c__Lecanoromycetes	o__Lecanorales	f__unidentified	g__unidentified	s__Lecanorales_sp	Lecanorales_sp	100	100	3.92e-80	160	M03757:27:000000000-C9Y5L:1:1101:9936:7911	CATCCCCTCAAGCGTAGCTTGGTCTTGGGCGTCGCTTCCCCCCTTCGGGGGCAGCGTGCCTTAAAAGTAGCGGCGGACTGGCGTGGCTTTGGACGAAGTAGAGTTCCTCCCGTCCTGAAAGCCTCGCGCCGTGGCCTGCCAAACCCCACGAATCCATGAC	Cluster_93	559	0	0	0	0	0	0	0	559	0	0	0
na	k__Fungi	p__Ascomycota	c__Lecanoromycetes	o__Lecanorales	f__unidentified	g__unidentified	s__Lecanorales_sp	Lecanorales_sp	95.625	99.3711	8.54e-67	160	M03757:27:000000000-C9Y5L:1:1109:13266:13956	CAACCCTCAAGCGTAGCTTGGTATTGGGCCTCGCTCACCTGCCAAAGGAGCGTGCCTGAAAAGTAGTGGCGGTCCAGTGTGACTTTGAACGTAGTAAATCTTCTCCCGTTCTGAAAGCCTTCGCGCTGTGGCCAGCCAAAAAACCACCAAATTTTCAAC	Cluster_606	54	0	0	4	0	23	0	23	1	0	0	3
na	k__Fungi	p__Ascomycota	c__Lecanoromycetes	o__Lecideales	f__Lecideaceae	g__Lecidea	Multi-affiliation	multi-subject	100	100	3.69e-75	151	M03757:27:000000000-C9Y5L:1:1105:27940:19513	CAACCCTCAAGCACCGCTTGGTATTGGGCCTTCGTCCCTCGGACGTGCCCGAAAGTCAGTGGCGGTCCGGCTGGGACTTCAAGCGTAGTAAAATATCATCCCGCTAAAGAAGCTTCCCGTCGCGGCCAGCCAGCCAACCCTCAATTTCAAT	Cluster_771	24	0	0	0	0	0	0	23	0	1	0	0
na	k__Fungi	p__Ascomycota	c__Lecanoromycetes	o__Lecideales	f__Lecideaceae	g__Lecidea	Multi-affiliation	multi-subject	94.521	94.8052	4.99e-59	146	M03757:27:000000000-C9Y5L:1:1107:4864:18291	CAACCCTCAAGCACCGCTTGGTATTGGGCCTTCGTCCCCCGGACGTGCCCGAAAGTTAGTGGCGGCCCGGCTGGGACTTCAAGCGTAGTAAAATATCATCCCGCTTCAGGAGCTTCCCGCTGCGGCCAGCCAGCCAACCCTCAATTACTTCAAT	Cluster_948	15	0	1	0	0	0	0	0	14	0	0	0
na	k__Fungi	p__Ascomycota	c__Lecanoromycetes	o__Lecideales	f__Lecideaceae	g__Lecidea	s__Lecidea_andersonii	Lecidea_andersonii	96.053	100	3.77e-65	152	M03757:27:000000000-C9Y5L:1:1101:14642:7583	CAACCCTCAAGCACCGCTTGGTATTGGGCTTTCGTCCCCCGGACGTGCCCGAAAGTTAGTGGCGGTCCGGCAGGGGCTTCAAGCGTAGTAGAATACCAACCCGCTTAGGAAGCTTCCCCGCTGCGGCCAGCCAGTCAACCCTCGACTTCAAT	Cluster_411	80	0	80	0	0	0	0	0	0	0	0	0
na	k__Fungi	p__Ascomycota	c__Lecanoromycetes	o__Lecideales	f__Lecideaceae	g__Lecidea	s__Lecidea_andersonii	Lecidea_andersonii	96.711	100	8.1e-67	152	M03757:27:000000000-C9Y5L:1:1105:23614:24341	CAACCCTCAAGCACCGCTTGGTATTGGGCTTTCGTCCCCCAGGACGTGCCCGAAAGTTAGTGGCGGTCCGGCGGGGACTTCAAGCGTAGTAGCATACCATCCCGCTTAAGAAGCTTCCCGCTGCGGCCAGCCAGCCAACCCTCAACTTCAAT	Cluster_637	32	0	0	32	0	0	0	0	0	0	0	0
na	k__Fungi	p__Ascomycota	c__Lecanoromycetes	o__Lecideales	f__Lecideaceae	g__Lecidea	s__Lecidea_andersonii	Lecidea_andersonii	95.395	100	1.75e-63	152	M03757:27:000000000-C9Y5L:1:1102:14816:12169	CAACCCTCAAGCACCGCTTGGTATTGGGCTTTCGTCCCTCAGGACGTGCCCGAAAGTTAGTGGCGGTCCGGCGGGGGCTTCAAGCGCAGTAGAATATCATCCCGCTTAAGAAGCTTCCCGCTGCGGCCAGCCAGCCAACCCCCAACTTCAAT	Cluster_394	81	0	0	0	0	0	0	0	0	81	0	0
na	k__Fungi	p__Ascomycota	c__Lecanoromycetes	o__Lecideales	f__Lecideaceae	g__Lecidea	s__Lecidea_atrobrunnea	Lecidea_atrobrunnea	97.419	100	3.83e-70	155	M03757:27:000000000-C9Y5L:1:1101:27383:9389	CAACCCTCAAGCGCTGCTTGGTATTGGGCCTTCGTCCCCCGGACGTGCCCGAAAGTTAGTGGCGGTCCAGCCGGGACTTCAAGCGTAGTAAATATCCATCCCGCTTAGGAAGAGCCTCGCTGCGGCCAGCCAGCCAACCCCCAGATATTTTCAAT	Cluster_176	265	0	0	15	0	0	0	241	0	0	0	9
na	k__Fungi	p__Ascomycota	c__Lecanoromycetes	o__Lecideales	f__Lecideaceae	g__Lecidea	s__Lecidea_atrobrunnea	Lecidea_atrobrunnea	98.701	100	1.76e-73	154	M03757:27:000000000-C9Y5L:1:1111:19455:3060	CAACCCTCAAGCGCTGCTTGGTATTGGGCCTTCGTCCCCCGGACGTGCCCGAAAGTTAGTGGCGGTTCAGCCGGGACTTCAAGCGTAGTAAATATCATCCCGCTTAGGAAGAGCCCCGCTGCGGCCAGCCAGCCAACCCCCAGATATCTTCAAT	Cluster_221	433	0	0	117	95	0	0	46	0	85	0	90
na	k__Fungi	p__Ascomycota	c__Lecanoromycetes	o__Lecideales	f__Lecideaceae	g__Lecidea	s__Lecidea_atrobrunnea	Lecidea_atrobrunnea	98.71	100	4.92e-74	155	M03757:27:000000000-C9Y5L:1:1102:26499:7266	CAACCCTCAAGCACTGCTTGGTATTGGGCCTTCGTCCCCCGGACGTGCCCGAAAGCTAGTGGCGGTCCAGCCGGGACTTCAAGCGTAGTAAAATATCATCCCGCTTACGAAGAGCCCCGCTGCGGTCAGCCAGCCAACCCCCAACTATCTTCAAT	Cluster_323	162	0	0	0	45	117	0	0	0	0	0	0
na	k__Fungi	p__Ascomycota	c__Lecanoromycetes	o__Lecideales	f__Lecideaceae	g__Lecidea	s__Lecidea_atrobrunnea	Lecidea_atrobrunnea	96.129	100	8.23e-67	155	M03757:27:000000000-C9Y5L:1:1101:11433:9647	CAACCCTCAAGCACTGCTTGGTATTGGGCTTTCGTCCCCCGGACGTGCCCGAAAGTTAGTGGCGGTCCGGCCGGGACTTCAAGCGTAGTAAAATATCATCCGCTTAGGAAGAGCCCCGCTGCGGCCAGCCAGCCAACCCTCAGTTATCTTCAAT	Cluster_329	184	0	0	0	0	183	0	1	0	0	0	0
na	k__Fungi	p__Ascomycota	c__Lecanoromycetes	o__Lecideales	f__Lecideaceae	g__Lecidea	s__Lecidea_atrobrunnea	Lecidea_atrobrunnea	90.968	100	1.81e-53	155	M03757:27:000000000-C9Y5L:1:1102:26118:14817	CAACCCTCAAGCACTGCTTGGTATTGGGCCTTCGTCCCCTGGGCGTGCCCGAAAGTTAGTGGCGGTCCGGTCGGGACTTCAAGCGTAGTAAAACATCATCCCGCTTAGGAAGATCCTGCCGCGGCCAGCCAGCCAACCCCCAGTTATCTTCAAT	Cluster_347	104	0	0	0	0	104	0	0	0	0	0	0
na	k__Fungi	p__Ascomycota	c__Lecanoromycetes	o__Lecideales	f__Lecideaceae	g__Lecidea	s__Lecidea_atrobrunnea	Lecidea_atrobrunnea	96.753	100	1.77e-68	154	M02696:5:000000000-BW5RL:1:1101:14822:1283	CAACCCTCAAGCGCTGCTTGGTCTTGGGCCTTCGTCCCCCGGACGTGCCCGAAAGTTAGTGGCGGTCCAGCCGGGACTTCAAGCGTAGTAAATTTCATCCCGCTTAGGAAGAGCCCCGCTGCGGCCAGCCAGCCAACCCCCAGATATTTCCAAT	Cluster_416	72	0	0	0	0	0	0	0	0	0	0	72
na	k__Fungi	p__Ascomycota	c__Lecanoromycetes	o__Lecideales	f__Lecideaceae	g__Lecidea	s__Lecidea_atrobrunnea	Lecidea_atrobrunnea	96.129	100	8.23e-67	155	M03757:27:000000000-C9Y5L:1:1102:10408:17595	CAACCCTCAAGCACTGCTTGGTATTGGGCCTTCGTCCCCCGGACGTGCCCGAAAGTCAGTGGCGGTCCGGCCGGGACTTCAAGCGTAGTAAAATATCTCCCGCTTAGGAAGAGCCCCGCTGCGGCCAGCCAGCCAACCCCCAGTTGTCTTCAAT	Cluster_468	65	0	0	0	0	65	0	0	0	0	0	0
na	k__Fungi	p__Ascomycota	c__Lecanoromycetes	o__Lecideales	f__Lecideaceae	g__Lecidea	s__Lecidea_atrobrunnea	Lecidea_atrobrunnea	98.052	100	8.17e-72	154	M03757:27:000000000-C9Y5L:1:1101:19492:24875	CAACCCTCAAGCGCTGCTTGGTATTGGGCCTTCGTCCCCGGGACGTGCCCGAAAGTTAGTGGCGGTCCAGCCGGGACTTCAAGCGTAGTAAATGTCATCCCGCTTAGGAAGAGCCCCGCTGCGGCCAGCCAGCCAACCCCCAGATATCTTCAAT	Cluster_136	292	0	0	0	0	292	0	0	0	0	0	0
na	k__Fungi	p__Ascomycota	c__Lecanoromycetes	o__Lecideales	f__Lecideaceae	g__Lecidea	s__Lecidea_atrobrunnea	Lecidea_atrobrunnea	98.052	100	2.92e-71	154	M03757:27:000000000-C9Y5L:1:1105:20868:9052	CAACCCTCAAGCGCTGCTTGGTATTGGGCCTTCGTCCCCCGGACGTGCCCGAAAGTTAGTGGCGGTCCTGCCGGGACTTCAAGCGTAGTAAATATCATTCCGCTTAGGAAGAGCCCCGCTGCGGCCAGCCAGCCAACCCCCAGATATCTTAAT	Cluster_568	38	0	0	0	0	38	0	0	0	0	0	0
na	k__Fungi	p__Ascomycota	c__Lecanoromycetes	o__Lecideales	f__Lecideaceae	g__Lecidea	s__Lecidea_atrobrunnea	Lecidea_atrobrunnea	91.613	100	3.88e-55	155	M03757:27:000000000-C9Y5L:1:1103:5122:12777	CAACCCTCAAGCACTGCTTGGTATTGGGCCTTCGTCCCCCGGGCGTGCCCGAAAGTCAGTGGCGGTCCGGCCGGGACTCCAAGCGTAGTAAAACATCATCCCGCTTAGGAAGATCCCGCCGCGGCCAGCCAGCCAACCCCCAGTTATCTTCAAT	Cluster_1195	24	0	0	0	0	24	0	0	0	0	0	0
na	k__Fungi	p__Ascomycota	c__Lecanoromycetes	o__Lecideales	f__Lecideaceae	g__Lecidea	s__Lecidea_atrobrunnea_subsp._stictica	Lecidea_atrobrunnea_subsp._stictica	98.065	100	2.29e-72	155	M03757:27:000000000-C9Y5L:1:1106:24931:10249	CAACCCTCAAGCACTGCTTGGTATTGGGCCTTCGTCCCCCGGACGTGCCCGAAAGTTAGTGGCGGTTCAGCCGGGACTTCGAGCGTAGTAAAACATCATCCCGCTTACGAGGAGCCCGGCTGTGGCCAGCCAGTCAACCCCCAATTATCTCCAAT	Cluster_864	22	0	0	0	0	22	0	0	0	0	0	0
na	k__Fungi	p__Ascomycota	c__Lecanoromycetes	o__Lecideales	f__Lecideaceae	g__Lecidea	s__Lecidea_polypycnidophora	Lecidea_polypycnidophora	98.675	100	7.98e-72	151	M02696:67:000000000-B44VG:1:1101:9930:9671	CAACCCTCAAGCACCGCTTGGTATTGGGCTTTCGTCCCCTGGACGTGCCTGAAAGTTAGTGGCGGTCCGGCAGGGACTTCAAGCGTAGTAGAATATCATCCCGCTTAAGAAGTTTCCCGCTGCGGCCAGCCAGCCAACCCCCAACTTCAAT	Cluster_111	537	51	485	0	0	0	0	0	0	1	0	0
na	k__Fungi	p__Ascomycota	c__Lecanoromycetes	o__Lecideales	f__Lecideaceae	g__Lecidea	s__Lecidea_sp	Lecidea_sp	93.464	100	4.95e-59	153	M03757:27:000000000-C9Y5L:1:1101:17682:3816	CAACCCTCAAGCACTGCTTGGTATTGAGCTTCGTCCCCCGGACGTGCCCGAAAGTCAGTGGCGGTCCCGGTGAGACTTCGAGCGTAGTAAATTTCCATTCGCTTTGGAAGGCTTCTCGCTGCGACCGGCCAGACAACCCCCTCTGATTTCAAT	Cluster_41	1095	0	1095	0	0	0	0	0	0	0	0	0
na	k__Fungi	p__Ascomycota	c__Lecanoromycetes	o__Lecideales	f__Lecideaceae	g__Lecidea	s__Lecidea_sp	Lecidea_sp	96.454	94	2.89e-61	141	M03757:27:000000000-C9Y5L:1:1101:2325:12578	CAACCCTCAAGCACCGCTTGGTATTGGGCCTTCGTCCCTTGGACGTGCCCGAAAGTCAGTGGCGGTCCGGCTGGGACTTCAAGCGTAGTAGAATACCATCCCGCTTAAGAAGCTTCCCGCCGCGGCCAGCCAGCCAACCCCACCTCCAAT	Cluster_545	47	0	0	0	47	0	0	0	0	0	0	0
na	k__Fungi	p__Ascomycota	c__Lecanoromycetes	o__Lecideales	f__Lecideaceae	g__Lecidea	s__Lecidea_sp	Lecidea_sp	98.684	100	7.98e-72	152	M03757:27:000000000-C9Y5L:1:1101:5038:9794	CAACCCTCAAGCACCGCTTGGTGTTGGGCCTTCGTCCCTCGGACGTGCCCGAAAGTCAGTGGCGGTCCGGCTGGGACTTCAAGCGTAGTAGAACCTCATCCCGCTGAAGAAGCTTCCCGCCGCGGCCAGCCAGCCAACCCCCAATTTCAAT	Cluster_641	38	0	0	0	0	0	0	38	0	0	0	0
na	k__Fungi	p__Ascomycota	c__Lecanoromycetes	o__Lecideales	f__Lecideaceae	g__Lecidea	s__Lecidea_sp	Lecidea_sp	96.732	100	2.25e-67	153	M03757:27:000000000-C9Y5L:1:1101:22447:12714	CAACCCTCAAGCCCGGCTTGGTATTGGGCCTTCGTCCCTCGGACGTGCCCGAAAGTTAGTGGCGGTCCGGTTGGGACTTCAAGCGTAGTAAACTATCATCCCGCTTAGGAAGCTTCCGCTGCGACCAGCCAGCCAACCTCAATTACTTCAAT	Cluster_798	21	0	19	0	0	0	0	0	2	0	0	0
na	k__Fungi	p__Ascomycota	c__Lecanoromycetes	o__Lecideales	f__Lecideaceae	g__Lecidea	s__Lecidea_sp	Lecidea_sp	95.484	100	1.07e-65	155	M02696:67:000000000-B44VG:1:1103:21636:22861	CAACCCTCAAGCATCGCTTGGTCATGGGCCTTCGTCCCCCGGACGTGCCCGAAAGACAGTGGCGGCCTGGCTGGGACTTCAGGCGAAGTAAAACACCGTTCCGCCTCGGAAGTTCCCCGCTACGGTCAGCCAGCCAACCCTTAAATCATTTCAAT	Cluster_1070	15	15	0	0	0	0	0	0	0	0	0	0
na	k__Fungi	p__Ascomycota	c__Lecanoromycetes	o__Lecideales	f__Lecideaceae	g__Lecidea	s__Lecidea_sp	Lecidea_sp	96.689	100	8.04e-67	151	M03757:27:000000000-C9Y5L:1:1108:10925:13023	CAACCCTCAAGCACTGCTTGGTATTGAGCTTCGTCCCCCGGACGTGCCCGAAAGTCAGTGGCGGCCCAGCTGAGCCTTCGAGCGTAGTAAATTCTCATTCGCTTTGGAAGGCTCTCGCTGCGCCCGGCCAGACAACCCCCCTAATTTCAAT	Cluster_1210	14	0	0	0	0	0	0	0	14	0	0	0
na	k__Fungi	p__Ascomycota	c__Lecanoromycetes	o__Lecideales	f__Lecideaceae	g__Lecidea	s__Lecidea_sp	Lecidea_sp	93.377	100	1.75e-58	151	M03757:27:000000000-C9Y5L:1:1101:11986:3049	CAACCCTCAAGCACTGCTTGGTATTGAGCTTCGTCCCCCGGACGTGCCCGAAAGTCAGTGGCGGTCCCGGTGAGACTTCGAGCGTAGTAAATTTCCATTCGCTCTGGAAGGCTCTCGCTGCAACCGGCCAGCCAACCCCCTTAATTTCAAT	Cluster_448	115	0	115	0	0	0	0	0	0	0	0	0
na	k__Fungi	p__Ascomycota	c__Lecanoromycetes	o__Lecideales	f__Lecideaceae	g__Lecidea	s__Lecidea_sp	Lecidea_sp	97.419	100	1.06e-70	155	M02696:67:000000000-B44VG:1:1113:18317:4074	CAACCCTCAAGCATCGCTTGGTCATGGGCCTTCGTCCCCCGGACGTGCCCGAAAGACAGTGGCGGCCCGGCTGGGACTTCAGGCGTAGTAAAACACCGTTCCGCCTCGGAAGTTCCCCGCTACGGTCAGCCAGCCAACCCTTAAATCACTTCAAT	Cluster_1182	14	14	0	0	0	0	0	0	0	0	0	0
na	k__Fungi	p__Ascomycota	c__Lecanoromycetes	o__Lecideales	f__Lecideaceae	g__Lecidea	s__Lecidea_tessellata	Lecidea_tessellata	99.346	100	1.35e-74	153	M03757:27:000000000-C9Y5L:1:1101:10521:3847	CAACCCCCTCAAGCACTGCTTGGTATTGGGCTTCGTCCCCCGGGCGTGCCCGAAAGTCAGTGGCGGTCCAGGGGAGACTTCGAGCGTAGTAAATTTTCATTCGCTCTGGAAGGCTCTCGCTGCAACCGGCCAGCCAACCCCCCTAATTTCAAT	Cluster_15	4377	295	1991	550	708	153	209	0	155	0	0	316
na	k__Fungi	p__Ascomycota	c__Lecanoromycetes	o__Lecideales	f__Lecideaceae	g__Lecidea	s__Lecidea_tessellata	Lecidea_tessellata	93.548	100	1.4e-59	155	M03757:27:000000000-C9Y5L:1:1107:27824:18736	CAACCCTCAAGCACTGCTTGGTATTGGGCTTCGTCCCCCGGGCGTGCCCGAAAGTTCGTGGCGGTCCAGGGGAGACTTCGAGCGTAGTAAATAAATCTTCATTCGCTCTGGAAGGCTCTCGCTGCGGCCGGCCAGACAACCCCCCTAATTTCAAT	Cluster_103	808	0	0	22	0	0	0	328	0	129	0	329
na	k__Fungi	p__Ascomycota	c__Lecanoromycetes	o__Lecideales	f__Lecideaceae	g__Lecidea	s__Lecidea_tessellata	Lecidea_tessellata	94.595	98.0132	3.77e-60	148	M03757:27:000000000-C9Y5L:1:1101:4723:10881	CAACCCTCAAGCACTGCTTGGTATTGGGCTTCGTCCCCCGGACGTGCCCGAAAGTTAGTGGCGGTCCAGGGGGGACTTCGAGCGTAGTAAATCGTCATTCGCTCTGGAAGGCTCCCGCTGCGGCCGGCCAGACAACCCCCCTAATTTCAAT	Cluster_115	461	0	0	0	461	0	0	0	0	0	0	0
na	k__Fungi	p__Ascomycota	c__Lecanoromycetes	o__Lecideales	f__Lecideaceae	g__Lecidea	s__Lecidea_tessellata	Lecidea_tessellata	99.338	100	1.72e-73	151	M02696:5:000000000-BW5RL:1:1101:4819:8203	CAACCATCAAGCACTGCTTGGTATTGAGCTTCGTCCTCCGGACGTGCCCGAAAGTCAGTGGCGGTCCAGGTGAGACTTCGAGCGTAGTAAATTCTCATTCGCTCTGGAAGGCTCTCGCTGCGGCCGGCCAGACAACCCCCCTAATTTCAAT	Cluster_119	398	0	0	0	0	5	0	0	0	0	0	393
na	k__Fungi	p__Ascomycota	c__Lecanoromycetes	o__Lecideales	f__Lecideaceae	g__Lecidea	s__Lecidea_tessellata	Lecidea_tessellata	94.839	100	1.79e-63	155	M03757:27:000000000-C9Y5L:1:1102:25703:13175	CAACCCCCTCAAGCACTGCTTGGTATTGGGCTTCGTCCCCCGGGCGTGCCCGAAAGTCAGTGGCGGTCCAGGGGAGACTTCGAGCGTAGTAAATTTCCATTCGCTTTGGAAGGCTTCTCGCTGCGACCGGCCAGACAACCCCCTCTGATTTCAAT	Cluster_444	96	0	96	0	0	0	0	0	0	0	0	0
na	k__Fungi	p__Ascomycota	c__Lecanoromycetes	o__Lecideales	f__Lecideaceae	g__Lecidea	s__Lecidea_tessellata	Lecidea_tessellata	97.297	98.0132	8.04e-67	148	M03757:27:000000000-C9Y5L:1:2109:26945:19518	CACCCCTCAAGCGTAGCTTGGTATTGGGCTTCGTCCCCCGGGCGTGCCCGAAAGTCAGTGGCGGTCCAGGGGAGACTTCGAGCGTAGTAAATTTTCATTCGCTCTGGAAGGCTCTCGCTGCAACCGGCCAGCCAACCCCCCTAATTTCAAC	Cluster_3057	14	0	0	2	6	0	3	0	0	0	0	3
na	k__Fungi	p__Ascomycota	c__Lecanoromycetes	o__Lecideales	f__Lecideaceae	g__Lecidea	s__Lecidea_tessellata	Lecidea_tessellata	98.026	99.3464	1.05e-70	152	M03757:27:000000000-C9Y5L:1:1101:20458:7045	CAACCCCCTCAAGCACTGCTTGGTATTGGGCTTCGTCCCCCGGGCGTGCCCGAAAGTCAGTGGCGGTCCAGGGGAGACTTCGAGCGTAGTAAATTTTCATTCGCTCTGGAAGGCTCTCGCTGCAACCGGCCAGCCAACCCCCCCAATCTCAAC	Cluster_138	329	0	0	0	0	0	0	0	329	0	0	0
na	k__Fungi	p__Ascomycota	c__Lecanoromycetes	o__Ostropales	f__Graphidaceae	g__Diploschistes	s__Diploschistes_scruposus	Diploschistes_scruposus	99.459	100	2.73e-92	185	M03757:27:000000000-C9Y5L:1:1101:23780:6499	GAAACCATCGTCGACCGGGGTCCTTTGGCCCCGGACGGAGTTGGGGGATGCGTTCGGACGAACGCCCCCGAAAATCAGCGGCGGTTCGGTCGAACCCCTAGCGCGGTGGATCATTCTCGCTACCGGGGATCCGACCGATCCCGCCGGGCAACCCCCATTGCGCGGGCAGCCGCATGCTCTCCCTC	Cluster_393	142	0	0	0	0	0	0	0	142	0	0	0
na	k__Fungi	p__Ascomycota	c__Lecanoromycetes	o__Ostropales	f__Stictidaceae	g__Schizoxylon	s__Schizoxylon_albescens	Schizoxylon_albescens	97.484	100	2.36e-72	159	M03757:27:000000000-C9Y5L:1:2102:27641:6297	ACACCCCTCAAGCTAAGCTTGGTATTGGGTGGTTGCCTCCCGGGGCAACTCCCGAAATGTAGCGGCGGTGCAGCCAGACTCCATAGCGCAGTGACTTTTCAATCTCGCTACAAGGAGCTCGGTTGCTTACTGGCCGGACAAAACCACCAATTTTTTAAT	Cluster_1038	15	0	0	0	0	0	0	0	0	15	0	0
na	k__Fungi	p__Ascomycota	c__Lecanoromycetes	o__Peltigerales	f__Peltigeraceae	g__Peltigera	s__Peltigera_neorufescens	Peltigera_neorufescens	100	100	3.59e-96	189	M03757:27:000000000-C9Y5L:1:1101:14932:4024	TGCATCAGATCAGGCCAAGGGCCCGGCTTGCAATTGGGCTTTGTCTGCTTTATGTAGAAGTCTAAAAGTCAGTGGCGGTTAAGTTAGGCATTCCAGCGTAGTGGATTATATTAGCTGTTGAAATGTCTTTTACATAACAGTCAACATGTCTAGGGTTTCTGCTGGCGGAGACCTTTGGATTTTATCAGT	Cluster_230	158	0	0	0	0	0	0	0	0	158	0	0
na	k__Fungi	p__Ascomycota	c__Lecanoromycetes	o__Peltigerales	f__Peltigeraceae	g__Peltigera	s__Peltigera_ponojensis	Peltigera_ponojensis	100	100	1.22e-90	179	M03757:27:000000000-C9Y5L:1:1103:25410:16424	TACATCGATCAAGTTTTGGGCCCGGCTTGCTATTGGACTTTGTCTGCTTTATGTAGAAGTCTAAAAATCAGTGGCGGTTAAGTTAGGCATTCCAGCGTAGTGATTTTATTAGCTGAGGAGATGTCTTTCACATAACAGTCAACATATTTAGAATTTCTGCTGGCGGAAATTTTATCAAT	Cluster_723	26	0	0	0	0	26	0	0	0	0	0	0
na	k__Fungi	p__Ascomycota	c__Lecanoromycetes	o__Peltigerales	f__Peltigeraceae	g__Peltigera	s__Peltigera_sp	Peltigera_sp	100	100	6.38e-104	203	M03757:27:000000000-C9Y5L:1:1101:16482:3806	TACACTAATCAAGCAAGGGCCCTGTTTGATTGAATTGGATCTTATCTGCTTTACAGCAGAGGTCTAAAAGTTAGTGGCGGTTCAGTTAGGCATTCCAGCGTAGTGATTATAATTAGCTGTGAAAAGGTCTTTCAGATACGGTCGACACATAAATGACGTCCAGGGTTTCTGCTGGCAGAGACTTTGGTTAGATTTCATCAAAT	Cluster_351	84	0	0	0	0	84	0	0	0	0	0	0
na	k__Fungi	p__Ascomycota	c__Lecanoromycetes	o__Pertusariales	f__Megasporaceae	g__Aspicilia	Multi-affiliation	multi-subject	97.163	90.9677	2.32e-62	141	M03757:27:000000000-C9Y5L:1:2109:19800:16712	CACCTCTCAAGCTCGGCTTGGTATTGGGCCTCCGTCCTCCGCGGACGGGCCTGAAAATCAGTGGCAGTGCAGCCGGTGCTCAAGCGTAGTAATGTTTTTATCCCGCTTTGGAGTCGCCGGGTGGACCCGCCAGACAACCCCACGTCGTTTTCCAC	Cluster_108	994	0	0	105	0	0	6	239	0	201	0	443
na	k__Fungi	p__Ascomycota	c__Lecanoromycetes	o__Pertusariales	f__Megasporaceae	g__Aspicilia	Multi-affiliation	multi-subject	94.245	85.2761	4.15e-55	139	M03757:27:000000000-C9Y5L:1:1102:16248:2962	CACCTCTCAAGCCCAGCTTGGTATTGGGTCTTCGTCCTCCGTGGACGGGCCTGAAATTCAGTGGCAGTGCAGCCGGTGCTCAAGCGTAGTAATTGTTATCCCGCTTTGGAGTCGCCGGCGGGACCCGCCAGATAACCCCGTGGACCCTGTGTCCTTTTTCCAC	Cluster_452	69	0	0	0	0	0	0	0	69	0	0	0
na	k__Fungi	p__Ascomycota	c__Lecanoromycetes	o__Pertusariales	f__Megasporaceae	g__Aspicilia	Multi-affiliation	multi-subject	97.122	85.2761	8.86e-62	139	M03757:27:000000000-C9Y5L:1:1109:2888:12209	CACCTCTCAAGCTCAGCTTGGTATTGGGCCGCCGTCCTCCGCGGATGGGCCTGAAAATCAGTGGCAGTGCAGCCGGTGCTCAAGCGTAGTAATTGTTATCCCGCTTTGGAGTCGCCGGGTGGACCCGCCAGACAACCCCGTGGACCCCGTGTCCTTTTTCCAC	Cluster_1782	23	0	14	0	0	0	0	0	0	0	0	9
na	k__Fungi	p__Ascomycota	c__Lecanoromycetes	o__Pertusariales	f__Megasporaceae	g__Aspicilia	Multi-affiliation	multi-subject	multi-identity	multi-coverage	1.92e-58	multi-alignment-lg	M03757:27:000000000-C9Y5L:1:1101:17896:7049	CACCTCTCAAGCCCAGCTTGGTATTGGGTCTTCGTCCCCCGCGGACGGGCCCGAAAATCAGTGGCAGTGCAGCCGGTGCTCAAGCGTAGTAATTGTTATCCCGCTTTGGAGTCGCCGGGTGGACCCGCCAGATAACCCCGTGGACCCCGTGTCCTTTTCCCAC	Cluster_76	1270	0	428	0	0	0	532	0	2	131	0	177
na	k__Fungi	p__Ascomycota	c__Lecanoromycetes	o__Pertusariales	f__Megasporaceae	g__Aspicilia	Multi-affiliation	multi-subject	96.429	91.5033	1.06e-60	140	M02696:67:000000000-B44VG:1:1102:22455:5652	CACCTCTCAAGCTCAGCTTGGTGTTGGGCCGCCGTCCTCCGCGGACGGGCCTGAAAATCAGTGGCGGTGCAGCCGGTGCTCAAGCGTAGTAATTTTTATCCCGCTTTGGAGCCGCCGGGTGGACCCGCCAGACAACCCCCGGTCTTTTTCCAC	Cluster_222	164	164	0	0	0	0	0	0	0	0	0	0
na	k__Fungi	p__Ascomycota	c__Lecanoromycetes	o__Pertusariales	f__Megasporaceae	g__Aspicilia	Multi-affiliation	multi-subject	multi-identity	multi-coverage	4.99e-59	multi-alignment-lg	M03757:27:000000000-C9Y5L:1:1101:1954:15015	CACCTCTCAAGCTCAGCTTGGTATTGGGCCGCCGTCCTCCGCGGACGGGCCTGAAAATCAGTGGCGGTGCAGCCGGTGCTCGAGCGTAGTTAAATTTTATCCCGCTTTGGAGTCGCCGGGTGGACCCGCCAGACAACCCCCCGTCTCTTTTCAC	Cluster_318	138	0	0	0	138	0	0	0	0	0	0	0
na	k__Fungi	p__Ascomycota	c__Lecanoromycetes	o__Pertusariales	f__Megasporaceae	g__Aspicilia	Multi-affiliation	multi-subject	97.163	90.9677	2.32e-62	141	M02696:5:000000000-BW5RL:1:2116:12622:12958	CACCTCTCAAGCTCGGCTTGGTATTGGGCCTCCGTCCTCCGCGGACGGGCCTGAAAATCAGTGGCAGTGCAGCCGGTGCTCAAGCGTAGTAATGTTTTTATCCCGCTTTGGAGTCGCCGGGTGGACCCGCCAGACAACCCCGTGTCCTTTTCAAC	Cluster_1331	22	0	0	0	0	0	0	3	0	3	0	16
na	k__Fungi	p__Ascomycota	c__Lecanoromycetes	o__Pertusariales	f__Megasporaceae	g__Aspicilia	Multi-affiliation	multi-subject	96.403	90.7895	1.37e-59	139	M02696:5:000000000-BW5RL:1:1111:21741:20014	CACCTCTCAAGCTCGGCTTGGTATTGGGCCTCCGTCCTCCGCGGACGGGCCTGAAAATCAGTGGCAGTGCAGCCGGTGCTCAAGCGTAGTAATTTTATCCCGCTTTGGAGCCGCCGGGTGGGCCCGCCAGACAACCCCGCGTCTTTTACCAC	Cluster_1870	19	0	0	0	0	0	0	12	0	0	0	7
na	k__Fungi	p__Ascomycota	c__Lecanoromycetes	o__Pertusariales	f__Megasporaceae	g__Aspicilia	s__Aspicilia_cinerea	Aspicilia_cinerea	93.617	92.1053	4.95e-54	141	M02696:67:000000000-B44VG:1:1102:7290:20654	CACCTCTCAAGCTCAGCTTGGTATTGGGCCGCCGTCCCCCGCGGACGGGCCTGAAAATCAGTGGCGGTGCAGCCGGTGCTCGGGCGTAATAATTTTATCCCGCTTTGGAGCCGCCGGGTGGACCCGCCAGACAACCCCCCGTCTTTTTCCAC	Cluster_53	932	146	0	16	0	365	0	73	0	1	0	331
na	k__Fungi	p__Ascomycota	c__Lecanoromycetes	o__Pertusariales	f__Megasporaceae	g__Aspicilia	s__Aspicilia_cinerea	Aspicilia_cinerea	94.245	90.2597	3.88e-55	139	M03757:27:000000000-C9Y5L:1:1103:18486:3282	CACCTCTCAAGTCCAGCTTGGTATTGGGTTTTCGTCCCCCGTGGACGGGCCTGAAAATCAGTGGCAGTGCAGCCGGTGCTCAAGCGTAGTATTTGTTATCCCGCTTTGGAGTCGCCGGGTGGACCCGCCAGACAACCCCGTGTCCTTTTTTCAC	Cluster_264	217	0	0	0	0	0	146	0	0	71	0	0
na	k__Fungi	p__Ascomycota	c__Lecanoromycetes	o__Pertusariales	f__Megasporaceae	g__Aspicilia	s__Aspicilia_cinerea	Aspicilia_cinerea	95.425	97.4194	4.99e-64	153	M03757:27:000000000-C9Y5L:1:1101:22738:17742	CACCTCTCAAGCTCAGCTTGGTATTGGGCCGCCGTCCCCCGCGGACGGGCCTGAAAATCAGTGGCAGTGCAGCCGGTGCTCGAGCGTAGTAATTTTTATCCCGCTTTGGAGTCGCCGGGTGGACCCGCCGGACAACCCCCCCCGTCTTTTTCCAC	Cluster_301	131	0	0	0	0	131	0	0	0	0	0	0
na	k__Fungi	p__Ascomycota	c__Lecanoromycetes	o__Pertusariales	f__Megasporaceae	g__Aspicilia	s__Aspicilia_cinerea	Aspicilia_cinerea	95.683	89.6774	1.81e-58	139	M03757:27:000000000-C9Y5L:1:1101:19273:10853	CACCTCTCAAGCCCAGCTTGGTATTGGGTCCTCGTCCCCCGCGGACGGGCCTAAAAATCAGTGGCAGTGCAGCCGGTGCTCAAGCGTAGTAATTGTTATCCCGCTTTGGAGTCGCCGGGTGGACCCGCCAGACAACCCCGTGTCCTTTTTTTCAC	Cluster_384	201	0	0	0	0	0	46	0	92	44	0	19
na	k__Fungi	p__Ascomycota	c__Lecanoromycetes	o__Pertusariales	f__Megasporaceae	g__Aspicilia	s__Aspicilia_cinerea	Aspicilia_cinerea	91.391	97.3856	6.45e-53	151	M02696:5:000000000-BW5RL:1:1105:7323:7468	CACCTCTCAAGCTCAGCTTGGTATTGGGCCGCCGTCCTCCGTGGATGGGCCTGAAAATCAGTGGCGGTGCAGCCGGTGCTCGGGCGTAATAATTTTATCCCGCTTTGGAGCCGCCGGGTGGACCCGCCAGACAACCCCCCCGTCTTTTTCCAC	Cluster_946	24	0	0	0	0	9	0	0	0	0	0	15
na	k__Fungi	p__Ascomycota	c__Lecanoromycetes	o__Pertusariales	f__Megasporaceae	g__Aspicilia	s__Aspicilia_cinerea	Aspicilia_cinerea	93.421	99.3464	4.95e-59	152	M03757:27:000000000-C9Y5L:1:1103:7657:5159	CACCTCTCAAGCCCAGCTTGGTATTGGGTCTTCGTCCCCCGTGGACGGGCCCGAAAATCAGTGGCAGTGCAGCCGGTGCTCAAGCGTAGTAATTGTTATCCCGCTTTGGAGTCGCCGGGTGGACCCGCCAGACAACCCCGTGTCCTTTTCAAC	Cluster_1357	35	0	14	0	0	0	0	0	0	7	0	14
WARNING	k__Fungi	p__Ascomycota	c__Lecanoromycetes	o__Pertusariales	f__Megasporaceae	g__Aspicilia	s__Aspicilia_cinerea	Aspicilia_cinerea	71.91	100	-1	640	M03757:27:000000000-C9Y5L:1:1101:14961:4106_FROGS_combined	CACCTCTCAAGTCCAGCTTGGTATTGGGTTTTCGTCCCCCGTGGACGGGCCTCATAATCAGTGGCTTGGTATTGGGTCTTCGTCCCCTGCGGACGGGCCTGAAAATCAGTGGCAGTGCAGCCGGTGCTCAAGCGTAGTATTTGTTATCCCGCTTTGGAGTCGCCGGGTGGACNNNNNNNNNNNNNNNNNNNNNNNNNNNNNNNNNNNNNNNNNNNNNNNNNNNNNNNNNNNNNNNNNNNNNNNNNNNNNNNNNNNNNNNNNNNNNNNNNNNNTCTGGTATTCCGGGGGGCATGCCTGTTCGAGCGTCATTACACCTCTCAAGTCCAGCTTGGTATTGGGTTTTCGTCCCCCGTGGACGGGCCTCATAATCAGTGGCTTGGTATTGGGTCTTCGTCCCCT…	Cluster_336_FROGS_combined	150	0	0	0	0	0	150	0	0	0	0	0
na	k__Fungi	p__Ascomycota	c__Lecanoromycetes	o__Pertusariales	f__Megasporaceae	g__Aspicilia	s__Aspicilia_cinerea	Aspicilia_cinerea	95.683	85.2761	1.92e-58	139	M03757:27:000000000-C9Y5L:1:1102:9529:5619	CACCTCTCAAGCCCAGCTTGGTATTGGGTCTTCGTCCCCCGTGGACGGGCCCGAAAATCAGTGGCAGTGCAGCCGGTGCTCAAGCGTAGTAATTGTTATCCCGCTTTGGAGTCGCCGGGTGGACCCGCCAGACAACCCCGTGGACCCCGTGTCCTTTTTCCAC	Cluster_466	50	0	48	0	0	0	2	0	0	0	0	0
na	k__Fungi	p__Ascomycota	c__Lecanoromycetes	o__Pertusariales	f__Megasporaceae	g__Aspicilia	s__Aspicilia_cinerea	Aspicilia_cinerea	97.183	92.2078	6.41e-63	142	M02696:5:000000000-BW5RL:1:1101:6691:7190	CACCTCTCAAGCTCAGCTTGGTATTGGGCCGTCGTCCCCCGCGGACGGGCCTGAAAATCAGTGGCAGTGCAGCCGGTGCTCGAGCGTAGTAATTTTTTATCCCGCTTTGGAGTCGCCGGGTGGACCCGCCAGACAACCCCCCGTCTTTTGTCAC	Cluster_701	59	0	0	0	0	1	0	0	0	1	0	57
WARNING	k__Fungi	p__Ascomycota	c__Lecanoromycetes	o__Pertusariales	f__Megasporaceae	g__Aspicilia	s__Aspicilia_cinerea	Aspicilia_cinerea	71.67	100	-1	639	M03757:27:000000000-C9Y5L:1:1103:19567:7969_FROGS_combined	CACCTCTCAAGTCCAGCTTGGTATTGGGTCTTCGTCCCCCGTGGACGGGCCTCATAATCAGTGGCTTGGTATTGGGTCTTCGTCCCCTGCGGACGGACCTGAAAATCAGTGGCAGTGCAGCCGGTGCTCAAGCGTAGTATTTGTTATCCCGCTTTGGAGTCGCCGGGTGGACNNNNNNNNNNNNNNNNNNNNNNNNNNNNNNNNNNNNNNNNNNNNNNNNNNNNNNNNNNNNNNNNNNNNNNNNNNNNNNNNNNNNNNNNNNNNNNNNNNNNTCTGGTATTCCGGGGGGCATGCCTGTTCGAGCGTCATTACACCTCTCAAGTCCAGCTTGGTATTGGGTCTTCGTCCCCCGTGGACGGGCCTCATAATCAGTGGCTTGGTATTGGGTCTTCGTCCCCT…	Cluster_938_FROGS_combined	25	0	0	0	0	0	0	0	0	25	0	0
na	k__Fungi	p__Ascomycota	c__Lecanoromycetes	o__Pertusariales	f__Megasporaceae	g__Aspicilia	s__Aspicilia_cyanescens	Aspicilia_cyanescens	87.943	88.535	5.25e-39	141	M02696:67:000000000-B44VG:1:1105:28758:12383	CACCTCTCAAGCTCAGCTTGGTATTGGGCTCTCGTCCCCCGCGGGCGGGCCTAAAAATCAGTGGCGGTGCACCCGGTGCTCAAGCGTAGTAACACTTGCACACCCCGCTTTGGAGTTCCCGGGGACACCCGCCAGACAACCCCTTTGCGATTTTACA	Cluster_646	36	36	0	0	0	0	0	0	0	0	0	0
na	k__Fungi	p__Ascomycota	c__Lecanoromycetes	o__Pertusariales	f__Megasporaceae	g__Aspicilia	s__Aspicilia_sp	Aspicilia_sp	94.702	97.4026	2.98e-61	151	M03757:27:000000000-C9Y5L:1:1101:4990:13369	CACCTCTCAAGCTTAGCTTGGTATTGGGCCGCCGTCCCCCGCGGACGGGCCTGAAAATCAGTGGCAGTGCAGCCGGTGCTCGAGCGTAGTAATTTTTTATCCCGCTTTGGAGTCGCCGGGTGGACCCGCCAGACAACCCCCCGTCTTTTTCCAC	Cluster_174	331	0	0	0	0	308	0	0	0	2	0	21
na	k__Fungi	p__Ascomycota	c__Lecanoromycetes	o__Pertusariales	f__Megasporaceae	g__Aspicilia	s__Aspicilia_sp	Aspicilia_sp	92.857	99.3506	6.45e-58	154	M03757:27:000000000-C9Y5L:1:1101:6417:12934	CACCTCTCAAGCTTAGCTTGGTATTGGGCCGCCGTCCCCCGCGGACGGGCCTGAAAATCAGTGGCAGTGCAGCCGGTGCTCGAGCGCAATAAATTTTTATCCCGCTTTGGAGTCGCCGGGTGGACCCGCCAGACAACCCCCCGTCTCTTTTCAC	Cluster_421	65	0	0	0	65	0	0	0	0	0	0	0
na	k__Fungi	p__Ascomycota	c__Lecanoromycetes	o__Pertusariales	f__Megasporaceae	g__Aspicilia	s__Aspicilia_sp	Aspicilia_sp	93.056	93.5065	5.02e-54	144	M03757:27:000000000-C9Y5L:1:1104:13178:10980	CACCCCTCAAGCTCGGCTTGGTCTTGGGCCCCCGTCCCCCGTGGACGGGCCTGAAAATCAGTGGCGGTGCAGCCGGTGCTCAAGCGTAGTAATGTTTTATCCCGCTTTGGAGTCGCCGGGTGGACCCGCCAGACAACCCCACGTCGTTTTCCAC	Cluster_612	42	0	0	0	0	0	0	0	0	42	0	0
na	k__Fungi	p__Ascomycota	c__Lecanoromycetes	o__Pertusariales	f__Megasporaceae	g__Aspicilia	s__Aspicilia_sp	Aspicilia_sp	94.771	99.3464	2.29e-62	153	M03757:27:000000000-C9Y5L:1:1104:23496:17019	CACCACTCAAGCTCAGCTTGGTATTGGGCCGCCGTCCCCCGCGGACGGGCCTGAAAATCAGTGGCAGTGCAGCCGGTGCTCGAGCGTAGTAATTTTTATCCCGCTTTGGAGTCGCCGGGTGGACCCGCCAGACAACCCCCCGTCTCTTTTCAC	Cluster_718	59	0	0	0	0	0	12	0	0	47	0	0
na	k__Fungi	p__Ascomycota	c__Lecanoromycetes	o__Pertusariales	f__Megasporaceae	g__Aspicilia	s__Aspicilia_sp	Aspicilia_sp	94.702	97.4026	2.98e-61	151	M03757:27:000000000-C9Y5L:1:1107:14521:11427	CACCACTCAAGCTCGGCTTGGTATTGGGCCTCCGTCCCCCGCGGACGGGCCTGAAAATCAGTGGCAGTGCAGCCGGTGCTTAAGCGTAGTAATGTTTTATCCCGCTTTGGAGTCGCCGGGTGGACCCGCCAGACAACCCCCCGTCTTTTTCCAC	Cluster_706	38	0	0	0	0	38	0	0	0	0	0	0
na	k__Fungi	p__Ascomycota	c__Lecanoromycetes	o__Pertusariales	f__Megasporaceae	g__Aspicilia	s__Aspicilia_sp	Aspicilia_sp	94	97.4026	4.99e-59	150	M02696:67:000000000-B44VG:1:1101:10951:5099	CACCTCTCAAGCTCTGCTTGGTATTGGGCTCTCGTCCCGTGTGGATGGGCCTGAAAATCAGTGGCGGTACAGCCGGTGCTCAAGCGTAGTAATACCATATCCCGCTTTGGAGTCACCGGGTGGACCCGCCAGACAACCCGTATTATATTTCAAT	Cluster_105	499	360	0	0	0	16	0	0	0	0	0	123
na	k__Fungi	p__Ascomycota	c__Lecanoromycetes	o__Pertusariales	f__Megasporaceae	g__Aspicilia	s__Aspicilia_sp	Aspicilia_sp	96.026	98.0519	3.83e-65	151	M02696:67:000000000-B44VG:1:1101:22772:1830	CACCTCTCAAGCTCTGCTTGGTATTGGGCTTTCGTCCCCTGTGGACGGGCCTGAAAATCAGTGGCAGATCAGCCGGTGCTCAAGCGTAGTAACATTAATATCCCGCTTTGGAGTCACCGGGTGGACCCGCCAGATAACCCTATTACATTTCAAT	Cluster_114	416	416	0	0	0	0	0	0	0	0	0	0
na	k__Fungi	p__Ascomycota	c__Lecanoromycetes	o__Pertusariales	f__Megasporaceae	g__Aspicilia	s__Aspicilia_sp	Aspicilia_sp	multi-identity	multi-coverage	1.39e-59	multi-alignment-lg	M03757:27:000000000-C9Y5L:1:1101:15876:24298	CACCACTCAAGCTCGGCTTGGTATTGGGCCTCCGTCCCCCGTGGACGGGCCTGAAAATCAGTGGCAGTGCGGCCGGTGCTCAAGCGTAGTAATGTTTTATCCCGCTTTGGAGTCGCCGGGTGGACCCGCCAGACAACCCCCCGTCTTTTTCCAC	Cluster_607	35	0	0	0	0	35	0	0	0	0	0	0
na	k__Fungi	p__Ascomycota	c__Lecanoromycetes	o__Pertusariales	f__Megasporaceae	g__Aspicilia	s__Aspicilia_sp	Aspicilia_sp	93.333	97.3684	2.28e-57	150	M03757:27:000000000-C9Y5L:1:1108:9773:6851	CACCTCTCAAGCTTAGCTTGGTATTGGGCCGCCGTCCCCCGCGGACGGGCCTGAAAATCAGTGGCAGTGCAGCCGGTGCTCAAGCGTAGTAATTTTATCCCGCTTTGGAGCCGCCGGGTGGGCCCGCCAGACAACCCCGCGTCATTTTCCAC	Cluster_803	26	0	0	0	0	26	0	0	0	0	0	0
na	k__Fungi	p__Ascomycota	c__Lecanoromycetes	o__Pertusariales	f__Megasporaceae	g__Aspicilia	s__Aspicilia_verruculosa	Aspicilia_verruculosa	92	100	4.83e-54	150	M02696:5:000000000-BW5RL:1:1101:27948:14244	CACCTCTCAAGCTCAGCTTGGTATTGGGCTTCGTCCCCGTGGGTGGGCCTGAAAATCAGCGGCGGTGCAGCCGGTGCTCAAGCGTAGTAACATTACATCCCGCTTTGGAGCCACTGGGTGGACCTGCCAGACAACCCATACCTTTCAAT	Cluster_246	187	0	0	0	0	0	0	0	0	0	0	187
na	k__Fungi	p__Ascomycota	c__Lecanoromycetes	o__Pertusariales	f__Megasporaceae	g__Aspicilia	s__Aspicilia_zonata	Aspicilia_zonata	92.208	100	2.98e-56	154	M03757:27:000000000-C9Y5L:1:1101:22820:2283	CACCTCTCAAGCTCAGCTTGGTATTGGGCCTCCGTCCCTCGCGGGCGGGCCTGAAAATCAGTGGCAGTACAGCCCGGTGCTCAAGCGTAGTAACATTACATCCCGCTTTGGAGTCACCGGGTGGACCCGCCAGATAACCCCATATCTTTCAAT	Cluster_167	284	0	0	0	0	284	0	0	0	0	0	0
na	k__Fungi	p__Ascomycota	c__Lecanoromycetes	o__Pertusariales	f__Megasporaceae	g__Circinaria	Multi-affiliation	multi-subject	91.613	100	3.88e-55	155	M02696:5:000000000-BW5RL:1:1106:13660:3894	CACCTCTCAAGCTTCGCTTGGTATTGGGCTTTCGTCCCCCGTGGACGGGCCTGAAAATCAGTGACGGTGCAGCCGGTGCTCAAGCGTAGTTCATATCTTATCCCGCTTTGGAGTTACCGGTTGGACCCGCCAGACAACCCTATTCTATTTCAAT	Cluster_691	41	0	0	0	0	0	0	0	0	0	0	41
na	k__Fungi	p__Ascomycota	c__Lecanoromycetes	o__Pertusariales	f__Megasporaceae	g__Circinaria	Multi-affiliation	multi-subject	94.839	100	1.79e-63	155	M02696:67:000000000-B44VG:1:1102:11218:8250	CACCTCTCAAGCTCTGCTTGGTATTGGGCATTCGTCCCCCGTGGACGGGCCTGAAAATCAGTGGCAGTCCAGCCGGTGCTCAAGCGTAGTAAAATAATATCCCGCTTTGGAGTCACCGGGTGGACCCGCCAGATAAACCCTATTGTATCTTCAAT	Cluster_405	74	74	0	0	0	0	0	0	0	0	0	0
na	k__Fungi	p__Ascomycota	c__Lecanoromycetes	o__Pertusariales	f__Megasporaceae	g__Circinaria	Multi-affiliation	multi-subject	multi-identity	multi-coverage	8.28e-52	multi-alignment-lg	M02696:67:000000000-B44VG:1:1104:16163:22765	CACCTCTCAAGCTTCGCTTGGTATTGGGCTTTCGTCCCCCGTGGACGGGCCTGAAAATTAGTGGCGGTGCAGCCGGTGCTCAAGCGTAGTAATATCTTATCCGCTTTGGAGTTATCGGTTGGACCCGCCAGACAACCCTATTACCTTTTAAT	Cluster_925	20	20	0	0	0	0	0	0	0	0	0	0
na	k__Fungi	p__Ascomycota	c__Lecanoromycetes	o__Pertusariales	f__Megasporaceae	g__Circinaria	s__Circinaria_aschabadensis	Circinaria_aschabadensis	97.386	100	1.36e-69	153	M02696:67:000000000-B44VG:1:1101:26303:8923	CACCTCTCAAGCTCTGCTTGGTATTGGGCTATCGTCCCCCGTGGACGGGTCTGAAAAACAGTGGCGGTCCCGCCGGTACTCAAGCGCAGTTAATCATCTCCCGCTTTGGAGTCACCGGTTGGACCCGCCAGACAACCCTAATTGTATTTCAAT	Cluster_338	104	104	0	0	0	0	0	0	0	0	0	0
na	k__Fungi	p__Ascomycota	c__Lecanoromycetes	o__Pertusariales	f__Megasporaceae	g__Circinaria	s__Circinaria_caesiocinerea	Circinaria_caesiocinerea	95.333	98.6842	6.31e-63	150	M02696:5:000000000-BW5RL:1:1101:23190:8998	CACCTCTCAAGCTCAGCTTGGTATTGGGCCGCCGTCCTCCGTGGATGGGCCTGAAAATCAGTGGCAGTGCAGCCGGTGCTCCAGCGTAGTAAATTTATCCCGCTTCGGAGCCGCCGGGTGGACCCGCCAGACAACCCCGTGTCCTTTTCAAC	Cluster_23	3287	0	0	0	252	1380	0	2	0	2	0	1651
na	k__Fungi	p__Ascomycota	c__Lecanoromycetes	o__Pertusariales	f__Megasporaceae	g__Circinaria	s__Circinaria_caesiocinerea	Circinaria_caesiocinerea	96	98.6842	1.36e-64	150	M02696:5:000000000-BW5RL:1:1101:28041:15775	CACCTCTCAAGCTCAGCTTGGTATTGGGCCGCCGTCCTCCCCGGATGGGCCTGAAAATCAGTGGCAGTGCAGCCGGTGCTCAAGCGTAGTAATTTTATCCCGCTTTGGAGCTGCCGGGTGGACCCGCCAGACAACCCCGTGTCCTTTTCAAC	Cluster_39	1293	5	72	0	0	0	0	139	29	0	0	1048
na	k__Fungi	p__Ascomycota	c__Lecanoromycetes	o__Pertusariales	f__Megasporaceae	g__Circinaria	s__Circinaria_caesiocinerea	Circinaria_caesiocinerea	96.667	98.6842	2.91e-66	150	M02696:67:000000000-B44VG:1:1102:22973:9831	CACCTCTCAAGCTCAGCTTGGTATTGGGCCGCCGTCCTCCGCGGATGGGCCTGAAAATCAGTGGCGGTGCAGCCGGTGCTCAAGCGTAGTAATTTTATCCCGCTTTGGAGCCGCCGGGTGGACCCGCCAGACAACCCCGTGTCCTTTTCAAC	Cluster_57	673	102	321	0	0	0	0	60	0	0	0	190
na	k__Fungi	p__Ascomycota	c__Lecanoromycetes	o__Pertusariales	f__Megasporaceae	g__Circinaria	s__Circinaria_caesiocinerea	Circinaria_caesiocinerea	95.333	98.6842	6.31e-63	150	M03757:27:000000000-C9Y5L:1:1101:4875:8768	CACCTCTCAAGCTCAGCTTGGTATTGGACCGCCATCCTTCGCGGATGGGCCTGAAAATCAGTGGCAGTGCAGCCGGTGCTCAAGCGTAGTAATTCTATCCCGCTTTGGAGCCGTCGGGTGGACCCGCCAGACAACCCCGTGTCCTTTTCAAC	Cluster_155	316	0	0	0	0	0	0	0	0	316	0	0
na	k__Fungi	p__Ascomycota	c__Lecanoromycetes	o__Pertusariales	f__Megasporaceae	g__Circinaria	s__Circinaria_caesiocinerea	Circinaria_caesiocinerea	96	98.6842	1.36e-64	150	M03757:27:000000000-C9Y5L:1:1113:15082:11819	CACCTCTCAAGCTCAGCTTGGTATTGGGCCGCCGTCCCTCGTGGACGGGCCTGAAAATCAGTGGCAGTGCAGCCGGTGCTCAAGCGTAGTAATTTTATCCCGCTTTGGAGCCGCCGGGTGGACCCGCCAGACAACCCCGTGTCCTTTTCAAC	Cluster_458	73	0	0	0	0	17	0	18	0	0	0	38
na	k__Fungi	p__Ascomycota	c__Lecanoromycetes	o__Pertusariales	f__Megasporaceae	g__Circinaria	s__Circinaria_caesiocinerea	Circinaria_caesiocinerea	93.333	98.6842	6.35e-58	150	M03757:27:000000000-C9Y5L:1:1106:23958:19415	CACCTCTCAAGCTCAGCTTGGTATTGGGCCGCCGTCCCCCGCGGACGGGCCTGAAAATCAGTGGCGGTGCAGCCGGTGCTCGGGCGTAATAATTTTATCCCGCTTTGGAGCCGCCGGGTGGACCCGCCAGACAACCCCGTGTCCTTTTCAAC	Cluster_883	20	0	0	0	0	11	0	1	0	0	0	8
na	k__Fungi	p__Ascomycota	c__Lecanoromycetes	o__Pertusariales	f__Megasporaceae	g__Circinaria	s__Circinaria_caesiocinerea	Circinaria_caesiocinerea	93.836	95.3947	8.22e-57	146	M03757:27:000000000-C9Y5L:1:2113:15976:13824	CACCTCTCAAGCTCAGCTTGGTATTGGGCCGCCGTCCCTCGTGGACGGGCCTGAAAATCAGTGGCAGTGCAGCCGGTGCTCAAGCGTAGTAATTTTATCCCGCTTTGGAGCCGCCGGGTGGGCCCGCCAGACAACCCCGCGTCTTTTACCAC	Cluster_54	1493	0	0	0	0	622	0	453	0	0	0	418
na	k__Fungi	p__Ascomycota	c__Lecanoromycetes	o__Pertusariales	f__Megasporaceae	g__Circinaria	s__Circinaria_caesiocinerea	Circinaria_caesiocinerea	93.878	96.7105	6.35e-58	147	M03757:27:000000000-C9Y5L:1:1101:12659:3925	CACCTCTCAAGCTCAGCTTGGTATTGGGCCGTCGTCCCTCGTGGACGGGCCTGAAAATCAGTGGCAGTGCAGCCGGTGCTCAAGCGTAGTAACTTTATCCCGCTTTGGAGCCACCGGGTGGGCCCGCCAGACAACCCCGCGTCTTTTTCCAC	Cluster_140	516	0	0	0	0	0	349	0	0	167	0	0
na	k__Fungi	p__Ascomycota	c__Lecanoromycetes	o__Pertusariales	f__Megasporaceae	g__Circinaria	s__Circinaria_caesiocinerea	Circinaria_caesiocinerea	94	98.6842	1.37e-59	150	M03757:27:000000000-C9Y5L:1:1109:15837:18229	CACCTCTCAAGCTCGGCTTGGTATTGGGCCTCCGTCCTCCGCGGACGGGCCTGAAAATCAGTGGCAGTGCAGCCGGTGCTCAAGCGTAGTAATTCTATCCCGCTTTGGAGCCGTCGGGTGGACCCGCCAGACAACCCCGTGTCCTTTTCAAC	Cluster_1444	17	0	0	0	0	0	0	0	0	9	0	8
na	k__Fungi	p__Ascomycota	c__Lecanoromycetes	o__Pertusariales	f__Megasporaceae	g__Circinaria	s__Circinaria_calcarea	Circinaria_calcarea	91.667	100	3.88e-55	156	M03757:27:000000000-C9Y5L:1:1101:27578:7917	CACCTCTCAAGCTTCGCTTGGTATTGGGCTTTCGTCCCCCGTGGACGGGCCTGAAAATCAGTGGCGGTGCAGCCGGTGCTCAAGCGTAGTAACATCTTATCCCGCTTTGGAGTTTATCGGTTGGACCCGTCAGACAACCCTATTATCTTTCAAT	Cluster_202	252	0	0	0	252	0	0	0	0	0	0	0
na	k__Fungi	p__Ascomycota	c__Lecanoromycetes	o__Pertusariales	f__Megasporaceae	g__Circinaria	s__Circinaria_calcarea	Circinaria_calcarea	92.258	100	8.28e-57	155	M02696:67:000000000-B44VG:1:1101:9472:2547	CACCTCTCAAGCTTCGCTTGGTACTGGGCTTTCGTCCCCCGTGGACGGGCCTGAAAATCAGTGGCGGTGCAGCCGGTGCTCAAGCGTAGTAACATCTTATCCCGCTTTGGAGTTATCGGTTGGACTCGCCAGACAACCCTATTATATTTCAAT	Cluster_441	65	65	0	0	0	0	0	0	0	0	0	0
na	k__Fungi	p__Ascomycota	c__Lecanoromycetes	o__Pertusariales	f__Megasporaceae	g__Circinaria	s__Circinaria_calcarea	Circinaria_calcarea	90.968	100	6.4e-53	155	M02696:5:000000000-BW5RL:1:1107:16797:19747	CACCTCTCAAGCTTCGCTTGGTATTGGGCTTTCGTCCCCGGTGGACGGGCCTGAAAATCAGTGGCGGTGCAGCCGGTGCTCAAGCGTAGTTTATCTTATCCCGCTTTGGAGTTACCGGTTGGACCCGCCAGACAACCCTATTCTATTTCAAT	Cluster_602	36	0	0	0	0	0	0	0	0	0	0	36
na	k__Fungi	p__Ascomycota	c__Lecanoromycetes	o__Pertusariales	f__Megasporaceae	g__Circinaria	s__Circinaria_calcarea	Circinaria_calcarea	91.667	100	3.85e-55	156	M02696:67:000000000-B44VG:1:1110:18071:19310	CACCTCTCAAGCTTCGCTTGGTATTGGGCTTTCGTCCCCCGTGGACGGGCCTGAAAATCAGTGGCGGTGCAGCCGGTGCTCAAGCGTAGTAAACATCTTATCCCGCTTGGAGTTATCGGTTGGACCCGCCAGACAACCCTATCATATTTCAAT	Cluster_668	42	42	0	0	0	0	0	0	0	0	0	0
na	k__Fungi	p__Ascomycota	c__Lecanoromycetes	o__Pertusariales	f__Megasporaceae	g__Circinaria	s__Circinaria_calcarea	Circinaria_calcarea	89.032	100	6.54e-48	155	M03757:27:000000000-C9Y5L:1:1103:13983:12269	CACCTCTCAAGCTTCGCTTGGTATTGGGCTGTCGTCCCGCGTGGACGAGCCTGAAAATCAGTGGCGGTGCAGCCGGTGCTCAAGCGTAGTAATATCTTATCCCGCTTTGGAGTTACCGGTTGGACCCGCCAGACAACCCTTATTCTATTTCAAT	Cluster_521	58	0	0	0	0	0	58	0	0	0	0	0
na	k__Fungi	p__Ascomycota	c__Lecanoromycetes	o__Pertusariales	f__Megasporaceae	g__Circinaria	s__Circinaria_calcarea	Circinaria_calcarea	90.323	100	8.34e-52	155	M02696:67:000000000-B44VG:1:1104:12595:7976	CACCTCTCAAGCTTCGCTTGGTATTGGGCTTTCGTCCCCTGTGGACGGGTCTGAAAATCAGTGGCGGTACAGCCGGTGCTCAAGCGCAGTAACATTTTATCTCGCTTTGGAGTTATCGTTTGGACCCGCCAGACAACCCTATTATATTTCAAT	Cluster_1071	15	15	0	0	0	0	0	0	0	0	0	0
na	k__Fungi	p__Ascomycota	c__Lecanoromycetes	o__Pertusariales	f__Megasporaceae	g__Circinaria	s__Circinaria_contorta	Circinaria_contorta	93.96	95.5128	1.82e-58	149	M03757:27:000000000-C9Y5L:1:2109:25454:17617	CACCTCTCAAGCTCAGCTTGGTATTGGGTCTATCGTCCCTCGTGGGCGGGCCTGAAAATCAGTGGCGGTGCAGTCGGTACTCAAGCGTAATAGCATAATATCCCGCTTTGGAGTTTACCGGTTGGACCCGCCAGATAACCCTTTTTATATTTCAAT	Cluster_172	261	0	0	0	0	0	5	0	65	0	188	3
na	k__Fungi	p__Ascomycota	c__Lecanoromycetes	o__Pertusariales	f__Megasporaceae	g__Circinaria	s__Circinaria_contorta	Circinaria_contorta	96.026	99.3421	3.77e-65	151	M03757:27:000000000-C9Y5L:1:1101:10179:7059	CACCTCTCAAGCTCAGCTTGGTATTGGGCCTGTCGTCCCCTGCGGACGGGCCTGAAAATCAGTGGCGGTGCAGTCGGTACTCAAGCGTAATAATATAACATCCCGCTTTGGAGTTACTGGGTGGACCCGCCAGATAACCCTCTATATTCAAT	Cluster_363	91	0	0	0	0	0	0	0	91	0	0	0
na	k__Fungi	p__Ascomycota	c__Lecanoromycetes	o__Pertusariales	f__Megasporaceae	g__Circinaria	s__Circinaria_contorta	Circinaria_contorta	89.032	100	6.44e-48	155	M03757:27:000000000-C9Y5L:1:1103:21935:24153	CACCTCTCAAGCTCAGCTTGGTATTGGGCCGCCGTCCTCCGCGGACGGGCCTGAAAATCAGTGGCGTTGCAGCCGGTGCTCGGGCGTAATAATTTTATCCCGCTTAAGAGCCACCGGGTGGACCCGCCAGATAACCCCCCGTCTTTTTCCAC	Cluster_461	92	0	0	0	0	92	0	0	0	0	0	0
na	k__Fungi	p__Ascomycota	c__Lecanoromycetes	o__Pertusariales	f__Megasporaceae	g__Circinaria	s__Circinaria_contorta	Circinaria_contorta	94.34	100	1.84e-63	159	M02696:67:000000000-B44VG:1:1101:2421:11885	CACCTCTCAAGCTCAGCTTGGTATTGGGTCTTCGTCCCTTTGTGGACGGGCCTGAAAATCAGTGGGCGGTGCAGCCGGTCCTCAAGCGTAATAGCATGAATATCCCGCTTTGGAGTGACCGGGTGGACCCGCCAGATAACCCCTAAATATATTTCAAT	Cluster_902	20	20	0	0	0	0	0	0	0	0	0	0
na	k__Fungi	p__Ascomycota	c__Lecanoromycetes	o__Pertusariales	f__Megasporaceae	g__Circinaria	s__Circinaria_contorta	Circinaria_contorta	97.403	100	3.8e-70	154	M03757:27:000000000-C9Y5L:1:1105:23433:23529	CATCTCTCAAGCTCAGCTTGGTATTGGGTCTTCGCCCCTCGTGGACGGGCCTAAAAATCAGTGGCGGTGTAACCGGTCCTCAAGCGTAATAGCATGAATATCCCGCTTTGGAGTGACCGGGTGGACCTGCCAGACTACCCCTCTATATTTCAAT	Cluster_689	32	0	0	0	0	0	0	0	32	0	0	0
na	k__Fungi	p__Ascomycota	c__Lecanoromycetes	o__Pertusariales	f__Megasporaceae	g__Circinaria	s__Circinaria_contorta	Circinaria_contorta	90.968	100	6.4e-53	155	M03757:27:000000000-C9Y5L:1:1103:6860:15262	CACCTCTCAAGCTCAGCTTGGTATTGGGCCGCCGTCCTCCGTGGATGGGCCTGAAAATCAGTGGCGGTGCAGCCGGTGCTCCAGCGTAGTAAATTTATCCCGCTTCGGAGCCGCCGGGTGGACCCGCCAGACAACCCCGCGTCATTTTCCAC	Cluster_1462	34	0	0	0	0	24	0	0	0	0	0	10
na	k__Fungi	p__Ascomycota	c__Lecanoromycetes	o__Pertusariales	f__Megasporaceae	g__Circinaria	s__Circinaria_emiliae	Circinaria_emiliae	93.506	100	3.86e-60	154	M02696:67:000000000-B44VG:1:1101:7509:4040	CACCTCTCAAGCTTCGCTTGGTATTGGGCTTGCGTCCCTTGTGGACGGGCCTGAAAATCAGTGGCGGTGCAGCCGGTGCTCAAGCGTAGTAACATTTTATCCCGCTTTGGAGTCACCGGGTGGACCCGCCAGACAACCCTTTTATATTTTCAAT	Cluster_333	102	102	0	0	0	0	0	0	0	0	0	0
na	k__Fungi	p__Ascomycota	c__Lecanoromycetes	o__Pertusariales	f__Megasporaceae	g__Circinaria	s__Circinaria_fruticulosa	Circinaria_fruticulosa	90.968	100	1.81e-53	155	M03757:27:000000000-C9Y5L:1:2107:18455:9350	CACCTCTCAAGCTCTGCTTGGTATTGGGCTTGCGTCCCCCGCGGACGGGCCTGAAAATCAGTGGCGGTTCAGCCGGTGCTCAAGCGTAGTAATATTACAACCCGCTTTGGAGTTACCGGGTGAACCCGCCAGACAACCCCACTATAATTTCAAT	Cluster_1345	17	0	0	0	0	15	2	0	0	0	0	0
na	k__Fungi	p__Ascomycota	c__Lecanoromycetes	o__Pertusariales	f__Megasporaceae	g__Circinaria	s__Circinaria_hispida	Circinaria_hispida	92.857	100	6.4e-58	154	M03757:27:000000000-C9Y5L:1:1101:7340:15527	CACCTCTCAAGCTTCGCTTGGTATTGGGCTTTCGTCCCCCGCGGACGGGCCTGAAAATCAGAGGCGGTGCAGCCGGTGCTCAAGCGTAGTAATATCTTATCCCGCTTTGGAGTTACCGGGTGGACCCGCCAGACAACCCTATTCTATTTCAAT	Cluster_740	32	0	0	0	0	0	0	0	0	32	0	0
na	k__Fungi	p__Ascomycota	c__Lecanoromycetes	o__Pertusariales	f__Megasporaceae	g__Circinaria	s__Circinaria_mansourii	Circinaria_mansourii	96.35	84.9057	1.86e-58	137	M03757:27:000000000-C9Y5L:1:1106:19341:15286	CACCTCTCAAGCTCAGCTTGGTATTGGGCCTTTCGTCCCCTGTGGGCGGGCCTGAAAATCAGTGGCGGTGCAGTCGGTACTCAAGCGTAATAGTATAATATCCCGCTTTGGAGTTTACCGGGTGGACCCGCCAGATAATTTTCGAAATGAAATTTCAAT	Cluster_598	43	0	0	0	0	43	0	0	0	0	0	0
na	k__Fungi	p__Ascomycota	c__Lecanoromycetes	o__Pertusariales	f__Megasporaceae	g__Circinaria	s__Circinaria_sp	Circinaria_sp	97.122	90.2597	8.29e-62	139	M02696:67:000000000-B44VG:1:1101:15674:1201	CACCTCTCAAGCTCTGCTTGGTATTGGGTCTTCGTCCTCCGTGGACGGGCCTGAAAATCAGTGGCAGTTTAGCCGGTGCTCAAGCGCAGTAACATTATTTCCCGCTTTGGAGTCACCGGGTGGACCCGCCAGACAACCCCCATTACACTTCTAT	Cluster_88	695	686	0	0	0	0	0	0	0	0	0	9
na	k__Fungi	p__Ascomycota	c__Lecanoromycetes	o__Pertusariales	f__Megasporaceae	g__Circinaria	s__Circinaria_sp	Circinaria_sp	91.946	96.732	1.79e-53	149	M02696:5:000000000-BW5RL:1:1107:7693:15507	CACCTCTCAAGCTTCGCTTGGTATTGGGCTGTCGTCCCCCGTGGACGAGCCTGAAAATCAGTGGCGGTGCAGCCGGTGCTCAAGCGTAGTAACATTTTATCCCGCTTTGGAGTTATCGGTTGGACCCGCCAGACAACCCTGTTATATTTCAAT	Cluster_629	34	0	0	0	0	0	0	0	0	0	0	34
na	k__Fungi	p__Ascomycota	c__Lecanoromycetes	o__Pertusariales	f__Megasporaceae	g__Lobothallia	s__Lobothallia_alphoplaca	Lobothallia_alphoplaca	100	100	2.27e-77	155	M03757:27:000000000-C9Y5L:1:1101:6863:5062	CACCTCTCAAGCTTAGCTTGGTATTGGGCTGTCGTCCCCTAAGGGCGGGCCTGAAAATCAGTGGTGATCCAGCCGGTGCTCAAGCGTAGTAATATTGATAACCCCGCTTTGGAGTCACCGGGTGGACCCGCCAGATAACCCCTCTTTATTTCAAT	Cluster_280	136	0	0	0	0	0	0	0	0	136	0	0
na	k__Fungi	p__Ascomycota	c__Lecanoromycetes	o__Pertusariales	f__Megasporaceae	g__Lobothallia	s__Lobothallia_alphoplaca	Lobothallia_alphoplaca	100	97.4194	3.8e-75	151	M03757:27:000000000-C9Y5L:1:1101:7555:8710	CACCTCTCAAGCTCAGCTTGGTATTGGGCTGTCGTCCCCTAGGGGCGGGCCTGAAAATCAGTGGCGGTGCAGCCGGTGCTCAAGCGTAGTAATGTTGTTAACCCCGCTTTGGAGTCACCGGGTGGACCCGCCAGATAACCCCTCTTTATTTCAAT	Cluster_22	1597	133	0	155	0	0	0	506	0	0	0	803
na	k__Fungi	p__Ascomycota	c__Lecanoromycetes	o__Pertusariales	f__Megasporaceae	g__Lobothallia	s__Lobothallia_alphoplaca	Lobothallia_alphoplaca	97.959	96.0784	6.31e-68	147	M03757:27:000000000-C9Y5L:1:1101:25224:22777	CACCTCTCAAGCTCAGCTTGGTATTGGGCTGTCGTCCCTTAGGGGCGGGCCTGAAAATCAGTGGCGATGCAGCCGGTGCTCAAGCGTAGTAATATTGTTAACCCCGCTTTGGAGTCACCGGGTGGACCCGCCAGATAACCCCTCTTTGTTAAT	Cluster_26	1487	0	0	243	0	0	0	879	0	0	0	365
na	k__Fungi	p__Ascomycota	c__Lecanoromycetes	o__Pertusariales	f__Megasporaceae	g__Lobothallia	s__Lobothallia_alphoplaca	Lobothallia_alphoplaca	91.447	97.3856	6.45e-53	152	M02696:67:000000000-B44VG:1:1101:27585:15521	CACCTCTCAAGCTCAGCTTGGTATTGGGCTGTCGTCCCCCGCGGGCGGGCCTGAAAATCAGTGGCAGTGCAGTCGGTGCTCAAGCGTAGTAATTTCTGCCCCGCTTTGGAGTCACCGGGCTGGACCCGCCAGATAACCCCTTTCTATTTCAAT	Cluster_152	275	274	0	0	0	0	0	0	0	0	0	1
na	k__Fungi	p__Ascomycota	c__Lecanoromycetes	o__Pertusariales	f__Megasporaceae	g__Lobothallia	s__Lobothallia_praeradiosa	Lobothallia_praeradiosa	98.718	100	4.92e-74	156	M03757:27:000000000-C9Y5L:1:1101:14723:9597	CACCTCTCAAGCTCAGCTTGGTATTGGGCTGTCGTCCCCTAGGGGCGGGCCTGAAAATCAGTGGCGGTGTAGCCGGTGCTCAAGCGTAGTAATATCGTTAACCCCGCTTTGGAGCCACCGGGTGGACCTGCCAGATAACCCCTCTTTATTGCAAT	Cluster_86	1469	0	0	0	411	0	0	0	1058	0	0	0
na	k__Fungi	p__Ascomycota	c__Lecanoromycetes	o__Pertusariales	f__Megasporaceae	g__Lobothallia	s__Lobothallia_praeradiosa	Lobothallia_praeradiosa	98.089	100	6.46e-73	157	M03757:27:000000000-C9Y5L:1:1101:6886:10673	CACCTCTCAAGCTCAGCTTGGTATTGGGCTGTCGTCCCCTAGGGGCGGGCCTAAAAATCAGTGGCGGTGTAGCCGGTGCTCAAGCGTAGTAATCTCGTTAACCCCGCTTTTGGAGTCACCGGGTGGACCTGCCAGATAACCCCCTCTTTATTGCAAT	Cluster_300	114	0	0	0	0	0	0	0	0	114	0	0
na	k__Fungi	p__Ascomycota	c__Lecanoromycetes	o__Pertusariales	f__Megasporaceae	g__Lobothallia	s__Lobothallia_praeradiosa	Lobothallia_praeradiosa	90.972	91.6129	1.83e-48	144	M02696:67:000000000-B44VG:1:1101:5264:20822	CACCTCTCAAGCTCAGCTTGGTATTGGGCTGTCGTCCCCCGCGGGCGGGCCTGAAAATCAGTGGCGGTGCACCCGGTGCTCAAGCGTAGTAATACTTTCACACCCCGCTTTGGAGTCCCCGGGGAACCTGCCAGACAACCCCTTGCGATTATACT	Cluster_642	40	40	0	0	0	0	0	0	0	0	0	0
na	k__Fungi	p__Ascomycota	c__Lecanoromycetes	o__Pertusariales	f__Megasporaceae	g__Lobothallia	s__Lobothallia_sp	Lobothallia_sp	88.535	100	1.12e-45	157	M02696:67:000000000-B44VG:1:1101:8020:4117	CACCTCTCAAGCTCAGCTTGGTATTGGGCCGTCGTCCCCCGCGGGCGGGCCTGAAATTCAGTGGCGGTGCCCCCGGTGCTCAAGCGCAGTAACACTTCCGAACGTCGCTTTGGAGTCACTCGGGGGGACCCGCCAGACAACCCCGTTCCGTTTCACT	Cluster_265	141	141	0	0	0	0	0	0	0	0	0	0
na	k__Fungi	p__Ascomycota	c__Lecanoromycetes	o__Pertusariales	f__Megasporaceae	g__Megaspora	s__Megaspora_cretacea	Megaspora_cretacea	99.333	100	2.2e-72	150	M02696:67:000000000-B44VG:1:1102:19897:20052	CACCTCTCAAGCCCAGCTTGGTCTTGGGCTTCCGCCCCCTCGGGGCGAGCCTGAAAATCAGTGGCGGTGCAGCCGGTACTCAAGCGCAGTAGAATCACCGCTTTGGAGTCTCCGGCCGGACCCGCCAGACAACCCCCTTGCGATTACACT	Cluster_135	298	103	0	0	33	0	0	80	0	0	82	0
na	k__Fungi	p__Ascomycota	c__Lecanoromycetes	o__Pertusariales	f__Megasporaceae	g__Megaspora	s__Megaspora_verrucosa	Megaspora_verrucosa	96.689	100	8.04e-67	151	M03757:27:000000000-C9Y5L:1:1101:17986:2015	CACCTCTCAAGCGCAGCTTGGTATTGGGCTGTCGTCCCCCGGGACGGGCCTGAAAAACAGTGGCGGTGCACCCGGTATTCGAGCGCAGTAGAATCACCGCTCCGGAGTCTCCGGCTGGACCCGCCAGACAACCCCCCTTCGCGATTACGCT	Cluster_460	64	0	0	0	0	64	0	0	0	0	0	0
na	k__Fungi	p__Ascomycota	c__Lecanoromycetes	o__Pertusariales	f__Megasporaceae	g__Megaspora	s__Megaspora_verrucosa	Megaspora_verrucosa	96.599	98	1.33e-64	147	M03757:27:000000000-C9Y5L:1:1105:25529:8008	CACCTCTCAAGCCCAGCTTGGTATTGGGCTGTCGTCCCCCGGGACGGGCCTAAAAATCAGTGGCGGTGCAGCCGGTACTCGAGCGCAGTAGAATCACCGCTCCGGAGCCTCCGGCTGGACCCGCCAGACAACCCCCTTCGCGATTACGCT	Cluster_542	42	0	0	0	42	0	0	0	0	0	0	0
na	k__Fungi	p__Ascomycota	c__Lecanoromycetes	o__Pertusariales	f__Megasporaceae	g__Megaspora	s__Megaspora_verrucosa	Megaspora_verrucosa	97.333	100	6.17e-68	150	M03757:27:000000000-C9Y5L:1:1103:6877:4780	CACCTCTCAAGCGCAGCTTGGTATTGGGCTATCGTCCCCCGGGACGGGCCTGAAAATCAGTGGCGGTGCAGCCGGTACTCGAGCGCAGTAGAATCACCGCTCCGGAGTCTCCGGCTGGACCCGCCAGACAATCCCCTTCGCGATTACACT	Cluster_586	35	0	0	0	0	35	0	0	0	0	0	0
na	k__Fungi	p__Ascomycota	c__Lecanoromycetes	o__Pertusariales	f__Megasporaceae	g__Teuvoa	s__Teuvoa_junipericola	Teuvoa_junipericola	100	100	6.37e-78	156	M03757:27:000000000-C9Y5L:1:2114:9152:8167	CACCTCTCAAGCTAAGCTTGGTATTGGGCAGTCGTCCCCTGTGGGCGGGCCTGAAAATCAGTGGCAGCGCAGCCGGTGCTCAAGCGTAGTAGAACCCTCAGCCCCGCTTTGGAGTCCCCGGGTGGGCCCGCCAGATAACCCCCTTTTATTTTCCAC	Cluster_48	971	0	1	0	535	0	0	435	0	0	0	0
na	k__Fungi	p__Ascomycota	c__Lecanoromycetes	o__Pertusariales	f__Megasporaceae	g__Teuvoa	s__Teuvoa_junipericola	Teuvoa_junipericola	99.32	96.0784	1.05e-70	147	M03757:27:000000000-C9Y5L:1:1116:25292:19275	CACCTCTCAAGCTAAGCTTGGTATTGGGCAGTCGTCCCCTGTGGGCGGGCCTGAAAATCAGTGGCAGCGCAGCCGGTGCTCAAGCGTAGTAGAACCCTCAGCCCCGCTTTGGAGTCCCCGGGTGGGCCCGCCAGATAACCCCTCTTTGTTAAT	Cluster_998	37	0	0	0	7	0	0	30	0	0	0	0
na	k__Fungi	p__Ascomycota	c__Lecanoromycetes	o__Pertusariales	f__Megasporaceae	g__unidentified	s__Megasporaceae_sp	Megasporaceae_sp	99.351	99.3548	3.8e-75	154	M03757:27:000000000-C9Y5L:1:1104:11014:18614	CACCTCTCAAGCTTTGCTTGGTATTGGGCTTTCGTCCCTTGTGGATGGGCCTGAAAATCAGTGGCGGTGCAGCCGGTACTCAAGCGTAGTAATATCATATCCCGCTTTGGAGTCACCGGGTGGACCCGCCAGATAACCCTTAATATCTTTTCAAT	Cluster_401	75	0	0	0	0	19	56	0	0	0	0	0
na	k__Fungi	p__Ascomycota	c__Lecanoromycetes	o__Pertusariales	f__Megasporaceae	g__unidentified	s__Megasporaceae_sp	Megasporaceae_sp	100	100	8.11e-77	154	M02696:67:000000000-B44VG:1:1110:13066:15854	CACCTCTCAAGCTCTGCTTGGTATTGGGCTTTCGTCCCCCGTGGATGGGCCTGAAAATCAGTGGCAGTCCAGCCGGTGCTCAAGCGTAATAGTATTATATCCCGCTTTGGAGTCACCGGGTGGACCCGCCAGACAACCCTATTGTAATTTCAAT	Cluster_662	29	28	0	0	1	0	0	0	0	0	0	0
na	k__Fungi	p__Ascomycota	c__Lecanoromycetes	o__Pertusariales	f__Megasporaceae	g__unidentified	s__Megasporaceae_sp	Megasporaceae_sp	96.753	99.3548	1.78e-68	154	M03757:27:000000000-C9Y5L:1:1101:20595:6204	CACCTCTCAAGCTCTGCTTGGTACTGGGCCTTCGTCCCTTGTGGATGGGCCTGAAAATCAGTGGCGGTGCAGCCGGTACTCAAGCGTAGTAATATTATATCCCGCTTTGGAGTCACCGGGTGGACCCGCCAGATAACCCTTAATATCTTTTCAAT	Cluster_390	83	0	0	0	0	83	0	0	0	0	0	0
na	k__Fungi	p__Ascomycota	c__Lecanoromycetes	o__Pertusariales	f__Megasporaceae	g__unidentified	s__Megasporaceae_sp	Megasporaceae_sp	96.104	99.3506	2.96e-66	154	M03757:27:000000000-C9Y5L:1:1102:12910:5442	CACCTCTCAAGCTCTGCTTGGTATTGGGCTTTCGTCCCTTGTGGATGGGCCTGAAAATCAGTGGCGGTGCAGCCGGTACTCAAGCGTAGTAACATCATATCCCGCTTTGGAGTCACTGGGTGGATCCGCCAGATAACCCTTAATATCTTTCAAT	Cluster_402	71	0	0	71	0	0	0	0	0	0	0	0
na	k__Fungi	p__Ascomycota	c__Lecanoromycetes	o__Pertusariales	f__Megasporaceae	g__unidentified	s__Megasporaceae_sp	Megasporaceae_sp	95.484	99.359	3.89e-65	155	M03757:27:000000000-C9Y5L:1:1103:14570:11540	CACCTCTCAAGCTCTGCTTGGTATTGGGCTTTCGTCCCCTGTGGATGGGCCTGAAAATCAGTGGCGGTGCAGCCGGTGCTCAAGCGTAATTAATATCGTATCCCGCTTTGGAGTCACCGGGTGGACCCGCCAGATAACCCTTAATATCTTTTCAAT	Cluster_679	38	0	0	0	0	38	0	0	0	0	0	0
na	k__Fungi	p__Ascomycota	c__Lecanoromycetes	o__Pertusariales	f__Megasporaceae	Multi-affiliation	Multi-affiliation	multi-subject	multi-identity	multi-coverage	2.36e-57	multi-alignment-lg	M03757:27:000000000-C9Y5L:1:1104:15114:8473	CACCTCTCAAGCTCTGCTTGGTATTGGGCTCCCGTCCCGTGTGGATGGGCCTGAAAGTCAGTGGCGGTACAGCCGGTGCTCAAGCGTAGTAATATCATATCCCGCTTTGGAGTCACCGGGTGGACCCGCCAGACAACCCTTATTATATAATTCAAT	Cluster_501	68	0	0	0	0	5	0	0	0	0	0	63
na	k__Fungi	p__Ascomycota	c__Lecanoromycetes	o__Pertusariales	f__Megasporaceae	Multi-affiliation	Multi-affiliation	multi-subject	multi-identity	multi-coverage	5.03e-59	multi-alignment-lg	M02696:5:000000000-BW5RL:1:1102:15351:7101	CACCTCTCAAGCTCAGCTTGGTATTGGGCCGCCGTCCTCCGTGGATGGGCCTGAAAATCAGTGGCAGTGCAGCCGGTGCTCAAGCGTAGTAATGTTTTTATCCCGCTTTGGAGTCGCCGGGTGGACCCGCCAGACAACCCCACGTCGTTTTCCAC	Cluster_1041	32	0	0	0	0	0	0	2	0	1	0	29
na	k__Fungi	p__Ascomycota	c__Lecanoromycetes	o__Rhizocarpales	f__Rhizocarpaceae	g__Rhizocarpon	s__Rhizocarpon_disporum	Rhizocarpon_disporum	97.333	100	6.17e-68	150	M03757:27:000000000-C9Y5L:1:1101:10681:9221	AACCCTCAAGCTCCCCCGGGCTTGGTCTTGGGCCTCCACCCCCTGGGTGGGCCCCAAAGTCATTGGCAGTCCTGTCCAGGCTTCAAGCGTAGTAGTTTTCCCGCTTTGGAAGCCCAGGCCGACCCTGCCAGATAACCTCCCACTTTCTAA	Cluster_71	1457	0	244	79	457	0	78	300	131	58	0	110
na	k__Fungi	p__Ascomycota	c__Lecanoromycetes	o__Rhizocarpales	f__Rhizocarpaceae	g__Rhizocarpon	s__Rhizocarpon_disporum	Rhizocarpon_disporum	96.667	100	1.02e-65	150	M03757:27:000000000-C9Y5L:1:1102:23132:19763	AACCCTCAAGTTCCCCGGGCTTGGTCTTGGGCCTCCACCCCCTGGGTGGGCCCCAAAGTCATTGGCAGTCCTGTCCAGGCTTCAAGCGTAGTAGTTTTCCCGCTTTGGAAGCCTAGGCTGACCCCGCCAGATAACCTCCCACTTTCTTA	Cluster_287	141	0	0	0	101	0	0	0	0	0	0	40
na	k__Fungi	p__Ascomycota	c__Lecanoromycetes	o__Rhizocarpales	f__Rhizocarpaceae	g__Rhizocarpon	s__Rhizocarpon_geminatum	Rhizocarpon_geminatum	99.338	100	1.72e-73	151	M03757:27:000000000-C9Y5L:1:1105:16304:17578	AACCCCTCAAGCTTCTCTGGGCTTGGTCTTGGGCCTTCCACCCCCCGGGTGGGCCCCAAAGTCATTGGCAGTCCTGTCCGGCTTCAAGCGTAGTAGTTCTCCCGCTTTGGAAGCCCCGGGCCAGGCCCGCCAGATAACCACCCCCTTCTAC	Cluster_964	16	0	0	0	0	0	0	0	0	16	0	0
na	k__Fungi	p__Ascomycota	c__Lecanoromycetes	o__Rhizocarpales	f__Rhizocarpaceae	g__Rhizocarpon	s__Rhizocarpon_geographicum	Rhizocarpon_geographicum	95.238	96.7105	2.93e-61	147	M03757:27:000000000-C9Y5L:1:1104:6757:13110	AACCCCTCAGGCCCTTTCAGGCCTGGTCTTGGGCTTTTTCACCCCCTGGGTGGGTCCCAAAGTCATTGGCAGCGCAGTCCGACTTTGAGCGTAGTAGTTTTCCCGCTCTGGAAGTATCGGCCTGGTCTCGCCAGACAACCGCCATCTTGCCT	Cluster_635	35	0	0	0	0	35	0	0	0	0	0	0
na	k__Fungi	p__Ascomycota	c__Lecanoromycetes	o__Rhizocarpales	f__Rhizocarpaceae	g__Rhizocarpon	s__Rhizocarpon_sp	Rhizocarpon_sp	96.622	97.3684	3.77e-65	148	M03757:27:000000000-C9Y5L:1:1101:27107:12778	AACCCCTCAGGCCCTTTCAGGCTTGGTCTTGGGTCTCTTCACCCCCTGGGTGGGCCCCAAAGTCATCGGCAGCGCAGTCCGACTTCGAGCGTAGTAGTTTTCCCGCTCCGGAAGCATCGGCCTGGTCTCGCCAGACAACCGCCCTCTTACCC	Cluster_253	148	0	0	0	52	6	0	0	0	90	0	0
na	k__Fungi	p__Ascomycota	c__Lecanoromycetes	o__Rhizocarpales	f__Rhizocarpaceae	g__Rhizocarpon	s__Rhizocarpon_sp	Rhizocarpon_sp	94.737	100	8.1e-62	152	M03757:27:000000000-C9Y5L:1:1101:15616:16124	AACCCCTCAGGCCCTTCCGGGCTTGGTCTTGGGTCTTCTCACCCCTGGGTGGGCTCCAAAGCTATTGGCAGCGCAGTCCGACTTCGAGCGTAGTAGTTTTCCCGCTCTGGAAGCATCGGCCTGGTCTCGCCAGACAACCGCCATCTTGCCT	Cluster_372	104	0	0	0	0	104	0	0	0	0	0	0
na	k__Fungi	p__Ascomycota	c__Lecanoromycetes	o__Rhizocarpales	f__Rhizocarpaceae	g__Rhizocarpon	s__Rhizocarpon_sp	Rhizocarpon_sp	94.805	100	2.27e-62	154	M03757:27:000000000-C9Y5L:1:1101:10684:3746	AACCCCCTCAGGGCCTTTCAGGCCCGGTCTTGGGTCTTCACCGCCTGGGTGGGCCCCAAAGTCATTGGCAGCGCAGTCCGACTTTGAGCGATAGTAGTTTTCCCGCTCTGGAAGCATCGGCCTGGTCTCGCCAGACAACCGCCATCTTGCCT	Cluster_66	611	0	0	0	0	611	0	0	0	0	0	0
na	k__Fungi	p__Ascomycota	c__Lecanoromycetes	o__Teloschistales	f__Teloschistaceae	g__Athallia	s__Athallia_alnetorum	Athallia_alnetorum	97.516	100	1.85e-73	161	M03757:27:000000000-C9Y5L:1:1102:12174:24216	CAACCCTCAAGCTCTGCTTGGTATTGGGCGCCCGCTGCCTCCCCCGGGGGGCGGCGCGCCCGTAAGTTAGTGGCGGTCCAGGGAGACTTCAAGCGCAGTAGAACCTTTCGCTTTCGAGGTGTCGCCTGCGGCCCGGCCGTAAAACCCCCCCATCTTTCAAT	Cluster_512	65	0	0	0	0	65	0	0	0	0	0	0
na	k__Fungi	p__Ascomycota	c__Lecanoromycetes	o__Teloschistales	f__Teloschistaceae	g__Calogaya	Multi-affiliation	multi-subject	multi-identity	100	3.95e-75	multi-alignment-lg	M02696:67:000000000-B44VG:1:1118:14568:21499	CAACCCTCAAGCTTTGCTTGGTCTTGGGCGTTCGCGTCCCCGTTCCCGGGGATGTGTGCCCGTAAATCAGTGGCGGTCCAGGGAGACTTCAAGCGCAGTAGTATCTATCCGCTTCAGAGGTCTCGCCTGTGGCCCGGCCATCAAACCCCCAATTTCCAAT	Cluster_128	601	4	0	113	0	33	0	72	1	0	375	3
na	k__Fungi	p__Ascomycota	c__Lecanoromycetes	o__Teloschistales	f__Teloschistaceae	g__Calogaya	Multi-affiliation	multi-subject	98.742	100	3.03e-76	159	M03757:27:000000000-C9Y5L:1:1103:20835:13954	CAACCCTCAAGCTTTGCTTGGTCTTGGGCGTTCGCGTCCCCGTTGTCGGGGATGCGTGCCCGTAAATTAGTGGCGGTCCAGGGAGACTTCAAGCGCAGTAGTATCTATCCGCTTCAGAGGTCTGTCTGTGGCCCGGCCATCAAACCCCCAATTTCCAAT	Cluster_185	266	8	0	153	0	0	0	105	0	0	0	0
na	k__Fungi	p__Ascomycota	c__Lecanoromycetes	o__Teloschistales	f__Teloschistaceae	g__Calogaya	s__Calogaya_biatorina	Calogaya_biatorina	99.371	100	6.51e-78	159	M02696:67:000000000-B44VG:1:1101:16676:6138	CAACCCTCAAGCTTTGCTTGGTCTTGGGCGTTCGCGTCCCCGTCTTCGGGGATGCGTGCCCGTAAATCAGTGGCGGTCCAGGGAGACTTCAAGCGCAGTAGTATCTATCCGCTTCGGAGGTCTGCCTGTGGCCCGGCCATTAAACCCCCAAATTCCAAT	Cluster_25	1500	215	0	0	22	0	110	0	7	0	1122	24
na	k__Fungi	p__Ascomycota	c__Lecanoromycetes	o__Teloschistales	f__Teloschistaceae	g__Calogaya	s__Calogaya_biatorina	Calogaya_biatorina	95.625	100	6.65e-68	160	M02696:5:000000000-BW5RL:1:1102:7706:15925	CAACCCTCAAGCTTTGCTTGGTCTTGGGCGTTCGCGTCCCCGTCTTCGGGGATGCGTGCCCGTAAATCAGTGGCGGTCCGGGGGGACTTTAAGCGCAGTAGTATCTATCCGCTTCAGAGGTCTCGCCTGTGGCCCGGCTATTAAACCCCCAATGTCCAAT	Cluster_343	95	0	0	0	0	0	0	0	0	0	95	0
na	k__Fungi	p__Ascomycota	c__Lecanoromycetes	o__Teloschistales	f__Teloschistaceae	g__Calogaya	s__Calogaya_decipiens	Calogaya_decipiens	96.203	99.3711	5.1e-69	158	M02696:5:000000000-BW5RL:1:1101:14117:5253	TAACCTCAAGCTTTGCTTGGTCTTGGGCGTTCGCGTCCCCGCTCCCGGGGATGCGTGCCCGTAAATCAGTGGCGGTCCGGGGGGACTTTAAGCGCAGTAGTATCTATCCGCTTCAGAGGTCTCGCCTCTGGCCCGGCTATTAAACCCCCAATGTCCAAT	Cluster_2	5687	4	0	0	0	0	0	0	22	0	5604	57
na	k__Fungi	p__Ascomycota	c__Lecanoromycetes	o__Teloschistales	f__Teloschistaceae	g__Calogaya	s__Calogaya_sp	Calogaya_sp	98.75	100	8.48e-77	160	M02696:5:000000000-BW5RL:1:1110:21770:9608	CAACCCTCAAGCTTTGCTTGGTCTTGGGCGTTCGCGTCCCCGTCTTCGGGGATGCGTGCCCGTAAATCAGTGGCGGTCCAGGGAGACTTCAAGCGCAGTAGTATCTATCCGCTTCAGAGGTCTCGCCTGTGGCCCGGCCATCAAACCCCCAATTTCCAAT	Cluster_873	42	13	0	6	0	0	0	0	0	0	23	0
na	k__Fungi	p__Ascomycota	c__Lecanoromycetes	o__Teloschistales	f__Teloschistaceae	g__Caloplaca	Multi-affiliation	multi-subject	multi-identity	multi-coverage	8.6e-62	multi-alignment-lg	M02696:5:000000000-BW5RL:1:1101:20296:10069	CACCCCTCGAGCATTGCTTGGTATTGGGTGCTCGCCTTCTCTTCCGGGGGGGCGCGCCCGAAATTCAGTGGCGGTCCCGGTGGACTTCAAGCGTAGTGAATATTCCGCTTTGGAAGCCTTCTGCCGGTGGCCCAGCCAGCAAACCTTCTTTACCCCAAA	Cluster_428	71	0	0	0	0	0	0	0	0	0	0	71
na	k__Fungi	p__Ascomycota	c__Lecanoromycetes	o__Teloschistales	f__Teloschistaceae	g__Caloplaca	Multi-affiliation	multi-subject	multi-identity	multi-coverage	1.1e-60	multi-alignment-lg	M02696:5:000000000-BW5RL:1:1101:16324:6864	CACCTCTCAAGCACTGCTTGGTATTGGGTGCTCGCCCTTCTCTCCGGGGGGCGCGCCCGAAATTCAGTGGCGGTCTCGGTGGACTTCAAGCGTAGTAAATATTCCGCTTCGGGAGCCTTCTGCCGGTGGCCCAGCCAGCAAGCTCTTTTTACCCCCAA	Cluster_126	346	0	0	0	0	0	0	0	0	0	346	0
na	k__Fungi	p__Ascomycota	c__Lecanoromycetes	o__Teloschistales	f__Teloschistaceae	g__Caloplaca	s__Caloplaca_atroflava	Caloplaca_atroflava	89.333	95.5414	1.12e-45	150	M02696:5:000000000-BW5RL:1:2108:7453:14694	CACCTCTCAAGCACTGCTTGGTCTTGGGTGCTCGCCCTCCTCTTCGGGGGGCGCGCCCGAAATTTAGTGGCGGTCTCGGTAGACTTCAAGCGTAGTAAATATTTCGCTTCGGAAGCCTTCTGCCGGTGGCCCAGCCAGCAAGCCTTTTTACCCCAAA	Cluster_595	40	0	0	0	1	0	0	0	0	0	39	0
na	k__Fungi	p__Ascomycota	c__Lecanoromycetes	o__Teloschistales	f__Teloschistaceae	g__Caloplaca	s__Caloplaca_atroflava	Caloplaca_atroflava	97.297	99.3243	2.82e-66	148	M03757:27:000000000-C9Y5L:1:1101:6592:9230	CACCCCTCAAGCACTGCTTGGTATTGGGTGCTCGCCTTCCGGGGCGCGCCCGAAATTCAGTGGCGGTCTCGGTAGACTTCAAGCGCAGTAAATATTCCGCTTTGGAAGCTTCTACCGGCGGCCCAGCCAGTAAGCCTTTTATTCAAAA	Cluster_917	24	0	0	0	0	19	0	0	3	0	0	2
na	k__Fungi	p__Ascomycota	c__Lecanoromycetes	o__Teloschistales	f__Teloschistaceae	g__Caloplaca	s__Caloplaca_cancarixiticola	Caloplaca_cancarixiticola	96.951	100	1.86e-73	164	M03757:27:000000000-C9Y5L:1:1110:18050:15203	CACCCCTCAAGCGTTGCTTGGTATTGGGCGTTCGCCCCCCGGCTCCGGGGAGCGCGCCCGAAATTCAGTGGCGGTCCAGGTAGACTTCAAGCGCAGTAAACTTTTGTTCGCTTTGGAAGCCTTCTGCCTGCGGCCCCGCCAGCGAACCTTTTTACCCCCAAC	Cluster_1035	17	0	0	0	17	0	0	0	0	0	0	0
na	k__Fungi	p__Ascomycota	c__Lecanoromycetes	o__Teloschistales	f__Teloschistaceae	g__Caloplaca	s__Caloplaca_cerina_var._chloroleuca	Caloplaca_cerina_var._chloroleuca	99.375	100	1.82e-78	160	M03757:27:000000000-C9Y5L:1:1105:12164:20211	CACCCCTCAAGCTCTGCTTGGTATTGGGCGTCCGCCCCCCGTTCCCGGGGGGTGCGCCCGAAATTCAGTGGCGGTCCAGGTGGACTTCAAGCGCAGTAAACTCTGGTTCGCTTTGGAAGCCTTCTGCCTGTGGCCCCGCCAGCTAAGAAACACCCCCAAT	Cluster_631	33	0	0	0	0	33	0	0	0	0	0	0
na	k__Fungi	p__Ascomycota	c__Lecanoromycetes	o__Teloschistales	f__Teloschistaceae	g__Caloplaca	s__Caloplaca_cerina_var._chloroleuca	Caloplaca_cerina_var._chloroleuca	96.25	100	3.98e-70	160	M03757:27:000000000-C9Y5L:1:1105:12644:6561	CACCCCTCAAGCTCTGCTTGGTATTGGGCGTCCGCCCCTCGCTCCCGGGGGGCGCGCCCGAAACTCAGTGGCGGTCCAGGTGGACTTCAAGCGCAGTAAACTTTGGTTCGCTTTGGAAGCCTTCTGCCTGCGGCCCCGCCAGCTAAGAAACCCCCCCAAA	Cluster_1012	23	0	0	0	0	0	0	23	0	0	0	0
na	k__Fungi	p__Ascomycota	c__Lecanoromycetes	o__Teloschistales	f__Teloschistaceae	g__Caloplaca	s__Caloplaca_cerina_var._chloroleuca	Caloplaca_cerina_var._chloroleuca	97.5	100	1.84e-73	160	M03757:27:000000000-C9Y5L:1:1102:16968:14097	CACCCCTCAAGCTCTGCTTGGTATTGGGCGTCCGCCCCCCGCTCCCGGGGGGTGCGCCCGAAATTCAGTGGCGGTCCAGGTAGACTTCAAGCGCAGTAAACTTTTGTTCGCTTTGGAAGCCTTCTGCCTGCGGCCCCGCCAGCTAAGAAACACCCCCAAT	Cluster_1482	21	0	0	0	0	21	0	0	0	0	0	0
na	k__Fungi	p__Ascomycota	c__Lecanoromycetes	o__Teloschistales	f__Teloschistaceae	g__Caloplaca	s__Caloplaca_chlorina	Caloplaca_chlorina	97.531	100	5.14e-74	162	M02696:67:000000000-B44VG:1:2101:22794:12878	CACCCCTCAAGCTCTGCTTGGTATTGGGCGTCCGCTCCCCGTTCCCGGGGGGCGCGCCCGAAATTCAGTGGCGGTCCAGGTAGACTTCAAGCGCAGTAAACTTTTGTTCGCTTTGGAAGCCTTCTGCCTGCGGCCCCGCCAGCCCAACGATTACCCCCAAT	Cluster_381	91	1	0	64	0	0	0	26	0	0	0	0
na	k__Fungi	p__Ascomycota	c__Lecanoromycetes	o__Teloschistales	f__Teloschistaceae	g__Caloplaca	s__Caloplaca_chlorina	Caloplaca_chlorina	95.706	100	5.18e-69	163	M02696:67:000000000-B44VG:1:1103:5461:8717	CACCCCTCAAGCGCTGCTTGGTATTGGGCGTTCGCCCCCCTTCCCGGGGGGCGCGCCCGAAATTCAGTGGCGGTCCAGGTAGACTTCAAGCGCAGTAAACCTTTTGTTCGCTTTGGAAGCCTTCTGCCTGCGGCCCCGCCAGCCAACGATTACCCCCCAAT	Cluster_485	96	44	27	1	0	0	0	17	7	0	0	0
na	k__Fungi	p__Ascomycota	c__Lecanoromycetes	o__Teloschistales	f__Teloschistaceae	g__Caloplaca	s__Caloplaca_concreticola	Caloplaca_concreticola	100	100	3.92e-80	160	M03757:27:000000000-C9Y5L:1:1102:19892:19707	CACCCCTCAAGCACTGCTTGGTATTGGGTGCTCGCCCTCCGTTTCGGGGGGCGCGCCCGAAATTCAGTGGCGGTCCTGGTGGACTTCAAGCGCAGTAAATATTTCGCTTTGGAAGCCTTTCGCCGGTGGCCCAGCCAGTAAACCTTTTTATCTACCCCAA	Cluster_433	61	0	0	0	0	0	0	0	0	0	61	0
na	k__Fungi	p__Ascomycota	c__Lecanoromycetes	o__Teloschistales	f__Teloschistaceae	g__Caloplaca	s__Caloplaca_diphyodes	Caloplaca_diphyodes	94.937	100	3.92e-65	158	M02696:5:000000000-BW5RL:1:1101:28807:13259	CACCTCTCAAGCACTGCTTGGTATTGGGTGCTCGCCCTCCTCTCCGGGGGGCGCGCCCGAAATTTAGTGGCGGTCTCGGTGGACTTCAAGCGTAGTAAATATTCCGCTATGGAAGCCTTCTGCCGGTGGCCCAGCCAGCAAGCCTTTTTTACCCCCA	Cluster_325	110	0	0	0	0	0	0	0	0	0	110	0
na	k__Fungi	p__Ascomycota	c__Lecanoromycetes	o__Teloschistales	f__Teloschistaceae	g__Caloplaca	s__Caloplaca_diphyodes	Caloplaca_diphyodes	96.226	100	5.07e-69	159	M03757:27:000000000-C9Y5L:1:1114:9994:6927	CACCTCTCAAGCACTGCTTGGTATTGGGTGCTCGCCCTCTTTTCGGGGGGCGCTCCCGAAATTCAGTGGCGGTCTCGGTGGACTTCAAGCGCAGTAAATATTCCGCTTTGGAAGCCTTTCGCCGGTGGCCCAGCCAGCAAACCTTCTGTTACCCCCAA	Cluster_2022	14	0	13	0	0	0	0	0	1	0	0	0
na	k__Fungi	p__Ascomycota	c__Lecanoromycetes	o__Teloschistales	f__Teloschistaceae	g__Caloplaca	s__Caloplaca_diphyodes	Caloplaca_diphyodes	95.597	100	2.36e-67	159	M02696:5:000000000-BW5RL:1:1104:12815:3178	CACCTCTCAAGCACTGCTTGGTATTGGGTGCTCGCCCTCCTCTCCGGGGGGCGCGCCCGAAATTCAGTGGCGGTCTCGGTGGACTTCAAGCGTAGTAAATATTCCGCTTTGGGAGCCTTCTGCCGGTGGCCCAGCCAGCAAGCCTTTTTTACCCCCAA	Cluster_30	1357	2	0	0	0	0	0	0	0	0	1355	0
na	k__Fungi	p__Ascomycota	c__Lecanoromycetes	o__Teloschistales	f__Teloschistaceae	g__Caloplaca	s__Caloplaca_diphyodes	Caloplaca_diphyodes	94.969	100	1.1e-65	159	M02696:5:000000000-BW5RL:1:1103:22982:3812	CACCTCTCAAGCACTGCTTGGTATTGGGTGTTCGCCCTCTTTTCGGGGGGCGCGCCCGAAATTCAGTGGCGGTCTCGGTGGACTTCAAGCGCAGTAAATATTCCGCTTTGGAAGCCTTTCGCCGGTGGCCCAGCCAGCAAACCTTCTGTCACCCCAAA	Cluster_488	53	0	0	0	0	0	0	0	0	0	53	0
na	k__Fungi	p__Ascomycota	c__Lecanoromycetes	o__Teloschistales	f__Teloschistaceae	g__Caloplaca	s__Caloplaca_duplicata	Caloplaca_duplicata	99.333	97.4026	6.32e-73	150	M03757:27:000000000-C9Y5L:1:1117:11544:12868	TCCCCCTCAAGCACTGCTTGGTATTGGGTGCCCGCCCTTCCTTCGAGGGGCGCGCCCGAAATCCAGTGGCGGTCCCGGTGGACTTCAAGCGTAGTAAATATTCCGCTTTGGAAGCCTCCGCCGGCGGCCCTGCCAGTAAGCCTTTCATCTAAAA	Cluster_1556	18	0	0	0	0	0	16	1	0	0	1	0
na	k__Fungi	p__Ascomycota	c__Lecanoromycetes	o__Teloschistales	f__Teloschistaceae	g__Caloplaca	s__Caloplaca_epithallina	Caloplaca_epithallina	100	100	2.81e-97	191	M03757:27:000000000-C9Y5L:1:1102:23154:9929	CACCTCTCAAGCTCTGCTTGGTATTGGGCTCTCGTCCCCCGGTAATAGGGGGTCGTGCCCGAAAAATAGTGGCCGTCCCGGGGAGGGATCCTGTGTAGTAATAATCGCGTCTCCGAAAGGAGCCGGTGCGAACCGCAGGTTGATGTTTTCCTGGTGACCCGCCGGGGTTACGCCCCCCGAACACTTTCAAT	Cluster_465	99	0	10	0	0	37	0	44	0	7	0	1
na	k__Fungi	p__Ascomycota	c__Lecanoromycetes	o__Teloschistales	f__Teloschistaceae	g__Caloplaca	s__Caloplaca_epithallina	Caloplaca_epithallina	96.875	99.4792	1.03e-86	192	M03757:27:000000000-C9Y5L:1:1105:7195:2633	CACCTCTCAAGCGTCTGCTTGGTATTGGGCTCTCGTCCCCCCGGTAATAGGGGTCGTGCCCGAAAAATAGTGGCCGTCCCGGGGAGGGATCCTGTGTAGTAATAATCGCGTCTCCGAAAGGAGCCGGTGCGAACCGCAGGTTGATGCTTTCCTGGTGACCCGCCGGGGCTACGTCCCCCGAACACTTTCAAC	Cluster_622	32	0	32	0	0	0	0	0	0	0	0	0
na	k__Fungi	p__Ascomycota	c__Lecanoromycetes	o__Teloschistales	f__Teloschistaceae	g__Caloplaca	s__Caloplaca_epithallina	Caloplaca_epithallina	98.429	100	2.83e-92	191	M03757:27:000000000-C9Y5L:1:1101:27430:17810	CACCTCTCAAGCTCTGCTTGGTATTGGGCTCTCGTCCCCCGGTAATAGGGGGTCGTGCCCGAAAAATAGTGGCCGTCCCGGGGAGGGATCCTGTGTAGTAATAATCGCGTCTCCGAAAGGAGCCGGTGCGAACCGCAGGTTGATGCTTTCCTGGTGACCCGCCGGGGCTACGTCCCCCGAACACTTTCAAT	Cluster_849	20	0	0	0	0	11	0	8	0	0	0	1
na	k__Fungi	p__Ascomycota	c__Lecanoromycetes	o__Teloschistales	f__Teloschistaceae	g__Caloplaca	s__Caloplaca_microphyllina	Caloplaca_microphyllina	99.39	100	1.12e-80	164	M03757:27:000000000-C9Y5L:1:1101:7491:4490	CAACCCTCAAGCTTTGCTTGGTATTGAGCGCTCGCCGCCCCCGTCGCAGGGGCGGCGTGCTCGAAAATCAGTGGCGGTCCTCGGGAGACTTCAAGCGCAGTAATACCGCCGCTTCGGAAGCTTTCTTCCAGGGGGCTCGGCCATCGCACCCCTCATCTTTCAAT	Cluster_13	2158	0	1746	0	44	0	0	368	0	0	0	0
na	k__Fungi	p__Ascomycota	c__Lecanoromycetes	o__Teloschistales	f__Teloschistaceae	g__Caloplaca	s__Caloplaca_microstepposa	Caloplaca_microstepposa	93.919	92.9936	2.37e-57	148	M02696:5:000000000-BW5RL:1:1101:28201:12032	CACCCCTCAAGCATTGCTTGGTATTGGTGTTCGCCCTCCATTCTAGGGGGGCGCGCCCTAAATCCAGTGGCGGTCCCGGTGGACTTCAAGCGCAGTAAATATTTCGCTTTGGAAGCCTTCCGCCGGTGGCCCCGCCAGCAAACCTTTTTACCCCAAC	Cluster_1178	21	0	0	0	7	0	0	0	0	0	14	0
na	k__Fungi	p__Ascomycota	c__Lecanoromycetes	o__Teloschistales	f__Teloschistaceae	g__Caloplaca	s__Caloplaca_pinicola	Caloplaca_pinicola	98.758	100	2.38e-77	161	M03757:27:000000000-C9Y5L:1:1103:9770:20069	CACCCCTCAAGCTCTGCTTGGTATTGGGCGTTCGCCCCCCGGGAACGGGGGGCGCGCCCGAAATTCAGTGGCGGTCCAGGTAGACTTCAAGCGCAGTAAACTTTTGTTCGCTTTGGAAGCCTTCTGCCTGCGGCCCCGCCAGCCAACGATTACCCCCCAAT	Cluster_939	18	0	14	1	0	0	0	3	0	0	0	0
na	k__Fungi	p__Ascomycota	c__Lecanoromycetes	o__Teloschistales	f__Teloschistaceae	g__Caloplaca	s__Caloplaca_sp	Caloplaca_sp	95.625	100	2.36e-67	160	M02696:67:000000000-B44VG:1:1119:12024:24268	CACCTCTCAAGCACTGCTTGGTATTGGGTGCTCGCCCTCCTCTCCGGGGGGCGCGCCCGAAATTTAGTGGCGGTCTCGGTGGACTTCAAGCGTAGTAAATATTCCGCTTTGGAAGCTTTCTGCCGGTGGCCCAGCCAGCAAACCTTTTTTACCCCAAA	Cluster_43	1030	3	0	0	2	0	0	0	0	0	1024	1
na	k__Fungi	p__Ascomycota	c__Lecanoromycetes	o__Teloschistales	f__Teloschistaceae	g__Caloplaca	s__Caloplaca_sp	Caloplaca_sp	100	92.4051	2.34e-72	146	M03757:27:000000000-C9Y5L:1:1103:26006:14689	CACCTCTCAAGCACTGCTTGGTATTGGGTGCTCGCCCCCTTCTCCGGGGGGCGCGCCCGAAATTCAGTGGCGGTCTCGGTGAACTCCAAGCGTAGTAAATATTCCGCTTTGGGAGCCTTCTGCCGGTGGCCCAGCCAGCAAGCCTTTTTTACCCCCAA	Cluster_284	138	6	0	0	0	0	0	0	1	0	131	0
na	k__Fungi	p__Ascomycota	c__Lecanoromycetes	o__Teloschistales	f__Teloschistaceae	g__Caloplaca	s__Caloplaca_sp	Caloplaca_sp	92.517	90	1.89e-53	147	M02696:5:000000000-BW5RL:1:1101:18377:19077	CACCTTTCAAGCACTGCTTGGTATTGGGTGCTCGCCCTCCATTCCGGGGGGCGCGCCCGAAATTTAGTGGCGGTCTCGGTGGACTTCAAGCGTAGTAAATATTCCGCTATGGAAGCCTTCTGCCGGTGGCCCAGCCAGCAAGCTTTTTTTTACCCCCCAA	Cluster_509	77	0	0	0	0	0	0	0	0	0	77	0
na	k__Fungi	p__Ascomycota	c__Lecanoromycetes	o__Teloschistales	f__Teloschistaceae	g__Caloplaca	s__Caloplaca_sp	Caloplaca_sp	98.125	100	3.95e-75	160	M03757:27:000000000-C9Y5L:1:1101:24495:21321	CAACCCTCAAGCTTTGCTTGGTATTGGGCGTTCGCTGCCTCCCTCCGGGGGCGGCGTGCCCGCAAATCAGTGGCGGTCCAGGGAGACTTCAAGCGCAGTGAATCTTTCCGCTTTCGAGGTGTCGCCTGCGGTCCGGCCGTGAAACCCCCCAATTTTCAAT	Cluster_218	179	0	29	0	150	0	0	0	0	0	0	0
na	k__Fungi	p__Ascomycota	c__Lecanoromycetes	o__Teloschistales	f__Teloschistaceae	g__Caloplaca	s__Caloplaca_sp	Caloplaca_sp	multi-identity	multi-coverage	3.12e-61	multi-alignment-lg	M02696:5:000000000-BW5RL:1:1101:23053:12841	CACCTCTCAAGCCATGCTTGGTATTGGGTGCTCGCCCTCCTTTCGGGGGGGCGCGCCCGAAATTCAGTGGCGGTCTCGGTGGACTTCAAGCGTAGTAAATATTCCGCTTTGGAAGCTTTCTGCCGGTGGCCCAGCCAGCAAACCTTTATTTTACCCCCAA	Cluster_549	43	0	0	0	0	0	0	0	0	0	0	43
na	k__Fungi	p__Ascomycota	c__Lecanoromycetes	o__Teloschistales	f__Teloschistaceae	g__Gyalolechia	Multi-affiliation	multi-subject	98.765	100	6.65e-78	162	M02696:67:000000000-B44VG:1:1101:18948:6044	AACCCCTCAAGCTTGGCTTGGTATTGGGTGCACGCCCCCCGGTTTTAGGGGAGCGCGCCCGAAATTCAGTGGCGGTCCAGGGAGACTTCAAGCGCAGTAAAAACTTTTCGCTTTCGAAGCTTTCGCCCTGTGGCTCTGCCAGCGAACCCTTTTACTTTCAAG	Cluster_110	432	124	12	0	161	0	0	135	0	0	0	0
na	k__Fungi	p__Ascomycota	c__Lecanoromycetes	o__Teloschistales	f__Teloschistaceae	g__Pachypeltis	s__Pachypeltis_cladodes	Pachypeltis_cladodes	98.837	100	1.97e-83	172	M03757:27:000000000-C9Y5L:1:1101:20853:4943	CAACCCTCAAGCTTTGCTTGGTATTGGGCGTTCGCTCCTCCTCACGGGGGCGGCGTGCCCGAAAATCAGTGGCGGTCCAGGGAGACTTCAAGCGCAGTAAATCTTTTCGCTTTCGAGGGCTCGCCTGCGACTTCGCCGTAAAACCCACCGGGGCTTCGCCTCGGATTTCAAT	Cluster_585	40	0	0	0	0	0	0	0	0	0	0	40
na	k__Fungi	p__Ascomycota	c__Lecanoromycetes	o__Teloschistales	f__Teloschistaceae	g__Pachypeltis	s__Pachypeltis_cladodes	Pachypeltis_cladodes	97.674	100	4.26e-80	172	M02696:5:000000000-BW5RL:1:1101:22785:9585	CAACCCTCAAGCTTTGCTTGGTATTGGGCGTTCGCTCCTCCTTACGGGGGCGGCGTGCCCGAAAATCAGTGGCGGTCCGGGGAGACTTCAAGCGCAGTAAATCTTTCCGCTTTCGAGGGCTTGCCTGCGACTTCGCCGTAAAACCCACCGGGGCTTCGCCTCGGATTTCAAT	Cluster_956	23	0	0	0	0	0	0	0	0	0	0	23
na	k__Fungi	p__Ascomycota	c__Lecanoromycetes	o__Teloschistales	f__Teloschistaceae	g__Pachypeltis	s__Pachypeltis_sp	Pachypeltis_sp	99.422	100	1.18e-85	173	M03757:27:000000000-C9Y5L:1:1101:21786:5699	CAACCCTCAAGCTTTGCTTGGTATTGGGCGTTCGCTCCTCCTCACGGGGTCGGCGTGCTCGAAAATCAGTGGCGGTCCAGGGAGACTTCAAGCGCAGTAAATCTTTTTCGCTTTCGAGGGCTCGCCTGCGACTTCGCCGTAAAACCCACCGGGGCTTCGCCTCGCATTTCAAT	Cluster_736	24	0	0	1	0	6	0	0	0	0	0	17
na	k__Fungi	p__Ascomycota	c__Lecanoromycetes	o__Teloschistales	f__Teloschistaceae	g__Parvoplaca	s__Parvoplaca_athallina	Parvoplaca_athallina	96.894	100	8.61e-72	161	M03757:27:000000000-C9Y5L:1:1105:11127:6401	CAACCCTCAAGCTTTGCTTGGTATTGGGCCTTCGCCTTGCCTCCGGGGAGGGCGTCCCCGAAAATCAGTGGCGGTCCAGGGAGACTTCAAGCGCAGTAAAACTTTCCGCTTTCGAAGGCCTCGCCTGTGGCTTAGCCGTGAAACCCCCCCAAATTTTCAAT	Cluster_597	39	0	0	0	0	0	0	39	0	0	0	0
na	k__Fungi	p__Ascomycota	c__Lecanoromycetes	o__Teloschistales	f__Teloschistaceae	g__Parvoplaca	s__Parvoplaca_athallina	Parvoplaca_athallina	93.75	100	1.86e-63	160	M03757:27:000000000-C9Y5L:1:1102:5208:12329	CAACCCTCAAGCTCTGCTTGGTATTGGGTCTTCGCCTTGCCTCCGGGGAGGGCGTGCCCGAAAATCAGTGGCAGTCCAGGGAGACTTCAAGCGTAGTAAAACTTTTCGCTTTCGAAGGCCTCGCCTGTGGCTTAGCCGTGAAACCCCCCTATTTTTCAAT	Cluster_661	37	0	0	0	0	37	0	0	0	0	0	0
na	k__Fungi	p__Ascomycota	c__Lecanoromycetes	o__Teloschistales	f__Teloschistaceae	g__Parvoplaca	s__Parvoplaca_athallina	Parvoplaca_athallina	95.625	100	1.85e-68	160	M03757:27:000000000-C9Y5L:1:1101:18534:18294	CAACCCTCAAGCTTTGCTTGGTATTGGGTCTTCGCCTTGCCTCCGGGGAGGGCGTGCCCGAAAATCAGTGGCAGTCCAGGCAGACTTCAAGCGCAGTAAAACTTTCCGCTTTCGAAGGCCTCGCCTGTGGCTAAGCCGTGAAACCCCCCAATTTTTCAAT	Cluster_1067	17	0	0	0	0	15	0	2	0	0	0	0
na	k__Fungi	p__Ascomycota	c__Lecanoromycetes	o__Teloschistales	f__Teloschistaceae	g__Parvoplaca	s__Parvoplaca_nigroblastidiata	Parvoplaca_nigroblastidiata	96.855	100	3.05e-71	159	M03757:27:000000000-C9Y5L:1:1103:14135:3258	CAACCCTCAAGCATTGCTTGGTATTGGGCGTTCGCCTGCCCTCCGGGGAGGGCGTGCCCGAAAAACAGTGGCGGTCCAGGAAGGCTTCAAGCGCAGTAGAATTTTCCGCTTTTGAAGGCCTCGCCTGTGGCTTCGCCGTAAAACCCCCATCATTTCAAT	Cluster_1105	17	0	0	0	17	0	0	0	0	0	0	0
na	k__Fungi	p__Ascomycota	c__Lecanoromycetes	o__Teloschistales	f__Teloschistaceae	g__Polycauliona	s__Polycauliona_sp	Polycauliona_sp	97.531	100	1.44e-74	162	M03757:27:000000000-C9Y5L:1:1112:25991:4776	CAACCCTCAAGCTTGGCTTGGTATTGGGCGTTCGCGGCCCCCGTTTCGGGGGCGGCGTGCCCGTAAACTAGTGGCGGTCCAGGGAGACTTCAAGCGCAGTAAACCTTTTCGCTTTCGAGGTGTCGCCTGGGGCCCGGCCGTGAAACCCCCTAATTGCTCAAT	Cluster_1419	22	0	0	0	0	0	0	0	22	0	0	0
na	k__Fungi	p__Ascomycota	c__Lecanoromycetes	o__Teloschistales	f__Teloschistaceae	g__Rufoplaca	s__Rufoplaca_sp	Rufoplaca_sp	99.39	100	1.12e-80	164	M03757:27:000000000-C9Y5L:1:1103:29429:14676	AACCTCTCAAGCTTTGCTTGGTATTGGATGTTCCGCCCCCCGAAAAGCTTGGGGAGCGCGCCCGAAAATCAGTGGCGGTCCGGATGGATTACAAGCGCAGTAAAATTTGCCCGCTTCTGTAGTTTCCGTCTGTAGACCGGCCAGCCAATCCTTTCAATCCACAA	Cluster_389	79	0	0	0	0	0	0	77	0	2	0	0
na	k__Fungi	p__Ascomycota	c__Lecanoromycetes	o__Teloschistales	f__Teloschistaceae	g__Rufoplaca	s__Rufoplaca_sp	Rufoplaca_sp	94.512	100	3.92e-65	164	M03757:27:000000000-C9Y5L:1:1105:4315:9388	AACCTCTCAAGCTTTGCTTGGTATTGGGTGTTCCGCCCCCCCGGGGGAGCGCGCCCGAAAATCAGTGGCGGTCCGGATGGATTACAAGCGCAGTAAAATTTGCCCGCTTCTGTAGTTTCCGTCTGTAGACCGGCCAGCCAACCCTTTCAATCCACAA	Cluster_479	56	0	0	0	0	0	24	14	0	18	0	0
na	k__Fungi	p__Ascomycota	c__Lecanoromycetes	o__Teloschistales	f__Teloschistaceae	g__Rusavskia	s__Rusavskia_dasanensis	Rusavskia_dasanensis	95.652	100	1.86e-68	161	M02696:5:000000000-BW5RL:1:1105:11111:9577	CAACCCTCAAGCTTTGCTTGGTGTTGGGCGCTCGCCTCCCCCGGACGGGGGAGGCGTGCCCGTAAACTAGTGGCGGTCCAGGGAGACTTCAAGCGCAGTAAAACCATTCCGCTTTCGAGGTGTCGCCTGCGGCCCGGCCGTGAAACCCCCCAACTTTCAAT	Cluster_502	78	0	0	0	0	0	0	0	0	0	0	78
na	k__Fungi	p__Ascomycota	c__Lecanoromycetes	o__Teloschistales	f__Teloschistaceae	g__Seirophora	s__Seirophora_contortuplicata	Seirophora_contortuplicata	95.732	100	1.46e-69	164	M02696:67:000000000-B44VG:1:1104:18799:22875	CACCCCTCAAGCACTGCTTGGTATTGGGCGTCCGCCCCCCCGCACCGGGGGAGCGCGCCCGAAATCCAGTGGCGGTCCAGGTAGACTTCAAGCGCAGTAAACTTTTGTTCGCTTTCGAAGTCTTCTGCCTGTGGCCCGGCCAGCAACCTTTTACACCCCCAAC	Cluster_470	60	60	0	0	0	0	0	0	0	0	0	0
na	k__Fungi	p__Ascomycota	c__Lecanoromycetes	o__Teloschistales	f__Teloschistaceae	g__Squamulea	s__Squamulea_subsoluta	Squamulea_subsoluta	98.171	100	8.61e-77	164	M03757:27:000000000-C9Y5L:1:1101:18414:17634	CACCCCTCAAGCATTGCTTGGTATTGGGCGTTCGCCCCCCGGCTCCGGGGTGCGCGCCCGGAATTCAGTGGCGGTCCAGGTAGACTTCAAGCGCAGTAGACTTATGTTCGCTTTGGAAGCCTTCTGCCTGCGGCCCGCCAGCGAAACCTTTTTACCCCCAAT	Cluster_463	65	0	0	0	0	0	0	0	65	0	0	0
na	k__Fungi	p__Ascomycota	c__Lecanoromycetes	o__Teloschistales	f__Teloschistaceae	g__unidentified	s__Teloschistaceae_sp	Teloschistaceae_sp	99.371	100	6.51e-78	159	M02696:67:000000000-B44VG:1:1101:21267:5552	CAACCCTCAAGCTTTGCTTGGTATTGGGCGCTCGCCTCTCCGTCCGGGGGAGGCGTGCCCGCAAACTAGTGGCGGTCCAGGGAGACTTCAAGCGCAGTAGAATCATTCCGCTTTCGAGGTGTCGCCTGTGGCCGGGCCGTAAAACCCCCACCTTTCAAT	Cluster_33	1501	156	267	0	46	2	342	0	0	0	259	429
na	k__Fungi	p__Ascomycota	c__Lecanoromycetes	o__Teloschistales	f__Teloschistaceae	g__unidentified	s__Teloschistaceae_sp	Teloschistaceae_sp	100	100	3.07e-81	162	M03757:27:000000000-C9Y5L:1:1101:19914:14366	TAACCCTCAAGCCTTGCTTGGTATTGGGCCCTCGCCAAGCGGCGTGCCCGAAAAATAGTGGCGGTCCAGGGAGACTTCAAGCGCAGTAAATCTTTTCGCTTTCGAGGTTCTGCCCGTGATCCGGCCATCAAACCTACGGGGCATCGCCCCCAACTTTTCAAT	Cluster_51	916	0	195	38	0	1	176	8	11	486	1	0
na	k__Fungi	p__Ascomycota	c__Lecanoromycetes	o__Teloschistales	f__Teloschistaceae	g__unidentified	s__Teloschistaceae_sp	Teloschistaceae_sp	98.684	100	2.24e-72	152	M03757:27:000000000-C9Y5L:1:1101:10313:11944	CAACCCTCAAGCTTTGCTTGGTATTGAGCTTTTCGCCGGAGACGGCGTGCTCGAAAATTAGTGGCGGTCCAGGGAGACTTCAAGCGCAGTAAATCTTTCCGCTTTCGAGGTCCTCGCCTGTGACCAGCCGTAAACCCCCCCAATTTTTCAAT	Cluster_435	135	38	0	0	0	0	0	0	85	0	12	0
na	k__Fungi	p__Ascomycota	c__Lecanoromycetes	o__Teloschistales	f__Teloschistaceae	g__unidentified	s__Teloschistaceae_sp	Teloschistaceae_sp	98.137	99.3827	1.11e-75	161	M03757:27:000000000-C9Y5L:1:1103:13962:14732	TAACCCTCAAGCCTTGCTTGGTATTGGGCCTTCGCCAAGCGGCGTGCCCGAAAAACAGTGGCGGTCCGGGGAGACTTCAAGCGCAGTAAATCTTTTCGCTTTCGAGGTTCTGCCTGTGATCCGGCCATCAAACCTACGGGGCATCGCCCCCAACTTTTCAAT	Cluster_68	1028	145	12	389	0	0	0	168	0	2	312	0
na	k__Fungi	p__Ascomycota	c__Lecanoromycetes	o__Teloschistales	f__Teloschistaceae	g__unidentified	s__Teloschistaceae_sp	Teloschistaceae_sp	99.383	100	1.43e-79	162	M02696:67:000000000-B44VG:1:1101:6996:17543	CAACCCTCAAGCCTTGCTTGGTATTGGGCCTTCGCCAAGCGGCGTGCCCGAAAAATAGTGGCGGTCCAGGGAGACTTCAAGCGCAGTAAATCTTTTCGCTTTCGAGGTTCTGCCTGTGATCCGGCCATCAAACCTACGGGGCATCGCCCCCAACTTTTCAAT	Cluster_87	556	50	0	460	0	0	0	23	0	19	1	3
na	k__Fungi	p__Ascomycota	c__Lecanoromycetes	o__Teloschistales	f__Teloschistaceae	g__unidentified	s__Teloschistaceae_sp	Teloschistaceae_sp	98.113	100	1.41e-74	159	M03757:27:000000000-C9Y5L:1:1101:16809:8585	CAACCCTCAAGCTTTGCTTGGTATTGGGCGTTCGCCGCTCCGCACGGAGGAGGCGTGCCCGAAAATTAGTGGCGGTCCAGGGAGACTTCAAGCGCAGTAAATCTATCCGCTTTCGAGGTGTCGCCTGCGATCCAGCCGTAAAGCGCCCCAACTTTCAAT	Cluster_302	115	9	0	0	86	0	0	20	0	0	0	0
na	k__Fungi	p__Ascomycota	c__Lecanoromycetes	o__Teloschistales	f__Teloschistaceae	g__unidentified	s__Teloschistaceae_sp	Teloschistaceae_sp	98.039	100	1.05e-70	153	M03757:27:000000000-C9Y5L:1:1101:4306:11958	CAACCCTCAAGCTTTGCTTGGTATTGAGCTTTTCGCCGGAGACGGCGTGCTCGAAAATTAGTGGCGGTCCAGGGAGACTTCAAGCGCAGTAAAACTTTCCGCTTTCGAGGGCCTCGCCTGTGACCAGCCGTAAAGCCCCCCCGACTTTTCAAT	Cluster_396	82	0	0	0	0	0	0	0	82	0	0	0
na	k__Fungi	p__Ascomycota	c__Lecanoromycetes	o__Teloschistales	f__Teloschistaceae	g__unidentified	s__Teloschistaceae_sp	Teloschistaceae_sp	98.026	100	1.04e-70	152	M03757:27:000000000-C9Y5L:1:1104:25914:12010	CAACCCTCAAGCTTTGCTTGGTATTGAGCTTTTCGCCGGAGACGGCGTGCTCAAAAATTAGTGGCGGTCCAGGGAGACTTCAAGCGCAGTAAAACTTTCCGCTTTCGAGGTTCTCGCCTGTGGCCAGCCGTAAACCCCCCCAACCTTTCAAT	Cluster_660	30	0	19	0	7	0	0	0	0	0	4	0
na	k__Fungi	p__Ascomycota	c__Lecanoromycetes	o__Teloschistales	f__Teloschistaceae	g__Variospora	s__Variospora_velana	Variospora_velana	96.296	100	1.12e-70	162	M03757:27:000000000-C9Y5L:1:1101:6220:15928	CACCCCTCAAGCATTGCTTGGTATTGGGCGTTCGCCCCCCGGCTCCGGGGTGCGCGCCCGAAATTCAGTGGCGGTCCAGGTGGACTTCAAGCGCAGTAGATCCATGTTCGCTTCGGAAGCCTTCTGCCTGCGGCCTGCCAGCGAAACCTTTTTACCCCCAAT	Cluster_207	198	0	0	0	0	0	74	0	0	0	124	0
na	k__Fungi	p__Ascomycota	c__Lecanoromycetes	o__Teloschistales	f__Teloschistaceae	g__Xanthocarpia	s__Xanthocarpia_crenulatella	Xanthocarpia_crenulatella	98.026	100	1.04e-70	152	M02696:67:000000000-B44VG:1:1105:6735:9554	CAACCCTCAAGCTTCGCTTGGTATTGAGCTTTTCGCCGGAGACGGCGTGCTCGAAAATCAGTGGCGGTCCAGGGAGACTTCAAGCGCAGTAAAACTTTCCGCTTTCGAGGCTCTCACCTGTGGCCAGCCGTAAAGCCCCCCAACTTTTCAAT	Cluster_340	294	56	0	0	0	0	0	0	162	0	76	0
na	k__Fungi	p__Ascomycota	c__Lecanoromycetes	o__Teloschistales	f__Teloschistaceae	g__Xanthocarpia	s__Xanthocarpia_crenulatella	Xanthocarpia_crenulatella	98.013	100	2.87e-71	151	M03757:27:000000000-C9Y5L:1:1104:20197:7755	CAACCCTCAAGCTTCGCTTGGTATTGAGCTCTTCGCCGGAGACGGCGTGCTCGAAAATTAGTGGCGGTCCAGGGAGACTTCAAGCGCAGTAAAACTTTCCGCTTAGAGGTTCTCGCCTGTGACTAGCCGTAAAACCCCCCAACTTTTCAAT	Cluster_770	31	0	0	0	0	0	0	0	31	0	0	0
na	k__Fungi	p__Ascomycota	c__Lecanoromycetes	o__Teloschistales	f__Teloschistaceae	g__Xanthomendoza	s__Xanthomendoza_mendozae	Xanthomendoza_mendozae	100	100	2.55e-87	173	M02696:5:000000000-BW5RL:1:1109:22315:5508	CAACCCTCAAGCTCTGCTTGGTATTGGGCTTTCGCTGCTCCGGAAGGGGATGGCGTGCCCGAAAAATAGTGGCGGTCCAGGGAGACTTCAAGCGCAGTAAATCTTTCCGCTTTCGAGGTCTTGCCTATGATTCGGCCATAAAATCCACGGGGCATCGCCCCTAATCTTTCAAT	Cluster_677	31	0	0	0	0	0	0	0	0	0	0	31
na	k__Fungi	p__Ascomycota	c__Lecanoromycetes	o__Teloschistales	f__Teloschistaceae	g__Xanthomendoza	s__Xanthomendoza_trachyphylla	Xanthomendoza_trachyphylla	99.408	100	1.93e-83	169	M02696:67:000000000-B44VG:1:1106:15286:13714	CAACCCTCAAGCTTTGCTTGGTATTGGGCGTTCGCCGCTCCGCGAGGAGGCGTGCCCGAAAATTAGTGGCGGTCCGGGGAGACTTCAAGCGCAGTAAATCTTTCCGCTTTCGAGGTTCTGCCTGCGATCCGGCCATCAAACCTACGGGGCATCGCCCTAATCTTTCAAT	Cluster_47	1003	40	0	153	0	35	0	0	0	0	100	675
na	k__Fungi	p__Ascomycota	c__Lecanoromycetes	o__Teloschistales	f__Teloschistaceae	g__Xanthomendoza	s__Xanthomendoza_trachyphylla	Xanthomendoza_trachyphylla	97.674	100	5.51e-79	172	M02696:67:000000000-B44VG:1:2115:17290:3926	CAACCCTCAAGCTTTGCTTGGTATTGGGCGTTCGCCGCTCCGCGAGGAGGAGGCGCGCCCGAAAATTAGTGGCGGTCCGGGGAGACTTCAAGCGCAGTAAATCTTTCCGCTTTCGAGGTTCTGCCTGCGATCCGGCCATCAAACCCACGGGGCATCGCCCTAATCTTTCAAT	Cluster_544	47	8	0	0	0	0	0	0	0	0	0	39
na	k__Fungi	p__Ascomycota	c__Lecanoromycetes	o__Teloschistales	f__Teloschistaceae	g__Xanthomendoza	s__Xanthomendoza_trachyphylla	Xanthomendoza_trachyphylla	100	92.3529	1.96e-78	157	M02696:67:000000000-B44VG:1:2116:23366:20736	CAACCCTCAAGCTTTGCTTGGTATTGGGCGTTCGCCGCTCCGCGAGGAGGCGTGCCCGAAAATTAGTGGCGGTCCGGGGAGACTTCAAGCGCAGTAAATCTTTCCGCTTTCGAGGTTCTGCCTGCGATCCGGCCATCAAACCTACGGGGCATCGCCCCCAACTTTTCAAT	Cluster_1148	24	1	0	20	0	0	0	0	0	0	3	0
na	k__Fungi	p__Ascomycota	c__Lecanoromycetes	o__Teloschistales	f__Teloschistaceae	g__Xanthoria	s__Xanthoria_elegans	Xanthoria_elegans	98.758	100	8.55e-77	161	M02696:67:000000000-B44VG:1:1104:5449:12099	CAACCCTCAAGCTTTGCTTGGTATTGGGCGCTCGCCTCCCTCGGACGGGGGAGGCGTGCCCGCAAACTAGTGGCGGTCCAGGGAGACTTCAAGCGCAGTAGAATCATTCCGCTTTCGAGGTGTCGCCTGTGGCCGGGCCGTAAAACCCCCCAACTTTCAAT	Cluster_63	706	103	0	0	0	251	86	0	0	0	4	262
na	k__Fungi	p__Ascomycota	c__Lecanoromycetes	o__Teloschistales	f__Teloschistaceae	g__Xanthoria	s__Xanthoria_fallax	Xanthoria_fallax	100	100	7.13e-88	174	M03757:27:000000000-C9Y5L:1:1101:22103:3571	CAACCCTCAAGCTTTGCTTGGTATTGGGCGTTCGCCGCTCCGCGAGGAGAAGACGTGCCCGAAAATCAGTGGCGGTCCAGGAAGACTTCAAGCGCAGTAAAATTTTCCGCTTTCGAGGTTCTGCCTGCGGCCCCGCCAACCAAACCCACGGGGCTCCGCCCCTAACTTTTCAAT	Cluster_35	1794	0	555	9	17	0	603	0	421	189	0	0
na	k__Fungi	p__Ascomycota	c__Lecanoromycetes	o__Teloschistales	f__Teloschistaceae	g__Xanthoria	s__Xanthoria_montana	Xanthoria_montana	95.062	100	2.41e-67	162	M02696:67:000000000-B44VG:1:1109:7834:15627	TAACCCTCAAGCCTTGCTTGGTATTGGGCCTTCGCCAAACGGCGTGCCCGAAAAACAGTGGCGGTCCAGGGAGACTTCAAGCGCAGTAAATCTTTCCGCTTTCGAGGTTCTGCCTGCGATCCGGCCATCAAACCTACGGGGCATCGCCCTAATCTTTCAAT	Cluster_1957	14	2	0	6	0	0	0	0	0	0	6	0
na	k__Fungi	p__Ascomycota	c__Lecanoromycetes	o__Trapeliales	f__Trapeliaceae	g__Trapeliopsis	s__Trapeliopsis_flexuosa	Trapeliopsis_flexuosa	100	100	1.32e-74	150	M03757:27:000000000-C9Y5L:1:1101:19205:15226	AACCTCTCGAGCCCAGCTCGGTGTTGGGGGTCGTCCCCTGGGGCGCCCCCGAAAATCAGCGGCGATGCGGCCGGTCCTCGAGCGCAGTAAAACTTTTGTTCCGCTGCGAGGCCCCGGGCGTGTCCGCCGGACAAACCCCCATACATCCAC	Cluster_275	128	0	0	0	0	0	128	0	0	0	0	0
na	k__Fungi	p__Ascomycota	c__Lecanoromycetes	o__Umbilicariales	f__Umbilicariaceae	g__Umbilicaria	s__Umbilicaria_aprina	Umbilicaria_aprina	97.333	96.7742	6.41e-68	150	M02696:5:000000000-BW5RL:1:1102:21048:21317	CACCTCTCAAGCCCAGCTTGGTATTGGGCCGTCGTCCCCCGGGACGGGCCTGAAAGTGAGTGGCGGTGCAGCCTGACTTCGAGCGTAGTACCTTCAAAACCCGCTTCGGAAGCCTTCAGGCTGGGCCGGCCAGACAACCCGACTGTATTTTCTAT	Cluster_198	508	0	0	0	0	0	0	0	0	0	0	508
na	k__Fungi	p__Ascomycota	c__Lecanoromycetes	o__Umbilicariales	f__Umbilicariaceae	g__Umbilicaria	s__Umbilicaria_aprina	Umbilicaria_aprina	98.667	96.7742	2.96e-71	150	M02696:5:000000000-BW5RL:1:1102:10827:10437	CACCTCTCAAGCCCTGCTTGGTATTGGGCCGTCGTCCCCCGGGACGGGCCTGAAAGTGAGTGGCGGTGCAGCCTGACTTCAAGCGTAGTAACTTTAAAACCCGCTTCAGAAGCCTTCAGGCTGGGCCGGCCAGACAACCCAACTGTATTTTCTAT	Cluster_219	238	0	0	0	0	9	0	0	0	0	0	229
na	k__Fungi	p__Ascomycota	c__Lecanoromycetes	o__Umbilicariales	f__Umbilicariaceae	g__Umbilicaria	s__Umbilicaria_aprina	Umbilicaria_aprina	98	96.7742	1.38e-69	150	M03757:27:000000000-C9Y5L:1:1101:16367:8340	CACCTCTCAAGCCCTGCTTGGTATTGGGCCGTCGTCCCCCGGGACGGGCCTGAAAGTGAGTGGCGGTGCAGCCTGACTTCGAGCGTAGTAACTTCAAAACCCGCTCCGGAAGCCTTCAGGTTGGGCCGGCCAGACAACCCAACTGTATTTTCTAT	Cluster_241	274	0	0	0	0	216	0	33	0	0	0	25
na	k__Fungi	p__Ascomycota	c__Lecanoromycetes	o__Umbilicariales	f__Umbilicariaceae	g__Umbilicaria	s__Umbilicaria_aprina	Umbilicaria_aprina	98	96.7742	1.38e-69	150	M03757:27:000000000-C9Y5L:1:1101:10175:13128	CACCTCTCAAGCCCTGCTTGGTATTGGGCCGTCGTCCCCCGGGACGGGCCCGAAAGTGAGTGGCGGTGCAGCCTGACTTCGAGCGTAGTAACTTCAAAACCCGCTTCAGAAGCCTTCAGGCTGGGCCGGCCAGACAACCCAACTGTATTTTCTAT	Cluster_720	32	0	0	0	0	0	0	32	0	0	0	0
na	k__Fungi	p__Ascomycota	c__Lecanoromycetes	o__Umbilicariales	f__Umbilicariaceae	g__Umbilicaria	s__Umbilicaria_decussata	Umbilicaria_decussata	97.436	100	1.06e-70	156	M03757:27:000000000-C9Y5L:1:1101:14814:7556	CACCTCTCAAGCCCTGCTTGGTATTGGGCTGTCGTCCCCCGGACGGGCCTGAAAGTGAGCGGCGGTGCAGCCTGACTTCAAGCGTAGTAACTTCAAAACCCGCTTCGGAAGCCTTCAGGCTGGGCCGGCCAGACAAACCCAACTGTATTTTCTAT	Cluster_672	114	0	0	0	0	53	0	61	0	0	0	0
na	k__Fungi	p__Ascomycota	c__Lecanoromycetes	o__Umbilicariales	f__Umbilicariaceae	g__Umbilicaria	s__Umbilicaria_phaea	Umbilicaria_phaea	98.052	100	8.17e-72	154	M03757:27:000000000-C9Y5L:1:1101:7935:12152	CACCTCTCAAGCCCTGCTTGGTATTGGGCCTTCGCCCCCCAGGGCGGGCCCGAAAGTGAGTGGCGGTGCAGCCTGACTTCAAGCGTAGTACCTTAAAAACCCGCTTCGGAAGCCTTCAGGCTGGGCCGGCCAGACAACCCAACTGTATTTCTAT	Cluster_547	55	0	0	0	0	0	0	55	0	0	0	0
na	k__Fungi	p__Ascomycota	c__Lecanoromycetes	o__Umbilicariales	f__Umbilicariaceae	g__Umbilicaria	s__Umbilicaria_phaea	Umbilicaria_phaea	98.052	100	8.17e-72	154	M03757:27:000000000-C9Y5L:1:1101:7918:10076	CACCTCTCAAGCCCTGCTTGGTATTGGGCCTTCGTCCTCCAGGGCGGGCCCGAAAGTGAGTGGCGGTGCAGCCTGACTTCGAGCGTAGTACCTTAAAAACCCGCTTCGGAAGCCTTCAGGCTGGGCCGGCCAGACAACCCAACTGTAATTCTAT	Cluster_398	92	0	62	0	0	0	0	0	30	0	0	0
na	k__Fungi	p__Ascomycota	c__Lecanoromycetes	o__Umbilicariales	f__Umbilicariaceae	g__Umbilicaria	s__Umbilicaria_phaea	Umbilicaria_phaea	96.104	100	8.23e-67	154	M03757:27:000000000-C9Y5L:1:1104:24083:19552	CACCTCTCAAGCCCTGCTTGGTATTGGGCCTCCGTCCCCCAGGGCGGGCCCGAAAGTGAGTGGCGGTGCGGCCTGACTTCGAGCGTAGTATCTTAAAAACCCGCTTCGGAAGCCTTCAGGCTGGGCCGGCCAGACAACCCAACTGTAATTCTAT	Cluster_1155	14	0	0	0	0	0	0	0	0	14	0	0
na	k__Fungi	p__Ascomycota	c__Lecanoromycetes	o__Umbilicariales	f__Umbilicariaceae	g__Umbilicaria	s__Umbilicaria_rigida	Umbilicaria_rigida	96.104	99.3506	2.96e-66	154	M03757:27:000000000-C9Y5L:1:1101:24991:8650	CACCCCTCAAGCCCTGCTTGGTATTGGGCACCCGTCCCCCGGGATGGGCCCGAAAGTGAGTGGCGGTGCAGCCTGACTTCAAGCGTAGTAACTTAAAACCCGCTTCGGAAGCCTTCAGGCTGGGCCGGCCAGACAACCCAACTGTATCTTCTAT	Cluster_638	37	0	0	0	0	0	0	37	0	0	0	0
na	k__Fungi	p__Ascomycota	c__Lecanoromycetes	o__Umbilicariales	f__Umbilicariaceae	g__Umbilicaria	s__Umbilicaria_sp	Umbilicaria_sp	97.333	96.7532	2.29e-67	150	M03757:27:000000000-C9Y5L:1:1102:6468:13333	CACCTCTCAAGCCCTGCTTGGTATTGGGCCGTCGTCTCCCGGGACGGGCCTGAAAGTGAGTGGCGGTGCAGCCTGACTTCGAGCGTAGTAACTTAAAACCCGCTTCAGAAGCCTTCAGGCTGGGCCGGCCAGACAACCCAACCGTATTTTCAAT	Cluster_335	172	0	0	0	0	172	0	0	0	0	0	0
na	k__Fungi	p__Ascomycota	c__Lecanoromycetes	o__Umbilicariales	f__Umbilicariaceae	g__Umbilicaria	s__Umbilicaria_virginis	Umbilicaria_virginis	98.71	100	4.92e-74	155	M03757:27:000000000-C9Y5L:1:1101:19467:10031	CACCTCTCAAGCACTGCTTGGTATTGGGCCGTCGTCCCCTGGGACGGGCCTGAAAGTGAGTGGCGGTGCAGCCTGACTTCAAGCGTAGTAACTTAAAACCCGCTTCGGAAGCCTTCAGGCTGGGCCAGCCAGACAACCCAACCGTATTTTCTTAT	Cluster_889	27	0	0	0	0	27	0	0	0	0	0	0
na	k__Fungi	p__Ascomycota	c__Lecanoromycetes	o__unidentified	f__unidentified	g__unidentified	s__Lecanoromycetes_sp	Lecanoromycetes_sp	100	100	1.78e-78	157	M03757:27:000000000-C9Y5L:1:1101:11437:3096	CACCCCTCAAGCACTGCTTGGTATTGGGCCTCGCCCCCGCGGCGGGCCCGGATTCCAGTGGCGGTCCAGCGAGACTTCAAGCGTAGCAAGATTATCACATCCCGCTTAGCAAGCCTTCCCGCTGCGTGCCGGCCAGACAACCCTATACAATCTCAAT	Cluster_60	1046	0	0	0	0	667	0	379	0	0	0	0
na	k__Fungi	p__Ascomycota	c__Lecanoromycetes	o__unidentified	f__unidentified	g__unidentified	s__Lecanoromycetes_sp	Lecanoromycetes_sp	94.479	100	3.97e-65	163	M03757:27:000000000-C9Y5L:1:1101:23130:5106	CAACCCTCAAGCTTTGCTTGGTATTGGGCGCTCGCCTCCCCGTCCGGGGGAGGCGTGCCCGTAAACTAGTGGCGGTCCAGGGAGACTTTCAAGCGCAGTAAAATCATTTCGCTTTCGAGGTGTCGCCTGGCCCGGCCGTGAAACCCCCCAACTTTCAAT	Cluster_92	717	51	1	3	0	0	0	28	0	0	7	627
na	k__Fungi	p__Ascomycota	c__Leotiomycetes	o__Helotiales	f__Dermateaceae	g__unidentified	s__Dermateaceae_sp	Dermateaceae_sp	97.222	97.9592	1.3e-64	144	M02696:5:000000000-BW5RL:1:1101:22513:7381	TCAACCCTCAAGCTCTGCTTGGTATTGGACGTCGTCCCTCACCGGACGCGCCCTAAAGTTGTAGGCGGTGACCCCGAGTCTCAAGCGTAGTAAATCTTTAGCTTGGAGGCCTCGGCGGCTGCCCGCCCCTAGAACCCATCACCTCAA	Cluster_707	38	0	3	0	0	0	6	0	0	0	29	0
na	k__Fungi	p__Ascomycota	c__Leotiomycetes	o__Helotiales	f__Dermateaceae	g__unidentified	s__Dermateaceae_sp	Dermateaceae_sp	99.32	100	2.78e-71	147	M03757:27:000000000-C9Y5L:1:1107:11989:7325	TCAACCCTCAAGCTCTGCTTGGTATTGGACGCCGTCCCTCACCGGACGCGCCCTAAAGATGTAGGCGGTGACCCCGAGTCTCAAGCGTAGTAAATCTTTAGCTTGGAGGCCTCGGCGGCTGCCCGCCTCTAGAACCCATCACCTAAA	Cluster_983	17	0	11	0	0	0	1	0	0	0	5	0
na	k__Fungi	p__Ascomycota	c__Leotiomycetes	o__Helotiales	f__Helotiaceae	g__Tetracladium	s__Tetracladium_sp	Tetracladium_sp	99.31	100	3.54e-70	145	M03757:27:000000000-C9Y5L:1:1112:18698:3977	TCACCCCTCAAGCCTAGCTTGGTGTTGAGACCTGCTGTCAAGGCAGTCTCTAAAATCAGTGGCAGTGCTGTCAGGCTCTAAGCGTAGTAAATTCATCGCTATAGGGTCCTGGTGGATACTCGTCAAAACCCCCCCATTTTTTAAT	Cluster_1093	27	0	0	0	0	27	0	0	0	0	0	0
na	k__Fungi	p__Ascomycota	c__Leotiomycetes	o__Helotiales	f__unidentified	g__unidentified	s__Helotiales_sp	Helotiales_sp	99.291	100	5.73e-68	141	M03757:27:000000000-C9Y5L:1:1103:27750:8588	GACCAATCAAGCTCTGCTTGGTATTAGGCCGTGCTAACGTTGGCAGGCCCTAAATTTAGTGGCGGTGCCGCGTGCTCTGAACGTAGTAACATCTCCCGTTACGGACGTCCGCGGTAGGCGACCAGGAATCTTAAATCTTCG	Cluster_473	54	1	0	0	43	4	6	0	0	0	0	0
na	k__Fungi	p__Ascomycota	c__Leotiomycetes	o__Helotiales	Multi-affiliation	Multi-affiliation	Multi-affiliation	multi-subject	80.42	97.8723	2.84e-21	143	M03757:27:000000000-C9Y5L:1:1103:5525:5074	GACCAATCAAGCTCTGCTTGGTATTAGGCCGTGCCAGCGATGGCAGGCCCCAAACCCAGTGGCGGCGCCGTGGGCTCTGAACGTAGTAATATCTCCCGTTACGGACGTCCGCGGTAAGCGACCAGGAACCCCAACTCTTCG	Cluster_350	94	0	0	0	0	17	0	0	0	0	0	77
na	k__Fungi	p__Ascomycota	c__Leotiomycetes	o__Thelebolales	f__Thelebolaceae	g__Thelebolus	Multi-affiliation	multi-subject	100	100	5.98e-73	147	M03757:27:000000000-C9Y5L:1:1102:14061:10958	CAACCCTCAAGCTTTGCTTGGTATTGGACATTGCCAGTTTCTGGCAGGTCTTAAAATCAGTGGCGGTGCCATTTGGCTTCAAGCGTAGTAATTCTTCTCGCTTTGGAGATCCAGGTGGTTACTTGCCAATAACCCCCAATTTTTTCA	Cluster_591	41	0	0	0	0	41	0	0	0	0	0	0
na	k__Fungi	p__Ascomycota	c__Orbiliomycetes	o__Orbiliales	f__Orbiliaceae	g__Orbilia	s__Orbilia_sp	Orbilia_sp	98.837	100	1.97e-83	172	M02696:67:000000000-B44VG:1:1105:10256:4170	CAACACCTCGTTAACAATTAGTTTTGTGAACGGTTTTGAGCTTTGGTTGCAAAACCTGGCTTTAAAGTTGAACGCTCTGCGGGTCACACTGCCAAACTATACATAGTAAAACTTATTCTGTACTGTTCGAAAGTGAACTGACTTCGCCTGAATAAAAAACCCAAATTTTATG	Cluster_726	28	5	0	21	0	0	1	0	1	0	0	0
na	k__Fungi	p__Ascomycota	c__Orbiliomycetes	o__Orbiliales	f__Orbiliaceae	g__Orbilia	s__Orbilia_sp	Orbilia_sp	98.87	100	3.38e-86	177	M03757:27:000000000-C9Y5L:1:1114:21237:24144	CAACACCTCGTTAACAATTTAAGTTTTGTGAACGGTTTTGAGCTCTGGGTCCTCACCGGTCCTGGCTTTAAAGTTGAACGCTCTGCGGGTTACACTGCCAAACTATACATAGTAAAACTTATTCTGTACGGTTAGAAAGTGATTGACTTCGCCTGAACAATAAACCACATTTTTAAG	Cluster_1447	17	0	10	0	1	0	0	6	0	0	0	0
na	k__Fungi	p__Ascomycota	c__Orbiliomycetes	o__Orbiliales	f__unidentified	g__unidentified	s__Orbiliales_sp	Orbiliales_sp	80.952	96.3855	7.35e-28	168	M03757:27:000000000-C9Y5L:1:1118:7739:24326	CACACCTCCTCCGTGACTTTGCTGTCGCGGCTGGGTCTTGGGATGGCGGTCGCCCACGCGCCTCCTCCCCAATGTGGCACGCTTGCGGGCTCCCGGCCAGATGTCAACGTAGTAAACATTCTCGTTTCCAGCTGTTGGGTGGCTTCGCCCGAATCAAACTTCTATG	Cluster_1020	36	2	0	18	0	0	0	16	0	0	0	0
na	k__Fungi	p__Ascomycota	c__Orbiliomycetes	o__Orbiliales	f__unidentified	g__unidentified	s__Orbiliales_sp	Orbiliales_sp	83.333	96.3855	1.57e-34	168	M02696:67:000000000-B44VG:1:2110:13210:18807	CACACCTCCTCCGTGACTTTGCTGTCACGGCTGGGTCTTGGGATGGCGGTCGCTCACGCGCCTCCTCCCTAATGTGGCACGCTTGCGGGCTCCCGGCCAGATGTCAACGTAGTAAACATTCTCGTTTCCAGCTGTTGGGCGGCTTCGCCTGAATCAAACTTCTATG	Cluster_1122	26	1	1	21	0	0	1	2	0	0	0	0
na	k__Fungi	p__Ascomycota	c__Sordariomycetes	o__Hypocreales	f__Bionectriaceae	g__unidentified	s__Bionectriaceae_sp	Bionectriaceae_sp	97.633	98.2558	7.13e-78	169	M03757:27:000000000-C9Y5L:1:1102:18145:10939	CAACCCTCGGACCCCCGGCTTGCTGGGGGACCGGCGTTGGGGCTCGGGCGTCCCTTAGCGGCGTCCGTCCCTGAAATACAGTGGCGGTCGCGCTGTGATCCTCTGCGTAGTACTTACACCTCGCAGCCTGGAGAGCGGTGCGGCCACGCCGTAAAACCCCCTACTTTTACAA	Cluster_310	113	0	5	0	0	0	0	0	0	0	108	0
na	k__Fungi	p__Ascomycota	c__Sordariomycetes	o__Hypocreales	f__Nectriaceae	g__Cosmospora	Multi-affiliation	multi-subject	93.21	100	2.44e-62	162	M03757:27:000000000-C9Y5L:1:1109:24853:12843	CAACCCTCAAGCCTCCAGTGCTTGGTGTTGGGGATCGGCGTGCCCGCAGCGGCATGCCTGCCCCGAAATCTAGTGGCGGTCTCGCTGTAGCCTCCTCTGCGTAGTAGCACACCTCGCACCGGAACGCAGCCTGGCCACGCCGTTAAACACCCCACTTCTGAA	Cluster_712	27	0	0	0	0	0	27	0	0	0	0	0
na	k__Fungi	p__Ascomycota	c__Sordariomycetes	o__Hypocreales	f__Nectriaceae	g__Microcera	Multi-affiliation	multi-subject	93.939	99.3939	4.15e-65	165	M03757:27:000000000-C9Y5L:1:1109:23110:23557	CAACCCTCGCGCCCCCCGGGGCGCGGTGTTGGGGCTCGGCCCGTCCTCTGCGGCGCGCCGTCCCCGAAATCTAGTGGCGGTCTCGCGATAGCCTCCTCTGCGTAGTAGCAATATCTCGCACTGGGACTGAGCAAGGCCACGCCGTTAAACCCCCCACTTCTGAAA	Cluster_554	41	0	0	0	0	0	11	6	1	22	0	1
na	k__Fungi	p__Ascomycota	c__Sordariomycetes	o__Hypocreales	f__Nectriaceae	g__Microcera	Multi-affiliation	multi-subject	96.296	99.3827	1.12e-70	162	M03757:27:000000000-C9Y5L:1:1104:15226:5988	CAACCCTCAAGCCCCCGGGCTTGGTGTTGGGGCTCGGCCCGTCCTCGTGGCGCGCCGTCCCCGAAATCTAGTGGCGGTCTCGCGATAGCCTCCTCTGCGTAGTAGCAATATCTCGCACCGGGACTGAGCAAGGCCACGCCGTTAAACCCCCCACTTCTGAAA	Cluster_457	59	0	2	0	1	5	9	12	8	22	0	0
na	k__Fungi	p__Ascomycota	c__Sordariomycetes	o__Hypocreales	f__Tilachlidiaceae	g__Psychronectria	s__Psychronectria_hyperantarctica	Psychronectria_hyperantarctica	96.364	100	2.45e-72	165	M03757:27:000000000-C9Y5L:1:1101:17728:13066	CAACCCTCGGGCCCCTCGGGCCCGGCGTTGGGGATCGGCCGTCCACCGCGGCGGCCGGCCCCGAAATCCAGTGGCGGTCTCGCTGTAGCCTTCTCTGCGTAGTAGTAAAACCCTCGCAGGCGGAGAGCGGCCTGGCCACGCCGTAAAACACCCAACTTTACCAA	Cluster_563	40	0	0	0	0	40	0	0	0	0	0	0
na	k__Fungi	p__Ascomycota	c__unidentified	o__unidentified	f__unidentified	g__unidentified	s__Ascomycota_sp	Ascomycota_sp	97.452	100	2.98e-71	157	M02696:67:000000000-B44VG:1:2116:7135:7844	TCACCCCTCAAGCTCGGCTTGCTGTTGGGTCACGCCGTTGTACAAACGGTGGGTCCAAAAGATAATGGCCAGAGTCGGTAGGACCCTGGGTGCAGCGAGCTTCTCAGCACGCGTCCAGATGGTGTTCCGGCTTGGTCTTAACCATCAATTTCTTCT	Cluster_345	88	1	0	0	0	0	0	0	21	0	66	0
na	k__Fungi	p__Ascomycota	c__unidentified	o__unidentified	f__unidentified	g__unidentified	s__Ascomycota_sp	Ascomycota_sp	100	100	3.45e-70	142	M03757:27:000000000-C9Y5L:1:1101:28555:9365	CAACCCTCAAGCTCTGCTTGGTATTGGGCGTCACCACCTGGTGCGCCCCAAAATCAGTGGCGGTGCCGTCTGGCTTCAAGCGTAGTAATTCTTCTCGCTTTGGAGTCCGGGCGAGTGCTCGCCAGAACCCCCAATTTATCAA	Cluster_409	84	0	42	0	1	12	1	11	5	9	0	3
na	k__Fungi	p__Ascomycota	c__unidentified	o__unidentified	f__unidentified	g__unidentified	s__Ascomycota_sp	Ascomycota_sp	100	100	1.78e-78	157	M03757:27:000000000-C9Y5L:1:1110:14292:24773	GTACCCTCAAGCTTTGCTTGGTGTTGGGCGTCTTGTCCCGCGTTTGCGTGTGGACTCGCCTTAAAGCGATTGGCAGCCGGCATATTGGCCTTGGAGCGCAGCACAATTTGCGTTTCTAGTCATGAATGTTGGCGTCCATTAAGCCTATAACATTTGC	Cluster_594	44	0	3	2	0	0	2	18	0	0	19	0
na	k__Fungi	p__Ascomycota	c__unidentified	o__unidentified	f__unidentified	g__unidentified	s__Ascomycota_sp	Ascomycota_sp	91.72	100	3.07e-56	157	M03757:27:000000000-C9Y5L:1:1103:22066:2243	TCAACCATCAAGCTCTGCTTGGCATTGGGCGTCCGTCCCCTGTAATAGGGGGACGCGCTCCAAAGGAGTTGGCGGTGGCATGAAGCCTCAAGCGTAGTAAAATTTATCCCGCTTCAGAGGTCTTTTTGTTGCCCGCTTCCAAAACCCATCACCTCAA	Cluster_791	41	2	4	12	6	0	2	14	1	0	0	0
na	k__Fungi	p__Ascomycota	c__unidentified	o__unidentified	f__unidentified	g__unidentified	s__Ascomycota_sp	Ascomycota_sp	90.805	97.2067	4.59e-60	174	M03757:27:000000000-C9Y5L:1:1107:19042:3445	TCAACCTTCAAGCCCCCGGCTTGGTGTTGGAGTCTCCAGGCTCAGGTAAAACTGCAGCCGCTCCCAAAGACAATGACGGCGTCCACGAGCGACCCCCGGTACACTGAGCTTTTCACCGAGCACGTATTGGATGGGCCTTGTGGGCACGGTCTGCCTCCCCTCAGGGAGAAATTTATCAA	Cluster_941	55	0	2	0	0	0	5	0	47	1	0	0
na	k__Fungi	p__Ascomycota	c__unidentified	o__unidentified	f__unidentified	g__unidentified	s__Ascomycota_sp	Ascomycota_sp	99.39	100	1.12e-80	164	M03757:27:000000000-C9Y5L:1:1102:27121:14903	CAACCCTCAAGCTCTGCTTGGTATTGGGCGTCGCAGGAGCCTGTCTCCGGCGTGCCTCAAAGCCATCGGCGGTGGTGCCTTTCTCTAAGCGTGGTAGAATTTTTATTCGCTTCTGAGTTGGGTCTCACCCGCCGGATAAACCGGGCCTCGCGCCCACTTTCTCA	Cluster_969	59	10	3	0	1	0	7	0	10	0	28	0
na	k__Fungi	p__Ascomycota	c__unidentified	o__unidentified	f__unidentified	g__unidentified	s__Ascomycota_sp	Ascomycota_sp	93.182	91.6084	4.63e-49	132	M02696:67:000000000-B44VG:1:2101:11434:19591	CACCACTCAAGCCTGGCTTGGTATTGGGCGTCGGGGTGCTCCCCGTGCCTTAATTTCACCGGCTGGACCGTCCGATTCTCAGCGTTGTGGCAACAAATTCGCTGGCGGAGACGACGGTGCACGCCGTTAAACCTTTTATTCTA	Cluster_1135	33	3	1	0	1	1	5	0	1	21	0	0
na	k__Fungi	p__Ascomycota	c__unidentified	o__unidentified	f__unidentified	g__unidentified	s__Ascomycota_sp	Ascomycota_sp	98.649	100	3.63e-70	148	M03757:27:000000000-C9Y5L:1:1103:5975:3904	TCCAATCTCAAGCCCGGCTTGATGGTGGGTCTCACCGCCCCGGCGGTCGTCCCGAAAGTCAGCAACTTGGCCCCGAACGCCGTGGATGCAGCGAGCTTTCCAAGCACGCGTCCCGGCGTCTGCGGGCGACGTCTCAACCCCAATCTTA	Cluster_1186	20	0	0	0	0	20	0	0	0	0	0	0
na	k__Fungi	p__Ascomycota	c__unidentified	o__unidentified	f__unidentified	g__unidentified	s__Ascomycota_sp	Ascomycota_sp	98.726	100	1.38e-74	157	M02696:67:000000000-B44VG:1:1106:9590:6169	TCAACCCTCAAGCTCGGCTTGCTGTTGGGTCACGCCGTTGAACAAACGGTGGGTCCAAAAGATAATGGCCAGAGTCGGTAGGACCCTGGATGCAGCGAGCCTCTCAGCACGCGTCCAGATGGTGTTCCGGCTTGGTCTTAACCATCAATTTCTTCT	Cluster_44	1295	5	0	0	0	0	0	0	0	0	1290	0
na	k__Fungi	p__Ascomycota	c__unidentified	o__unidentified	f__unidentified	g__unidentified	s__Ascomycota_sp	Ascomycota_sp	100	100	1.32e-74	150	M03757:27:000000000-C9Y5L:1:1101:5099:14470	TCAACCATCAAGCTCTGCTTGGAATTGGGCGTCGTCCGCACGGACGTGCCTTAAACGCCTCGGCGGCGGTTTCAAACCTCAAGCGTAGTAAAATCTTTTCAGCTTTCTAGGTTTGGGACCGTTTTTGCCTCGAGAACCCTCTCACCTCAA	Cluster_98	504	1	249	2	73	15	0	22	6	2	0	134
na	k__Fungi	p__Ascomycota	c__unidentified	o__unidentified	f__unidentified	g__unidentified	s__Ascomycota_sp	Ascomycota_sp	95.541	100	3e-66	157	M02696:67:000000000-B44VG:1:1103:9156:3059	TCAACCCTCAAGCTCGGCTTGCTGTTGGGTCACGCCGTTGAAGAAACGGTGGGCCCAAAAGATAATGGCCAGAGTCGGTAGGACCCTGGGTGCAGCGAGCTTCGCAGCACGCGTCCAGGTGGTGTTCCGGCTAGGTCTTAACCATCAATTTCTTCT	Cluster_400	101	12	0	0	0	0	0	0	0	0	89	0
na	k__Fungi	p__Ascomycota	c__unidentified	o__unidentified	f__unidentified	g__unidentified	s__Ascomycota_sp	Ascomycota_sp	100	100	2.13e-72	146	M03757:27:000000000-C9Y5L:1:1104:5006:14665	CAACCCTCAAGCTCTGCTTGGTATTGGGCCTCGCCGGTTCCGGCGGGCCTTAAAATCAGTGGCGGTGCCATTCGGCTTCAAGCGTAGTAATTCTTCTCGCTTCGGAGACCCGGGTGCGTGCTTGCCAGCAACCCCCAATTTTTTCA	Cluster_788	27	0	1	7	0	0	14	5	0	0	0	0
na	k__Fungi	p__Ascomycota	c__unidentified	o__unidentified	f__unidentified	g__unidentified	s__Ascomycota_sp	Ascomycota_sp	98	100	1.33e-69	150	M03757:27:000000000-C9Y5L:1:1105:8268:22958	TCAACCATCAAGCTCTGCTTGGAATTGGGCTTCGTCCGCACGGACGTGCCTTAAACGCCTCGGCGGCGGTTTCAAACCTCAAGCGTAGTAAAATCTTTTCAGCTTTCTAGGTTTGGGACCGCTTTTGCCTCGAGAACCTTCTCACCTCAA	Cluster_818	22	0	20	0	2	0	0	0	0	0	0	0
na	k__Fungi	p__Ascomycota	c__unidentified	o__unidentified	f__unidentified	g__unidentified	s__Ascomycota_sp	Ascomycota_sp	89.655	97.2067	9.94e-57	174	M03757:27:000000000-C9Y5L:1:1104:6733:14414	TCAACCTTCAAGCCCCCGGCTTGGTGTTGGAGTTTTCAGGCTCGGGTCAAACTGCAGCCGCTCCCAAAGACAATGACGGCGTCCACGAGCGACCCCCGGTACACTGAGCTTTTCACCGAGCACGTATTGGATGGGCCTTGTGGGCACGGTCTGCCTCCCCTCAGGGAGAAATTTATCGA	Cluster_880	27	0	0	0	0	0	27	0	0	0	0	0
na	k__Fungi	p__Ascomycota	c__unidentified	o__unidentified	f__unidentified	g__unidentified	s__Ascomycota_sp	Ascomycota_sp	84.962	92.1429	1.29e-29	133	M03757:27:000000000-C9Y5L:1:1112:23701:10397	CACCAATCAAGCCTGGCTTGGTATTGGGCGTCGGGGTCCTCCCCGTGCCTCAATTTCGTCGGCTGTCCCGTCTGATTCTCAGCGTTGTGCAAACAAATCCGCTGGAAGGAGAGGACGGGGCGCCGTTAAGCACACCATCA	Cluster_914	22	1	0	20	0	1	0	0	0	0	0	0
na	k__Fungi	p__Ascomycota	Multi-affiliation	Multi-affiliation	Multi-affiliation	Multi-affiliation	Multi-affiliation	multi-subject	multi-identity	multi-coverage	4.45e-54	multi-alignment-lg	M03757:27:000000000-C9Y5L:1:2103:10232:7594	CACCCCTCAAACCTAAGTTTGATGTTGGGCACTGCTGTAAGGGCATGCCTAAAAATTAGCGATGGTAACCTTCAACCACAGGCGCACAAATGTCGCAATGTTGGAAGATGGGGGCCAGTCTTAACAAAAATATTCTAAA	Cluster_1082	14	0	3	0	1	0	0	10	0	0	0	0
na	k__Fungi	p__Basidiomycota	c__Agaricomycetes	o__Agaricales	f__Entolomataceae	g__Clitopilus	s__Clitopilus_pinsitus	Clitopilus_pinsitus	99.482	100	1.02e-96	193	M03757:27:000000000-C9Y5L:1:2117:26632:11763	AATTCTCAACTATACAAGTTTTCTAACCTGTATAGCTTGGATCATGGGATCTGCGGGCTCTTACGAGTCGGCTATCCTTAAACGTATTAGCAGAGCTTTTGCCGCTAATCATTGGTGTGATAATTATCTACGCCATTGAAGAGTGACATACTGAGGCTTAGCTTCTAACCGTCTTCACAGACAACTATTGACA	Cluster_561	45	0	2	41	0	2	0	0	0	0	0	0
na	k__Fungi	p__Basidiomycota	c__Agaricomycetes	o__Agaricales	f__Tricholomataceae	g__Mycena	s__Mycena_sp	Mycena_sp	100	100	6.38e-104	203	M03757:27:000000000-C9Y5L:1:1103:15107:17317	AATTCTCAACCTGATGATGGTTAATTCCTTCTATCAGGCTTGGATCTGAGGGCTTTGTCGGACTCCTTAAACCGAGGTCGACTCCCTTTAAATTTATTAGCGGATTTTGCCATCGTGGATACGCCTCGATTTGATAATATCTATGTCGTCGCGCTGAAGCGGTAATCTGCTCCTAATCGTCTTTGGACAAACATAACTTGACC	Cluster_430	71	0	0	71	0	0	0	0	0	0	0	0
na	k__Fungi	p__Basidiomycota	c__Agaricomycetes	o__Cantharellales	f__Ceratobasidiaceae	g__unidentified	s__Ceratobasidiaceae_sp	Ceratobasidiaceae_sp	88.053	100	5.85e-70	226	M02696:67:000000000-B44VG:1:1102:25757:18133	AAATTCTCAAAGCAGAGTCTTTTTGTTAATTCGATCGACCTCTGCTTTGGACTTGGAGGCCTGCAGATTCACCTCTGCTCCTCTTAAATCGATTAGCTGGATCTCGGTGTACTTGGTTCCACTCGGCGTGATAAGTATCACTCGCCGAGGACACCCGTAAAAAAGGTGGCCAGGGGCGCGGACGAACCGCTTCCAATAGTCTATTGACTTGGACAAATTATTTATG	Cluster_455	58	7	2	20	0	0	22	0	4	0	3	0
na	k__Fungi	p__Basidiomycota	c__Agaricomycetes	o__Cantharellales	f__Ceratobasidiaceae	g__unidentified	s__Ceratobasidiaceae_sp	Ceratobasidiaceae_sp	88.889	100	2.69e-73	225	M03757:27:000000000-C9Y5L:1:1105:6979:19670	AAATTCTCAAAGCAGAGTCTTTTGTTAATTCGATCGACCTCTGCTTTGGACTTGGAGGTCTGCAGATTCACTTCCGCTCCTCTTAAATTGATTAGCTGGATCTCGGTGTGCTTGGTTCCACTCGGCGTGATAAGTATCACTCGCCGAGGACACCCGTAAAAAAGGTGGCCAGGGGCGCGGACGAACCGCTTCTAATAGTCTATTAGCTTAGACAAATTATTTATG	Cluster_965	16	0	0	0	0	0	13	0	0	0	3	0
na	k__Fungi	p__Basidiomycota	c__Agaricomycetes	o__Polyporales	f__unidentified	g__unidentified	s__Polyporales_sp	Polyporales_sp	92.116	100	1.02e-92	241	M03757:27:000000000-C9Y5L:1:1101:14738:5081	ATATCTCAACTCCTAGAGTCTGTAATGGACTATAGGGGCTTGGACTTGGAGGCTTGCCGGCGTCTGTCGGCTCCTCTTAAATGCATTAGCTATGGATCACGATGTGTACGATCTACGGTGTGATATATGTCTACGCTATAGGTCTACATGCGAGTTACCGCCTTCAGGGGTAGTGCTTTTCGGAGCCGTGTGACGAGTGAATACAAAGCTTCTAATCGTCTTTGGACAAATTTAATCTGAC	Cluster_462	56	0	46	0	0	0	0	10	0	0	0	0
na	k__Fungi	p__Basidiomycota	c__Agaricomycetes	o__unidentified	f__unidentified	g__unidentified	s__Agaricomycetes_sp	Agaricomycetes_sp	93.269	100	1.46e-80	208	M03757:27:000000000-C9Y5L:1:1101:5094:6742	AATTATCAACCCGAAAAGCTTTCGCGCTCTTCGGTGCTTGGACTTTGGAGTTGTGCAGGTCACTTAGATCTGCTCCTCTTGAAATGCATTAGTGGTACCTTATGGCTGACCCACCCTGGCGTGATAATTATCTACGTTGCGGTAGCGAAGCTTAACTTTATGGGTCTTCCGCTCACAACCGTCGCAGTTTGCGACAACTCTATGACAA	Cluster_362	82	1	81	0	0	0	0	0	0	0	0	0
na	k__Fungi	p__Basidiomycota	c__Agaricomycetes	o__unidentified	f__unidentified	g__unidentified	s__Agaricomycetes_sp	Agaricomycetes_sp	100	100	2.28e-103	202	M03757:27:000000000-C9Y5L:1:2103:18600:24670	AATTCTCAACCCCGATCGGATTTGTTTTCGCATTCGGAGGCTTGGATCGTGGAGCGTGCTGGCCCCCTCTCATGGGTCGGCTCCTCTTAAACGCATTCGCGGAATCGACTTTGGTCCGTTTCGGTCATCAGTGTGATAAATGTTGCGCTGTTGGCTAGGATCGAGGTGCCGCATACAATCGTCTTCGGACAACTTTATGACC	Cluster_1558	23	0	0	0	0	19	3	0	0	0	0	1
na	k__Fungi	p__Basidiomycota	c__Tremellomycetes	o__Tremellales	f__Tremellaceae	g__Tremella	s__Tremella_candelariellae	Tremella_candelariellae	93.714	100	2.01e-68	175	M03757:27:000000000-C9Y5L:1:1101:12029:8196	AATCTCAATCCTCTCGGGTTTTACGACCTGGGGTGGACTTGGACTTGGGTGTCTGCCATCCGTGGCTCGCCTCAAATGGATTAGTGGGAATAGCACTTGCAGTTCAGACGTAATAAGTTTCGTCTGGATATTGGTGTGACGTTCGCTAAAAACCCCCCTACACTTTCTATGA	Cluster_583	39	0	0	0	0	0	39	0	0	0	0	0
na	k__Fungi	p__Basidiomycota	c__Tremellomycetes	o__Tremellales	f__unidentified	g__unidentified	s__Tremellales_sp	Tremellales_sp	94.152	100	1.94e-68	171	M02696:5:000000000-BW5RL:1:1109:25939:11999	AAACCTCAATCCTTCACGGTTTTGTTACCGGGCTGGACTTGGACTTGGGTGTCTGCCGTGAACGGCTCACCTCAAAGGCGTTAGTGGGATAGACCTCTGGCTCGACGTAATAAGTTTCGTTGGACCCCTGGCTCTACCCCCGCTCACAACCACCCCTTACTCTTATC	Cluster_603	36	0	0	0	0	1	0	0	0	0	35	0
na	k__Fungi	p__Basidiomycota	c__Tremellomycetes	o__Tremellales	f__unidentified	g__unidentified	s__Tremellales_sp	Tremellales_sp	98.246	100	3.27e-81	171	M03757:27:000000000-C9Y5L:1:1102:15045:2619	AAACCTCAATCCTTCACGGTTTTGTTACCGGGCTGGACTTGGACTTGGGTGTCTGCCGACTTCACTGGCTCACCTTAAAGGCGTTAGTGGGATAGGCCTCTGGCTCGACGTAATAAGTTTCGTTGGACCCTTGGCTCTACGCCCGCTCACAACCACCCCTTACTCTTTATC	Cluster_699	36	0	0	0	17	13	0	0	0	6	0	0
na	k__Fungi	p__Basidiomycota	c__Tremellomycetes	o__Tremellales	f__unidentified	g__unidentified	s__Tremellales_sp	Tremellales_sp	98.693	100	6.27e-73	153	M03757:27:000000000-C9Y5L:1:1111:22331:15739	AATCTCAACCCCTCAGGTTTCTGACCTGGGGCGGTTGGACTTGGGTGCTGCCGCTTGGCTCACCTTAAAAGCGTCAGTGGGATAAGCACCGGTTGGACGTAATAAGTTTCGTCAAGCCCTGGTGTGATGCCTGCTCACAACCCCCATCTTTTA	Cluster_836	34	0	3	2	3	11	2	2	0	2	0	9
na	k__Fungi	p__Basidiomycota	c__Tremellomycetes	o__Tremellales	f__unidentified	g__unidentified	s__Tremellales_sp	Tremellales_sp	96.732	100	6.31e-68	153	M03757:27:000000000-C9Y5L:1:2118:17959:3130	AATCTCAACCCCTCAGGTTTCTGATCTGGGGTGGTTGGACTTGGGTGCTGCCGTTTGGCTCACCTCAAAAGCGTCAGTGGGATAAGCACCGGTTGGACGTAATAAGTTTCGTCAAGCCCTGGTGTGATGCCTGCTCACAACCCCCATCTTTTA	Cluster_994	17	4	0	2	0	2	0	0	0	0	0	9
na	k__Fungi	p__Basidiomycota	c__Tremellomycetes	o__Tremellales	f__unidentified	g__unidentified	s__Tremellales_sp	Tremellales_sp	100	100	1.78e-78	157	M03757:27:000000000-C9Y5L:1:1106:8689:18187	ATCATCAATCCTCGAGGTTTCTCTTGGATTGGAGTTGGGCGTTGCCGATCGGCTCGCCTTAAAGATGTTAGCAGACACGATGGTGATGTCGACGTGATACGTTTCGTCGGACCAGCCATACGCCCGCTCATAACCCCACGGCTTCGGCCCACTTTAA	Cluster_1063	14	0	0	0	0	10	0	0	0	0	0	4
na	k__Fungi	p__Basidiomycota	c__Tremellomycetes	o__Tremellales	f__unidentified	g__unidentified	s__Tremellales_sp	Tremellales_sp	93.373	97.561	1.92e-63	166	M03757:27:000000000-C9Y5L:1:1102:26809:13683	AAACCTCAATCCTTCACGGTTTTGTTACCGGGCTGGACTTGGATTTGGGTGTCTGCCATAGGCTCACCTCAAAGGCGTTAGTGGGATAGGCCTCTGGCTCGACGTAATAAGTTTCGTTGGACCCCTGGCTCTATGTCCGCTCACAACCACCCCTTACTCTCAAC	Cluster_1289	18	0	0	0	0	12	0	0	0	0	0	6
na	k__Fungi	p__Basidiomycota	c__Tremellomycetes	o__unidentified	f__unidentified	g__unidentified	s__Tremellomycetes_sp	Tremellomycetes_sp	96.319	100	3.12e-71	163	M03757:27:000000000-C9Y5L:1:1101:4085:10053	AGACTCAACCCCCTCGGGTTTCCGATCGGGTTGGACTTGGACGTTGCCGACCGAGGCTCGCCTCAAATCTGTTAGCGGAGGAGACGACCGAGCCTGGCGTGATAAGTTTCGCCGGTACTAGGACGTCGAGCCCGCTCATAGCCGCCCCCGGGCACCTTTTGA	Cluster_721	28	0	0	0	0	28	0	0	0	0	0	0
na	k__Fungi	p__unidentified	c__unidentified	o__unidentified	f__unidentified	g__unidentified	s__Fungi_sp	Fungi_sp	96.795	100	4.92e-69	156	M03757:27:000000000-C9Y5L:1:1109:8716:20061	GTACCCTCAAGCTCTGCTTGGTGTTGGGTGTTTGTCCCGCTTTGCGCGTGGACTCGCCTTAAAGCGATTGGCAGCCGGCATATTGTCTCGGAGCGCAGCACATTTTGCGCTTCTTTGCATACTTGTTAGCATCCAGTAAGCCTATTACATTTGC	Cluster_492	49	0	2	3	0	22	0	2	6	0	0	14
na	k__Fungi	p__unidentified	c__unidentified	o__unidentified	f__unidentified	g__unidentified	s__Fungi_sp	Fungi_sp	83.537	98.1595	4.27e-35	164	M03757:27:000000000-C9Y5L:1:1106:18199:22851	CAACACTCAAGCCCAGCTTGGTATTGGGAGATCGTCCCCCCCCCCGGGGGGCGCTCCCAAAAATCAGCGGCGGAGCGGCCGGACTTCCGAGCGCAGTGAACAACCTTCGTCTCGCTACTGGAGTCCCGGGCGCCCCGGCCGGACAACAGCCACTTCTTTCAAT	Cluster_685	46	0	0	0	0	0	0	0	0	0	0	46
na	k__Fungi	p__unidentified	c__unidentified	o__unidentified	f__unidentified	g__unidentified	s__Fungi_sp	Fungi_sp	84.663	98.1366	6.99e-38	163	M03757:27:000000000-C9Y5L:1:1103:11297:3562	CAACACTCAAGCCCAGCTTGGTATTGGGAGATCGTCCCCCTCGGGGGGGGCGCTCCCGAAAATCAGCGGCGGAGCGGCCGGACTTCCGAGCGCAGTGAACATCTTCGTCTCGCTACTGGAGTCCCGGGCGCCCCGGCCGGACAACAGCCACTTCTTTCAAT	Cluster_727	31	0	0	0	0	0	0	31	0	0	0	0
na	k__Fungi	p__unidentified	c__unidentified	o__unidentified	f__unidentified	g__unidentified	s__Fungi_sp	Fungi_sp	86.42	98.1132	2.46e-42	162	M03757:27:000000000-C9Y5L:1:1109:20141:20059	CAACACTCAAGCCCAGCTTGGTATTGGGAGATCGTCCCCCCCGGGGGGCGCTCCCGAAAATCAGCGGCGGAGCGGCCGGACTTCCGAGCGCAGTGAACACCTTCGTCTCGCTACTGGAGTCCCGGGCGCCCCGGCCGGACAACAGCCACTTCTTTCAAT	Cluster_709	60	0	45	0	2	0	0	12	0	1	0	0
na	k__Fungi	p__unidentified	c__unidentified	o__unidentified	f__unidentified	g__unidentified	s__Fungi_sp	Fungi_sp	98.601	100	2.1e-67	143	M03757:27:000000000-C9Y5L:1:1110:25351:3476	CAACCAATCCCCTCGGGGGTATTGGACCATGCCGGTGACGGCAGGTCCTAAATCCAGTGGCGGTATCGCATGTACTCGAGCGTAGTAATTTGTCTCGCTTAGGGGATCGTGCGATGGCTGGCCATCCAACCCTCAACACGTTA	Cluster_752	47	0	2	6	0	6	0	1	0	32	0	0
na	k__Fungi	p__unidentified	c__unidentified	o__unidentified	f__unidentified	g__unidentified	s__Fungi_sp	Fungi_sp	87.209	61.3139	1.28e-19	86	M03757:27:000000000-C9Y5L:1:2105:12511:22453	CACCACTCAAGCCTGGCTTGGTATTGGGCGACGGGGTCCCCCCGCGCCTCAATTTCACCGGCTGGACCGTTTGATCTAAAGCGTATCAACGATTATCGCTGCGGAGAGGATGGTGCACGCCGCTAAATCTTTCACAA	Cluster_872	23	0	0	0	0	1	1	0	0	21	0	0
na	k__Fungi	p__unidentified	c__unidentified	o__unidentified	f__unidentified	g__unidentified	s__Fungi_sp	Fungi_sp	89.781	92.4658	6.19e-43	137	M03757:27:000000000-C9Y5L:1:1110:10935:6870	CACCACTCAAGCCTGGCTTGGTATTGGGCGACGGGGACTCCTCCCGCGCCTTCAATTGATCGGCTGGACGGTTCGAATCTCAGCGTTGTGGTTTCATCAAATCGCTTACGAGGAGAACCGGACGCGCCGTTAAACTTTCATTATAA	Cluster_1081	14	0	0	0	0	14	0	0	0	0	0	0
na	k__Fungi	p__unidentified	c__unidentified	o__unidentified	f__unidentified	g__unidentified	s__Fungi_sp	Fungi_sp	91.72	96.2025	4e-55	157	M02696:67:000000000-B44VG:1:1102:13110:2548	CAACCCTCAAGCTCAGCTTGGTATTGGGTGGTCGTCCCCCCGGGGGCGCCCCCGAAAATCAGCGGCGGTGCGGCCGGACTTCGAGCGCAGTGAACCTTTTAAAGTCTCGCTACTGGAGTCCTGGGCGTCCCGGCCGGACAACAAACAATTTTTTCTAT	Cluster_1109	20	20	0	0	0	0	0	0	0	0	0	0
na	k__Fungi	p__unidentified	c__unidentified	o__unidentified	f__unidentified	g__unidentified	s__Fungi_sp	Fungi_sp	87.037	100	1.49e-44	162	M03757:27:000000000-C9Y5L:1:1105:24280:13467	TCAACCATCAAGCCTGGCTTGTCGTTGGACCTCTTGTCGTTGAAACACCCGACAGGTTTGAAAAGTAATGACGGTGTCTGCTTGGCCCTAGATGCAATGAGCTTTTTTACAGCACGCATTGAGGTGGTCGGTAGGCCCAGTCTCAACCATCAATTTTACAA	Cluster_1114	16	0	3	0	0	0	0	6	0	2	0	5
na	k__Fungi	p__unidentified	c__unidentified	o__unidentified	f__unidentified	g__unidentified	s__Fungi_sp	Fungi_sp	88.321	82.3171	1.54e-39	137	M03757:27:000000000-C9Y5L:1:1118:28069:16144	CACACCTCCTTCGAGAGTTCTCTTGACGGGTCTTGGGATGGCCGCCGCCTCAGGCACGGCCTCCCTAATGTGGCACGCTTGCGGGCTCCCAGTCAGATGTCAACGTAGTAAACTTAAAACTCGATGCAGCTTGCTGAGGGCCTCGCCTGAATCAAACTTCTATG	Cluster_1281	17	0	1	15	0	0	0	1	0	0	0	0
na	k__Fungi	p__unidentified	c__unidentified	o__unidentified	f__unidentified	g__unidentified	s__Fungi_sp	Fungi_sp	86.525	99.2857	7.67e-37	141	M03757:27:000000000-C9Y5L:1:1104:21729:22399	CACCACTCAAGCCTGGCTTGGTATTGGGCGACACGGTTCCCGTGTGCCTCGATTTCACCGGCTGGACGACCCGATTCTCAGCGTTGTGGCAATCAATTCGCTCGGGAGAGGGAGGTCCGCGCCGTTAAACCTTTCTATTA	Cluster_1380	17	0	0	0	1	0	16	0	0	0	0	0
na	k__Fungi	p__unidentified	c__unidentified	o__unidentified	f__unidentified	g__unidentified	s__Fungi_sp	Fungi_sp	96.97	100	1.47e-74	165	M02696:5:000000000-BW5RL:1:2104:25552:6602	CAACCCTCAAGCTCTGCTTGGTATTGGGCGTCGCTGGGAAGTCTCTCCGGCGTGCCTTAAAGCTATCGGCGGTGGTGCCCTTCTCTAAGCGTGGTAGAATTTTTATTCGCTTCTGAGTTGGGCTTCGCCTGCCAGATAAACCGGGCCTCGCGGCCCACTTTCTCA	Cluster_1456	22	0	0	0	0	0	0	0	0	0	22	0
na	k__Fungi	p__unidentified	c__unidentified	o__unidentified	f__unidentified	g__unidentified	s__Fungi_sp	Fungi_sp	87.591	96.4286	5.93e-38	137	M03757:27:000000000-C9Y5L:1:1102:9088:8767	CACCACTCAAGCCTGGCTTGGTATTGGGCGACACGGCTCCCGTGTGCCTCGATTTCACCGGCTGGACGACCCGATTCTCAGCGTTGTGGCAATCAATTCGCTCGGGAGAGGGGAGTCCGCGCCGTTAAACCTTTCTATCA	Cluster_388	90	0	3	0	8	1	77	0	1	0	0	0
na	k__Fungi	p__unidentified	c__unidentified	o__unidentified	f__unidentified	g__unidentified	s__Fungi_sp	Fungi_sp	100	100	4.39e-69	140	M03757:27:000000000-C9Y5L:1:1101:16005:20984	GTACCCTCAAGCTTTGCTTGGTGTTGGGCGTTTGTCTTTTGAGACTCGCCTTAAATTTATTGGCAGCCGGCGTACTGGCTAGAGCGCAGCACAAATTGCAATCTAACCATGAATGTCGGCATCCATGAAGCCCATTTCAC	Cluster_417	64	0	0	0	0	60	0	0	0	0	0	4
na	k__Fungi	p__unidentified	c__unidentified	o__unidentified	f__unidentified	g__unidentified	s__Fungi_sp	Fungi_sp	81.132	96.9136	3.32e-26	159	M03757:27:000000000-C9Y5L:1:1112:17731:6988	CAACCCTTAAGCCTCGTTGCTTAGCGTTGGGAGCCTACCGCCCCCCGTGGCGGTAGCTCTCTAAATTCAGTGGCAGAGTCGGCCTCAACTCTAGGCGTAGTAATACATATCTCGCTTTTGTAGTGGTGTCGTCCCTTGCCGTAAAGCCCCCTAATTTCTCAA	Cluster_427	62	0	39	0	0	0	14	9	0	0	0	0
na	k__Fungi	p__unidentified	c__unidentified	o__unidentified	f__unidentified	g__unidentified	s__Fungi_sp	Fungi_sp	100	100	8.11e-77	154	M02696:67:000000000-B44VG:1:2115:5324:4664	CAACCCATCAAGCTCTGCTTGGCCTTGGGCGTCGCCCCCGCGAGGGGACGCGCCCCAAAGAACTCAGCGGTGCCGCGAGGCCCCGAGGCGTAGTAAATTCTCCCGCTTCGTGGGGCCACGACGGTCGCCCGCTTCCAATGACCAACACCTTCTA	Cluster_516	45	2	4	11	0	0	9	14	1	4	0	0
na	k__Fungi	p__unidentified	c__unidentified	o__unidentified	f__unidentified	g__unidentified	s__Fungi_sp	Fungi_sp	89.474	100	1.79e-48	152	M03757:27:000000000-C9Y5L:1:1106:14019:21734	GTACCCTCAAGCTCTGCTTGGTGTTGGGTGTTTGTCCGCCTCTCGCGGACTCGCCTTGAATCAATTGGCAGCCGGCAGTCTGGTGTTGGAGCGCAGCACATTTTGCGCTTCGTACCGCGGCTATCGGCGTCCATGAAGCCTATATTCTTGCT	Cluster_539	45	0	0	24	0	0	0	21	0	0	0	0
na	k__Fungi	p__unidentified	c__unidentified	o__unidentified	f__unidentified	g__unidentified	s__Fungi_sp	Fungi_sp	96.129	100	2.31e-67	155	M03757:27:000000000-C9Y5L:1:1103:16960:9009	CAACCCTCAAGCACTGCTTGGCTATGGGTCTCGCCCCCGCGGCGGGCCCGAAATACAGTGGCGGTCCGACGAGACTCCGAGCGTAGTAAGATTTCATATCCCGCTATGGAAGCCTCTCGCCTGGACCCGCCAGCAACCCATCCATGTTTCATCAC	Cluster_548	42	0	34	0	0	0	0	8	0	0	0	0
na	k__Fungi	p__unidentified	c__unidentified	o__unidentified	f__unidentified	g__unidentified	s__Fungi_sp	Fungi_sp	81.646	96.9136	7.14e-28	158	M03757:27:000000000-C9Y5L:1:1102:16666:21880	CAACCCTTAAGCCTCGTTGCTTAGCGTTGGGAGCCTACCGCCCCCCGTGGCGGTAGCTCTCTAAATTCAGTGGCAGAGTCGGTCTCAACTCTAAGCGTAGTAATACATATCTCGCTTCTGTAGTGGTGTCGTCCCTTGCCGTAAAACCCCCCAATTTCTCAA	Cluster_574	39	2	0	30	0	0	2	0	5	0	0	0
na	k__Fungi	p__unidentified	c__unidentified	o__unidentified	f__unidentified	g__unidentified	s__Fungi_sp	Fungi_sp	98.958	100	1.7e-94	192	M02696:5:000000000-BW5RL:1:1109:11539:2462	TCACCCCTCAAGCCCCTCGGGCTTGGTGTTGGACGGTTTGGCGGAGTGCTTTGCGGCCTCTGCCCCTCCCAAAGACAATGACGGCGGCCTCGTTGGACCCCCGGTACACTGAGTTCTTCACGGGACACGTACTGGACACAAAGGTCCACGGGCAACGGTCTACCTCCCCTCACAGGGAGAAACTTTTCTCAA	Cluster_617	50	0	0	0	1	0	1	0	2	0	46	0
na	k__Fungi	p__unidentified	c__unidentified	o__unidentified	f__unidentified	g__unidentified	s__Fungi_sp	Fungi_sp	87.654	100	3.21e-46	162	M03757:27:000000000-C9Y5L:1:1106:13280:10938	TCAACCATCAAGCCTGGCTTGTCGTTGGACCTCTTGTCGTTGAAACACCCGACAGGTTCGAAAAATAATGACGGTGTCTGCTTGGCCCTAGATGCAATGAGCTTTTTTACAGCACGCATCGAGGTGGTCGGTAGGCCCAGTCTCAACCATCAATTTTACAA	Cluster_650	36	0	1	1	0	0	0	21	0	11	0	2
na	k__Fungi	p__unidentified	c__unidentified	o__unidentified	f__unidentified	g__unidentified	s__Fungi_sp	Fungi_sp	93.878	100	2.2e-57	147	M03757:27:000000000-C9Y5L:1:1101:11228:6006	TCAACCATCAAGCCCAGCTTGGTATTGGACGTCCGTCCCCCGGGACGCGCCCTAAAGTCGTAGGCGGTGACCCCGAGTCTCAAGCGTAGTATTATCCTTAGCTTAGAGGCCTCGGCGGCTGCTCGCTCCTAGAACCCATCATCTAAT	Cluster_717	29	0	0	0	0	29	0	0	0	0	0	0
na	k__Fungi	p__unidentified	c__unidentified	o__unidentified	f__unidentified	g__unidentified	s__Fungi_sp	Fungi_sp	99.32	100	2.78e-71	147	M02696:67:000000000-B44VG:1:1101:18947:4047	TCAACCATCAAGCACTGCTTGGCATTGGACGCCGTCCCCCGCGGACGCGTCTTAAACCCTTTGGCGGCGGTTACATACCTCAAGCGTAGTAGAAATTCTTAGCTTTCTAGGTTGTGGCTGCTTTGCCTCGAGAACATCTCACCTCAA	Cluster_757	34	3	2	0	25	0	0	1	2	1	0	0
na	k__Fungi	p__unidentified	c__unidentified	o__unidentified	f__unidentified	g__unidentified	s__Fungi_sp	Fungi_sp	97.902	100	9.75e-66	143	M03757:27:000000000-C9Y5L:1:1105:27793:9520	CAACCAATCCCTTCGGGGGTATTGGGCCATGCCGGTGACGGCCGGTCCTAAATCCAGTGGCGGTATCGCACGTACTCGAGCGTAGTAATTTGTCTCGCTTAGGGGATCGTGCGATGGCTGACCATCCAACCCTCAACACGTTA	Cluster_776	25	0	13	0	6	0	0	0	4	2	0	0
na	k__Fungi	p__unidentified	c__unidentified	o__unidentified	f__unidentified	g__unidentified	s__Fungi_sp	Fungi_sp	91.083	100	1.81e-53	157	M02696:67:000000000-B44VG:1:2101:18669:19224	CAACCCATCAAGCTCTGCTTGGCCTTGGGCTCCGCCCCCGCGAGGGGACGGGCTCTAAAGAACTCAGCGGTGCCGCGAGGCCCCGAGGCGTAGTAAATTCTATCCCGCTTCGTGGACCTTGCGTGTGCCCGCTTCCAATGACCAACACCTTCTA	Cluster_856	24	4	1	1	0	0	0	1	0	1	14	2
na	k__Fungi	p__unidentified	c__unidentified	o__unidentified	f__unidentified	g__unidentified	s__Fungi_sp	Fungi_sp	98.773	100	1.86e-78	163	M03757:27:000000000-C9Y5L:1:1106:4838:13135	TCCACCCTCAAGCCCGGCTTGACATTGGGTCCCGTCCGGGCCTAGCCCCCCGACGGATCTGAAAGATAGTGGCGGATCCCCGGGTGAATCTCAGACGCAGCGAGCTTCTGTGGCACGCGTCGCGGGGTTCCCCGGCTCCGCCTTGCACCTAACAGACGTAACC	Cluster_830	23	0	0	0	0	23	0	0	0	0	0	0
na	k__Fungi	p__unidentified	c__unidentified	o__unidentified	f__unidentified	g__unidentified	s__Fungi_sp	Fungi_sp	99.39	100	1.12e-80	164	M02696:46:000000000-C9Y6Y:1:1117:11324:19384	TCCTCCCTCAAACCTCGGGTTTGGTGTTGGACCCAAGTTGTGTGAACAACTGGTCTCAAAGACAATGACGGCGTCCGTGGGACCCTCGGTGCAACGAGCTTTTAAACGAGCACGCGTCGAGTTTCAAGGACCTTCCGGGCCGGTCTCCTTCTTTTATTTACAAA	Cluster_865	29	0	1	0	1	17	1	2	2	0	5	0
na	k__Fungi	p__unidentified	c__unidentified	o__unidentified	f__unidentified	g__unidentified	s__Fungi_sp	Fungi_sp	95.862	100	7.72e-62	145	M03757:27:000000000-C9Y5L:1:1110:4631:15454	CAACACTCAAGCCCAGCTTGGTATTGGGCGCCGCCTATACGGGCGCGCCTTAAACTCCTCGGCGTCGCCGTCCGTCCCCAAGCGCAGCGAGATTTATTTCAGCGGGAGGATCGGGCCGTGTCCGCCGTAGAACACCAATTTTTCA	Cluster_911	20	0	0	18	0	0	2	0	0	0	0	0
na	k__Fungi	p__unidentified	c__unidentified	o__unidentified	f__unidentified	g__unidentified	s__Fungi_sp	Fungi_sp	88.571	92.7152	8.33e-42	140	M02696:67:000000000-B44VG:1:1115:5900:21193	TCAACCATCAAGCTCTGCTTGGCATTGGGTGCCGTCCCTGCTGTGGACGCGCTCTAAAGACCTTGGCGGCGGTGTGAAACCTCAAGCGTAGTAATTTCTCCAGCTTTTTAGGTGACACGTCGCTCTGCCTCGAGAAACCCCTCTCTTTTAA	Cluster_963	17	4	0	7	0	0	0	2	0	0	4	0
na	k__Fungi	p__unidentified	c__unidentified	o__unidentified	f__unidentified	g__unidentified	s__Fungi_sp	Fungi_sp	87.755	65.3333	1.09e-25	98	M02696:67:000000000-B44VG:1:1111:23833:7918	AAGCCTTCAAGCTCTGCTTGGTGCTGGGTGTCTGTCCTGCCCCCGGGCATGGACTCGCCTTAAATCTATTGGCAGCTAGTTGGTTGGCGTCGTGCGCAGCACATTGCGTTGCGGCTCCAGCCTGCCCGCTTCCATTAAGCCCCTTTATTA	Cluster_973	23	23	0	0	0	0	0	0	0	0	0	0
na	k__Fungi	p__unidentified	c__unidentified	o__unidentified	f__unidentified	g__unidentified	s__Fungi_sp	Fungi_sp	93.789	91.2791	9.43e-62	161	M03757:27:000000000-C9Y5L:1:1103:9273:6698	CAACCCTCAGGCCCTGTACTGCCTGGCGTTGGGGCTTCTGCGAGTGCCAACTATAGCTCTCGCAGGCCCCCAAGATCAGTGGCGGGCCCGCCGCGGCTCCGAGCGTAGTAGTTTACTTTCTCGCTTGGGAGGCTCGGCGGTTTCCAGCCGTCAAAAATCATTTCTTACAAAA	Cluster_1015	15	0	0	0	0	0	15	0	0	0	0	0
na	k__Fungi	p__unidentified	c__unidentified	o__unidentified	f__unidentified	g__unidentified	s__Fungi_sp	Fungi_sp	87.417	97.4026	2.37e-42	151	M03757:27:000000000-C9Y5L:1:1103:16656:20614	GTACCCTCAAGCTCTGCTTGGTGTTGGGTGTTTGTCCAGCCTCGTGCGCGGACTCGCCTTAAATTCATTGGCAGCCGACGATTTGGTGTTGGAGCGCAGCACATTTGCGCTTCCTGCCACGCTGTCGGCGACCATCAAGCCTACATTTTTTTGC	Cluster_1185	16	0	0	0	0	0	16	0	0	0	0	0
na	k__Fungi	p__unidentified	c__unidentified	o__unidentified	f__unidentified	g__unidentified	s__Fungi_sp	Fungi_sp	98.742	100	3.03e-76	159	M03757:27:000000000-C9Y5L:1:1101:9009:22578	TCAACCATCAAGCCTGGCTTGTCGTTGGACCTCTTGTCGATGAAACACCCGACAGGTCCGAAAGATAGTGACGGTGTCGTGTTCGACCCTAGATGCAACGAGCTTTCATAGCACGCATTGAAGTGGTCGGCCGGCCCGGTCTCCACCATCATATTCAAA	Cluster_1263	24	0	0	0	0	0	24	0	0	0	0	0
na	k__Fungi	p__unidentified	c__unidentified	o__unidentified	f__unidentified	g__unidentified	s__Fungi_sp	Fungi_sp	94.167	100	2.13e-99	240	M03757:27:000000000-C9Y5L:1:1105:17310:4411	AAAGACAAATCGGGCCCCGTATGTAGTGTACGGTGCCGCCCGGCGTTGGGCGATTGGACCGCCGCACTTGTATCCTTAGCTGGCATATTTCTCTGCGGTCCCGCCTCAAATATAATGGCAGCGGCGCGGAGCCCCGAGCGTACCAGGACTTGTAACGAGTTTTCGCTCCGTGGGCCACCGTGCTCCGCATTCGCCCCGCAACGACCCCCTCCGGCGTCCCCTAAAAAGGCGTGACAA	Cluster_1315	14	0	0	0	0	0	0	14	0	0	0	0
na	k__Fungi	p__unidentified	c__unidentified	o__unidentified	f__unidentified	g__unidentified	s__Fungi_sp	Fungi_sp	98.773	100	1.86e-78	163	M03757:27:000000000-C9Y5L:1:1110:4234:5741	TCCACCCTCAAGCCCGGCTTGACATTGGGTCCCGTCCGGGCCTAGCCCCCCGACGGATCTGAAAGATAGTGGCGGATCCCCGGGTGAATCTCAGACGCAGCGAGCTTCTGTGGCACGCGTCGCGGGGTTCCCCGGCTCCGCCTTGCACCTAACAGACGTAACC	Cluster_1501	16	0	0	0	0	16	0	0	0	0	0	0
na	None	no data	no data	no data	no data	no data	M02696:46:000000000-C9Y6Y:1:2111:14685:5821	CAACCCTCAAGCACAGCTTGGTATTGGGCCTCGTCCCCGCGACGTGCCTGAAACAGTGTGGCGGTCCAGCGAGACTTTAGGCGTAGCAAGATTTTACATCCCGCCTTACAAGTTTCTCGCCGCGTGCCGGCCAAACAACCTCGTATAACTTCAAT	Cluster_906	34	0	0	8	0	0	5	0	0	21	0	0
na	None	no data	no data	no data	no data	no data	M02696:5:000000000-BW5RL:1:1102:18352:13614	TCAACCCTCAGGCTCCGGCCTGGCGTTGGGCCCGCACCGTCACGAGGCGGTGGGCCCGAAAGAGAGCGGCGGAGTCGGTGGGCCCCGGGATGCAGCGAGCTCTCTGGCACGCGTCTCGGTGGTCCCCGGCCCCGTCTTCAAGAATCTTCCTCA	Cluster_348	117	0	0	0	0	0	0	0	0	0	0	117
na	None	no data	no data	no data	no data	no data	M02696:5:000000000-BW5RL:1:1102:6606:2746	TCAACCATCAAGCCCGGCTTGTCATTGGGTCCTGTCACCGGCAAAGGTGGTAGTCCCGAAAGGTAATGGCGGTGTCGTGTTTGACCCTAGATGTAACGAGCCTTTACAGCACGCACTATGTGGTCCACCGGCCCGGTCGCTCCAAACCACCTTCTCAA	Cluster_623	36	0	0	0	0	0	0	0	0	0	0	36
na	None	no data	no data	no data	no data	no data	M02696:5:000000000-BW5RL:1:1103:14544:15067	TCAACCCTTAAGCCCGGCTTGTTGTTGGGTCCCGCCGCTGCAACACGCGGTGGATCCGAAAGATAATGGCAGAGCCCGCGGGGACCCTGGACGCAACGAGCCTTGTGGCACGCGTCTGGGCGGTCTTCCGGCTCGGTCTTAACCACGTCTACTTCTCA	Cluster_928	28	0	0	0	0	0	0	0	0	0	28	0
na	None	no data	no data	no data	no data	no data	M02696:5:000000000-BW5RL:1:1103:23910:8800	CACCAATCAAGCCCCGGCTTGGATTTGGGCCTCCGCCGCCCTCGGCGGGCCCTAAATGCCCCAGCGGCGTTGCCCGGCTCCAAGCGTATGGTACACTAGTCCCGTGTTGGTGTCCCGTGGCAGCGCCCGCCGGCCGATCGAGCCCAAGCGCCCCATCA	Cluster_789	26	0	0	0	0	0	0	0	0	0	0	26
na	None	no data	no data	no data	no data	no data	M02696:5:000000000-BW5RL:1:1104:22146:8989	CACACCTCTTTGGCGGCTTTTCTCCGCCGTCCAAGGTCCTGGGGCCAGGCCACCGCGGTCTCCCCTAATGCTGCACGCTTGCGGGCTCCACACAGATGTCAACGTAGTAAACTTAACACGCTCGGTGAAGATCTTGTGGCAGCCTCGCCTCGAAACCCAATCTCAG	Cluster_921	26	0	0	0	0	0	0	0	0	0	26	0
na	None	no data	no data	no data	no data	no data	M02696:5:000000000-BW5RL:1:1107:23249:15069	CAAAACTCGAGCCTTGGCTTGGTGTTGGGTCATGCCCTCCAGGGGTAGATCTTAAAAGACGGTGGCGACGTTGCCTGGCTCCAAGCGTACCGGAATGCTCGTCTCGACTTGGTGGTTTGGGTTACGTCTGCCGGCTGCCGAATTGGTCAGCCGTGCGATTTTTAGAA	Cluster_587	42	0	0	0	0	0	0	0	0	0	0	42
na	None	no data	no data	no data	no data	no data	M02696:5:000000000-BW5RL:1:1116:14835:14369	TCAACCATCAAGCCTGGCTTGCCGTTGGACCTCCCGTCGAGTAGACGGGGTCACAAAGATAATAAGCGGGGCCGCGGCGACCCCTGATACAACGAGCTTTCTGGCACGTATCCAGGCGGTGGCCCGGCCCGCTCTCCACCCGTGGTTTCTCA	Cluster_1455	15	0	0	0	0	0	0	0	0	0	0	15
na	None	no data	no data	no data	no data	no data	M02696:5:000000000-BW5RL:1:1116:21500:7045	TCAACCATCAAGCCCGGCTTGTCATTGGGTCCTGCCACCGTTTACCGGGGGCCGCCCCGAAAGGTAATGGCGGTGTCGTGTTTGACCCTGGGCGCAACGAGCTTTTTACCGCATGCACCTGAGTGGTTTACCGACGTGGTCTATTCGATCTTATCTCTCAA	Cluster_859	31	0	0	0	0	0	0	0	0	0	0	31
na	None	no data	no data	no data	no data	no data	M02696:5:000000000-BW5RL:1:1119:6185:14829	AACCCCTCAAGCTCCCCGGGCTTGGTCTTGGGCCTCCATCCCCCAGGGGTGGCCCCCCAAAAACATGGGCAGTCTGGTCCGGCTTCAAGCGTAGTAGTTATCCCGCTTTGGAAGTCCCGGGCCGGGCTCGCCAGATAAACCACCCACCTTCTTAA	Cluster_1261	19	0	0	0	0	0	0	0	0	0	0	19
na	None	no data	no data	no data	no data	no data	M02696:5:000000000-BW5RL:1:2110:18284:21077	CACATATCAGGCTCAGCTTGGTGTTGGGTGCCGTCCTCGGGGACGGGCCTTGAACTCTTTGGTGGTTGCGTCCCGCTTCAAGCGTAGTGGAATCTCCCGCTTGGAAGCAAAGGACGCCGCCTGCCGGATAAAATACCATCCA	Cluster_1746	17	0	0	2	0	0	0	0	0	0	0	15
na	None	no data	no data	no data	no data	no data	M02696:5:000000000-BW5RL:1:2111:6838:6589	GTCAACCCTTCAAGCCCGGCTTGTCGTTGGACCTCCGCCTGTGCCACCACGGGCGGGTCTGAAAGACAGTGACGGCGTCGCGTCGGGCCCCGGACACAGCGAGCCTTCGTGGCACGTGTCCCGGTGGACGGCCGGCCCGGTCCCCCTTTGCCCCTCCCAA	Cluster_893	25	0	0	0	0	0	0	0	0	0	0	25
na	None	no data	no data	no data	no data	no data	M02696:67:000000000-B44VG:1:1101:10490:3611	CACCACTCAAGCTTAGCTTGGTATTGGGTTCTCATTCTAGACGGATGTGCCCGGAAAGCAGCGGCGGCACAGCCCGGCTTCAAGCAGTATTAGCATACCTTTCGCTTTGGAAGCCCGGGCTTGAGTCTGCCGGACAACCCCCATATTTCTCA	Cluster_414	75	75	0	0	0	0	0	0	0	0	0	0
na	None	no data	no data	no data	no data	no data	M02696:67:000000000-B44VG:1:1101:10950:13983	TCACCCCTCAAGCCCGGCTTGCTGTTGGGTCGCGCCGTCTGAACGCGGTGGACCCGAAAGACAATGGCGGAGCCCGTGTGGACCCCCGGATGCAACGAGCTTCCACGCACGCATCTGGGCGGCCCTCGGGCTCTGCCTTGACCAGAATTTCTCC	Cluster_429	77	76	0	0	1	0	0	0	0	0	0	0
na	None	no data	no data	no data	no data	no data	M02696:67:000000000-B44VG:1:1101:11608:20027	TCAACCATCAAGCTCAGCTTGCTATTGGGTGCCGTCCCTCGCGGACGCGCCCTAAACACTTCGGCGGCGGTTTCAAACCTCAAGCGTAGTACAATCTTTCAGCTTTTTAGGGATGAGACTGCTCTGCCTCTAGAACACCACACCTCAA	Cluster_467	75	26	18	7	9	0	0	11	0	0	0	4
na	None	no data	no data	no data	no data	no data	M02696:67:000000000-B44VG:1:1101:14360:8140	TCAACCCTCAAGCCCGGCTTGCTGTTGGGCCGCGCCGGTGTGAAAGCCGACGGACCCGAAAGACAATGGCAGAGCCCGTGGGGCCCTGGATGTAACGAGCCTTGTGGCACGCGTCTGGGAGGTCCTGCGGCTCGGTCTTCACCAAATCTTCTCTCA	Cluster_183	259	258	0	0	1	0	0	0	0	0	0	0
na	None	no data	no data	no data	no data	no data	M02696:67:000000000-B44VG:1:1101:15083:4552	CACCCTTCAAGCGTAGCTTGGTCTTGGGCTTTCGCCTATAGGCGTACCTCAAAAGTAGTGGCGGTCCGGAGTGATCTTTAAGCGAAGTAATTATATCATCCGCTTTGAAATTTCGCCCCGTGTCCTGTTCAATTCATGGACCTTTTCAAT	Cluster_332	101	101	0	0	0	0	0	0	0	0	0	0
na	None	no data	no data	no data	no data	no data	M02696:67:000000000-B44VG:1:1101:15114:12296	CACCCCTCAAGCGTAGCTTGGTCTTGGGTCTTCACCCCCTGGGTGTACCCTAAAAGTAGTGGCGGTCCGGGGGGACTTTGAGCGTAGTAAATCCTATCGCCCGCTTTGAAAGCTCCCCCCGTGGCCCAGTCAAAATTCGGTTGAATCCAAC	Cluster_192	201	201	0	0	0	0	0	0	0	0	0	0
na	None	no data	no data	no data	no data	no data	M02696:67:000000000-B44VG:1:1101:15472:3710	CACCACTCAGGCCTCGGCTTGGTGTTGGGCCCACGCCCTCAGCGGGCGGGCCTTAAAGATCGTTGCGGTGTTGCCCGGCTCCAAGCGTATCGGAATACTTCTCTCGACTTGGCTGTTCGCGGCAGCGTCTGCAGGGCTCCACCGGCCTATAAACCTCCAAA	Cluster_1386	16	16	0	0	0	0	0	0	0	0	0	0
na	None	no data	no data	no data	no data	no data	M02696:67:000000000-B44VG:1:1101:18362:4304	GAACCTTCAAGCTCTGCTTGGCGTTGGGCGTTTGTTCCGCCTCTGCGCGTGGACTGGCCTTAAATTCATTGGCAGCCGGTTAGTTGGCCCCGTGCGCAGCACATTGCGTTGCGGCTCCAGCCTGCCCCCGTCCATTAAGCCCCTTTCTCA	Cluster_99	486	481	0	2	0	0	3	0	0	0	0	0
na	None	no data	no data	no data	no data	no data	M02696:67:000000000-B44VG:1:1101:18606:1203	AAGCCTTCAAGCTCAGCTTGGTGTTGGGTGTGTGTCCTGCCCACGGGCATGGACTCGCCTTAAATTTATTGGCAGCTGGTTAGTTGGCGCCGTGCGCAGCACATTGCGTTGCGGCTCCCGCTTGCCCCCTTCCATCAAGCCTCTTTATTA	Cluster_286	264	162	0	0	0	0	0	0	0	0	1	101
na	None	no data	no data	no data	no data	no data	M02696:67:000000000-B44VG:1:1101:18810:3684	AATCCCTCGGGCCTCCCAGCTCGGTCTTGGGCTGTCCACCGCATGGGTGGGTCCCGAAAGTCATTGGCGGTGCCGTCCGACTTCTAGCGTAGTGGCAGTCCCGCTTTGGAAGCACCGGCCCGGAGCCGCCAGACAACCACCATCCTGTAC	Cluster_24	1340	831	0	0	0	0	0	0	0	0	0	509
na	None	no data	no data	no data	no data	no data	M02696:67:000000000-B44VG:1:1101:21573:7265	TACCCTCAAGCCTCGGCTTGGTGTTGGGCCTCTCGCCAGCTCTGGCGGGCCTTAAACGTAGCAATCGGTGGACCTGGAGCCTCAAGCGAAGTAATTTGTCACGCGCTTTGGAGGCATCGGGTACGCCTGACCATCTATCACACCATCT	Cluster_957	19	19	0	0	0	0	0	0	0	0	0	0
na	None	no data	no data	no data	no data	no data	M02696:67:000000000-B44VG:1:1101:22242:7221	GAACCTTCAAGCTCTGCTTGGTGTTGGGCGTTTGTCTCGCCTCTCTGCGCGTGGACTCGCCTTAAATTCATTGGCAGCTGGTTAGTTGGCTTCCTGCGCAGCACATTGCGTTGTGGTTCCAGCCTACCCCCCTCCCATTAAGCCTCTTTTTTA	Cluster_543	50	50	0	0	0	0	0	0	0	0	0	0
na	None	no data	no data	no data	no data	no data	M02696:67:000000000-B44VG:1:1101:22687:12018	TCACCCCTCAAGCCTGGCTTGGTGTTGGACCCTCGGTCGCTGAAAGGTGACCGGTCCGAAAGACAATGACGGCGTCCGGTGGACCCTCGGTACAACGAGCTTTTCAAGCACGTATCTGCAGTGGTCGCCAGACACGGTCCCCCACCCTTTATTTTTCTAA	Cluster_477	87	7	1	23	0	0	1	54	1	0	0	0
na	None	no data	no data	no data	no data	no data	M02696:67:000000000-B44VG:1:1101:24980:9471	CACCACTCAAGCTCTGCTTGGTCATGGGTTTTCGTCCCCCGGGGCGTGCCCGAAAATCAAGGGCGGTGCTGCCTGGCTTCAAGCGTAGTGGATTCATGTCTCGCTTTGGAGGCCTGGACCGTGTTGCCTGCCACGTAACCCCCAATTTCTTCA	Cluster_309	339	303	0	0	0	0	0	0	0	0	0	36
na	None	no data	no data	no data	no data	no data	M02696:67:000000000-B44VG:1:1101:5809:8817	CACCACTCAAGCTCTGCTTGGTCATGGGTTTTCGTCCCCCGAGGCGTGCCCGAAAATCAGAGGCGGTGCTGCCTGGCTTCAAGCGTAGTGGATTCATGTCTCGCTTTGGAGGCCTGGACCGTGTTGCCTGCCATGTAACCCCCAATTTCTTCA	Cluster_321	139	139	0	0	0	0	0	0	0	0	0	0
na	None	no data	no data	no data	no data	no data	M02696:67:000000000-B44VG:1:1101:8230:6512	TCAACCATCAAGCCCGGCTTGCGGTTGGGCCCCGCACCGTCCCCCGGCGGTGGGCCCGAAAGGTAGTGGCGGAGTCCGTGGGACCCCGGATGCAGCGAGCTCTTCAGCACGTGTCTCGGTGGCCCCACGGCTCTGTCTTGACCGATAAATCTTCTCC	Cluster_168	277	277	0	0	0	0	0	0	0	0	0	0
na	None	no data	no data	no data	no data	no data	M02696:67:000000000-B44VG:1:1102:10639:7911	TCAACCCTCAGGCCCCGGCCTGGCATTGGGCCCCGCACCGCCGCGAGGCGGTGGGCTCGAAAGACAACGGCGGAGTCCGTGGGACCCCGGGATGCAGCGAGCTCTTCGGCACGCGTCTCGGTGGCCCCCGGCCCCGTCTTCAAGAATCTTCCTCA	Cluster_304	141	141	0	0	0	0	0	0	0	0	0	0
na	None	no data	no data	no data	no data	no data	M02696:67:000000000-B44VG:1:1102:22358:9763	AGACTCAACCCCCTCGGGTTTCCGAGCGGGTTGGATTTGGACGTTGCCGTCTCAGGCTCGTCTTAAATGAGTTAGCAGAGGTACCGACCTTGCCTGGCGTAATAAGTTTCGCTGGCGCTCTGCCGTGTGCCCCGCTCACAACCGCCCTCGGGCACCTTTTGA	Cluster_526	43	18	0	2	0	1	0	1	1	0	20	0
na	None	no data	no data	no data	no data	no data	M02696:67:000000000-B44VG:1:1102:4986:21297	CACCTCTCAAGCTTCGCTTGGTATTGGGCTGTCGTCCCCCGTGGACGAGCCTGAAAATCAGTGGCGGTGCAGCCGGTGCTCGAGCGTAGTAACATTTTATCCCGCTTTGGAGTTATCGGTTGGACCCGCCAGACAACCCTATTATATTTCAAT	Cluster_676	68	44	0	15	0	0	0	0	2	2	0	5
na	None	no data	no data	no data	no data	no data	M02696:67:000000000-B44VG:1:1103:7169:13444	TCAACCCTCAAGCCCGGCTTGCTGTTGGGACTCGCCGGCGCGAAAACCGGCGGACCCGAAAGACAATGGCAGAGCCCGTGGGGCCCCTGGATGTAACGAGCGTCCTGGCACGCGTCTGGGTGGTTCTGCGGCTCGGTCTTGACCAAATCTCCTCTGG	Cluster_628	69	69	0	0	0	0	0	0	0	0	0	0
na	None	no data	no data	no data	no data	no data	M02696:67:000000000-B44VG:1:1103:9977:22638	CAACCATCAAGCGCGGCTTGCTGTTGGGCACCGCCGCGAAAGCCGGCGGGCCCGAAAGACAATGGCAGAGGCCGTGGGGACCCTGGACGTAACGAGCCTTGCGGCACGCGTCTCGGCGGTCCTCCGGCTCGGTCTTTAACCACATCTTCTCGTA	Cluster_682	30	30	0	0	0	0	0	0	0	0	0	0
na	None	no data	no data	no data	no data	no data	M02696:67:000000000-B44VG:1:1104:14377:4671	GTGTCCTCAAGCTCCGCTTGGTGTTGGGTGATCGTCCCCCGGGGCGCCCCCGAAGATTAGCGGCGAAGTGGCCGAGCCATCAGCGTAGTAACCAGTCTTCTCGCTCGAGTGTTCCGGGCGCTTTGGCCGATCGACCCAGCTAAATTAGTCCTAT	Cluster_1106	14	2	10	0	0	0	0	0	0	0	0	2
na	None	no data	no data	no data	no data	no data	M02696:67:000000000-B44VG:1:1105:7127:22144	CAACCCTTAAGCCCTGTTGCTTAGCGTTAGGAGCTTACCGTCCCGTGCGGTAATTCCCTAAAAGTAGTGGCGGAGTCGGTTCTCACTCTAAGCGTAGTAATTCTATCTCGCTTCTGTGGTGGTATCGTCCCTCGCCGTAAAACACCCCAATTTATCAA	Cluster_1066	19	18	0	0	0	0	0	0	0	0	1	0
na	None	no data	no data	no data	no data	no data	M02696:67:000000000-B44VG:1:1108:16898:2186	AAACAGTCAAGCCATGCTTGGTACTGGACCGCTCTTGTAACTTCAAGGTGGGTCTCAAAATCAGTGGCGGCCCTATCCTGGACTCCAGCGTTGAAAATTCAACCAGGCTGTAGAGCGACAGGGGAAGGTGACGGTCCAACAAACCCCTCTCATTTTCAAT	Cluster_972	21	21	0	0	0	0	0	0	0	0	0	0
na	None	no data	no data	no data	no data	no data	M02696:67:000000000-B44VG:1:1108:6240:7905	CAACCATCAAGCGCGGCTTGCTGTTGGGCCCCGCCGCCGCGAAGGCCGGCGGACCCGAAAGACAATGGCAGAGCCCGGGGGGACCCTGGACGTAACGAGCCTTGCGGCACGCGTTCGGGCGGTCTTCCGGCTCGGTCTTTAACCACATCTTCTCGTA	Cluster_579	46	46	0	0	0	0	0	0	0	0	0	0
na	None	no data	no data	no data	no data	no data	M02696:67:000000000-B44VG:1:1109:24450:4965	TCCACCATCAAGCCCGGCTTGCGGTTGAGCCGCACCGTCCCCCGCGACGGTGGGCTCGAAAGATGTTGGGCGCCCCCGCGGTCGTCGGTGCAGCGAGCTCCCGAGCACGCACCTGGCGACCTCTCCGGGCGTCGGCCAGCCCCCGTCTTCTCA	Cluster_1086	16	16	0	0	0	0	0	0	0	0	0	0
na	None	no data	no data	no data	no data	no data	M02696:67:000000000-B44VG:1:1110:26240:4804	CGCACCCTCAAGCCTGGCTTGGTGTTGGGCGGCTGTCTAGCCTTTGGCCTAGACTCGCCTCAAAACAATTGGTAGTCCATTGCCAGCGTCTTGCGCAGCACATTGCGCTTCTTGAAGCATTATGGCGAGTAGGGCGTCCCATGAAAACTCCCAT	Cluster_790	20	20	0	0	0	0	0	0	0	0	0	0
na	None	no data	no data	no data	no data	no data	M02696:67:000000000-B44VG:1:1112:24402:17603	CACCAATCAAGCCTCGCTTGGTATTGGGCGTTGGGGTGGCTTCTCCCCTGCCTTAATTTTGCCGGCTGAATTGTCTAATTTCCATGCGTTGTGGTAACCGAACTCGCTGGATTAAGAGGACAATGGAGCCGTAAAGTGCAGTAATGCAATATTTTATCA	Cluster_211	185	6	114	0	6	0	0	58	0	0	0	1
na	None	no data	no data	no data	no data	no data	M02696:67:000000000-B44VG:1:1116:21363:8248	AATCTCAATCCCCTCGGGTTTTTCCTGTAGGGTGTATTGGACTTGGGCGCCTGCCACCAGTTTGGCTCGCCTTGAATGTGTTAGCCTGGGAATCAGTGCCGCAGCTCGACGTGATACGTTTCGTCTGGCGAGGTGCCGAGGCCCGCTTCCAATCGTCCTCACGGACAACAACTTTTT	Cluster_489	50	6	9	10	2	1	1	1	3	3	0	14
na	None	no data	no data	no data	no data	no data	M02696:67:000000000-B44VG:1:1116:5659:12583	CAACCCTCAAGCACTGCTTGGTACTGGGTACCGCCCCCGAGGCGCACCCGAAATACAGTGGCAGTCCAGCGAGACTCCGAGCGCAGCAAGATCTCATATCCCGCTACGGACGCCTCTCGGTGGACTGAGCCAGCGAAACACAGAGGCGCAAGCTTCCAC	Cluster_282	133	27	0	49	0	0	0	45	0	12	0	0
na	None	no data	no data	no data	no data	no data	M02696:67:000000000-B44VG:1:2105:12007:22667	TCAACCCTCAAGCTTGGCTTGTCACTGGGTCTCGTCGTCGTCAAGGCGACGGTCCCGAAAGGTAATGGCGGTGTCGAGTTTGACCCCAGATGCAACGAGCTTTTACTAGCACGCGTCAAGGTGGTCTACCGGCCCGGCCTTCGATCTATTTTTTCTCAA	Cluster_267	158	34	13	21	1	0	13	12	52	12	0	0
na	None	no data	no data	no data	no data	no data	M03757:27:000000000-C9Y5L:1:1101:10264:8876	TCAACCCTCAAGCTTTGCTTGGTAATGGGTGCGGCCCCTGCGGCTTGCCCGAAAAACAGTGGTGGCTCCGCGAGACTCCGGGCGTAGTACGATCTATATCCCGCCACGGTAGGTTCTCGACGGGCTTGATCCCCCAAATCTACGTTTACCTCTAC	Cluster_573	43	0	0	0	0	0	0	0	43	0	0	0
na	None	no data	no data	no data	no data	no data	M03757:27:000000000-C9Y5L:1:1101:10562:1841	CACACCTCAAGCGTTGCTTGGTTATGGGTATCGCCCCTGGGCGTACCTTAAAAATAGTAGCGGTCCGGAGTGATTTTTAGGCGAAGTAACCATCATCCGCTTTGAAATCTCGCTCTGTGCCCCGTTGAAACACCGACCATTCCAAT	Cluster_97	462	0	0	0	0	0	0	459	0	3	0	0
na	None	no data	no data	no data	no data	no data	M03757:27:000000000-C9Y5L:1:1101:10682:14563	CACCACTCAAGCTCCGGCTTGGTATTGAGCTTTCGCCCCTATTGGGCGGGCTTCAAACGCCGCGGCGAGTGTCCCCGGACCCCAAGCGTATCGAGTTACTTTCCGTCTTGGTGGCCATCGGCGACGTCCGCCGGCCTTTGCGGCCATATCCCTTTTTAA	Cluster_916	36	0	21	0	2	0	0	12	0	1	0	0
na	None	no data	no data	no data	no data	no data	M03757:27:000000000-C9Y5L:1:1101:11452:11911	CACCCTCAAGCTACTGCTTGGTATTGGGTTTCGCCCCCGTGGCGGGCCTGGAATTCCGTGGCGGTCCAGTGAGACTTCAAGCGTAGCAAGATTCTTCAATCCCGCTTTGGAAGCTTCTTCGCTGCGTGCCGGCCAGTCAACCCGTCTGTTTAACCAA	Cluster_449	71	0	0	0	0	71	0	0	0	0	0	0
na	None	no data	no data	no data	no data	no data	M03757:27:000000000-C9Y5L:1:1101:12050:8365	CACCACTCAAGCTCAGCTTGGTTTTGGGCCGTCGTTCCCCGTGGATGGGCCCGGAAATCAGTGGCGGCACAGCCTGGCTTCAGCAGTATTAGTTTACCTTTCGCTTTGGAAGTCCGGGTCTGGGTCAGCCAGACAACCCCCCATTTTTTTTTATAA	Cluster_334	187	0	187	0	0	0	0	0	0	0	0	0
na	None	no data	no data	no data	no data	no data	M03757:27:000000000-C9Y5L:1:1101:12203:7341	CACCCCTCAAGCACTGCTTGGTATTGGGCGTCGCCCCTGTGGCGCGCCTGGAATTCAGTGGCGGTCCAGCGAGACTTCAGACGTAGCAAGATTTCACAATCCCGTTTTGGAAGCCTCTCGTTGCGCACCGGCCAAGTAACCCCACTATTTATCAAT	Cluster_242	209	0	88	45	1	1	18	20	28	8	0	0
na	None	no data	no data	no data	no data	no data	M03757:27:000000000-C9Y5L:1:1101:13262:14118	TATTCTCAGTCTTCTCAGATTTATTTTGAGACAGAACTGGACTTGGAGGTTGCCGGACAGGAATGTTCAGCTCTTCTTAAATGCATTAGTGTGGATATCTGCTAAAGGCTCTCCAGTGTGATAATTGTCTACGCTGCTTGGGCTTTTGGCTTCACGCTTCAAACCGTCTTGTTTCTGAGACAATCTCATTTGC	Cluster_742	27	0	0	0	0	0	0	0	27	0	0	0
na	None	no data	no data	no data	no data	no data	M03757:27:000000000-C9Y5L:1:1101:14322:3215	TCAACCATCAAGCCCGGCTTGTCGTTGGACCCTTCGTCGGTGAGCGATCCCGACGGGCCCGAAAGATAGTGACGGCGTCGTGTTTGACCCCGGATGCAACGAGCTTTCCACAGCACGCATCGAGGTGGGTCGGCCGGCCCGGTCTATACCCATTATTTCACAA	Cluster_903	19	0	19	0	0	0	0	0	0	0	0	0
na	None	no data	no data	no data	no data	no data	M03757:27:000000000-C9Y5L:1:1101:14994:18434	TCAACCCTCAAGCTCTGCTTGGCATTGGGCGTCATCCCTTCCGGGGACGTGCTCTAAAAACTTCGGCGGCGGTGTTAAACCTCAAGCGTAGTAGAATCTTTAGCTTTCTAGGTCTTTCACTGCTCTGCCTCGAGAACCCATCATCTCAC	Cluster_958	15	0	15	0	0	0	0	0	0	0	0	0
na	None	no data	no data	no data	no data	no data	M03757:27:000000000-C9Y5L:1:1101:15052:2943	TCACCCCTCAAGCCTTGTGCTTGGTGTTGGACGGCTTGGTCGAGTCAATCGACCCCTCCTAAAAATAATGACGGCGGCTTGTGGAACCCCCGGTACAGTGAGCTTCTAACCGAGCACGTATTGGATAAGGGCGCCCAGGTCCCGGTCCTCTCCTTTATAAGGAAACTTCTTAA	Cluster_313	157	0	111	0	24	0	0	14	0	8	0	0
na	None	no data	no data	no data	no data	no data	M03757:27:000000000-C9Y5L:1:1101:15721:21810	CAACCCTCAGGCCCTGCCTGGCGTTGGGGATCAGCGCGGCCGCCTCGGCGGCCTGCTGGCCCTGAAATACAGTGGCGGTCTCGCCGCAGCTCCGTTGCGTAGTAGCAACACCTCGCACCTGGAGCTGCGCGTGGCCACGCCGTAAAACCCCCCATTTCTCAA	Cluster_922	17	0	16	0	0	0	0	0	0	1	0	0
na	None	no data	no data	no data	no data	no data	M03757:27:000000000-C9Y5L:1:1101:16557:3328	CACCCCTCAAGCGTAGCTTGGTATTAGGCTCTCGCTCATCGCGGCGTGCCCGAAAATCAGTGGCGGTCCGGGACGATTTCAAGCGTAGTAAATTTTCTCCCGCCTCGAAGGTTCGTGCCCGCGACCCGCCAAAACCCCGATTTATTTCGAAC	Cluster_109	445	0	0	0	0	445	0	0	0	0	0	0
na	None	no data	no data	no data	no data	no data	M03757:27:000000000-C9Y5L:1:1101:17166:7186	CAACCCTCAAGCACTGCTTGGCTATGGGCCTCGCCCCCGCGGCGTGTCCGAAATACAGTGGCGGTCCAGCGAGATTCCGAGCGTAGTAAGATTTCAGATCCCGCTACGGAAGCCTCTCGGTTGGACCTGCCAGCAACCCAACCATATTTATCAC	Cluster_117	458	0	292	0	0	0	0	164	0	2	0	0
na	None	no data	no data	no data	no data	no data	M03757:27:000000000-C9Y5L:1:1101:18439:11416	AAACCATCAAGCGTAGCTTGGTATTGGACGTGGTCGCAGCGACCTGTCCGCAACTCGTTGGCGGTGCCGTCCGGCTCCTAGGCGTAGCAAGTTTTACCCTCGCTTTGGGAGCTCGTGGCGGTGCCTGCCATACCCAGCCACCTAAA	Cluster_766	35	0	28	6	0	0	0	0	1	0	0	0
na	None	no data	no data	no data	no data	no data	M03757:27:000000000-C9Y5L:1:1101:18564:3409	CACCTCTCAAGCTTAGCTTGGTATTGGGCTTTCGTCCTTTGTGGGCGGGCCTGAAAATCAGTGGCGGTACAGCCGGTGCTCAAGCGCAGTAACATCATATCCCGCTTTGGAGTCACTGGGTGGACCAGCCAGACAACAATTAAATATTATTCAAT	Cluster_326	100	0	0	0	0	100	0	0	0	0	0	0
na	None	no data	no data	no data	no data	no data	M03757:27:000000000-C9Y5L:1:1101:19231:20657	TCAACCATCAAGCTCAGCTTGCTATTGGGTGCCGTCCCCCGCGGACGCGCCCTAAACACGTCGGCGGCGGTTTCAAACCTCAAGCGTAGTAAATCAATCAGCTTTTTAGGGATGTCACTGCTCTGCCTCTAGAACCCATCATCTTAA	Cluster_399	67	2	0	0	0	33	0	2	0	1	0	29
na	None	no data	no data	no data	no data	no data	M03757:27:000000000-C9Y5L:1:1101:19501:6461	AACCCCTCAGGCCCTTTCGGGCTTGGTCTTGGGCCTTTTCACCCTCTCTGGGTGGGCCTCAAAGTCATTGGCAGCGTAGTCCGACTTTGAGCGTAGTAGTTTTCCCGCTCCAGAAGCATCGGCCTGGTCTCGCCAGACAACCACCGTCTTGCCT	Cluster_200	224	0	0	0	0	224	0	0	0	0	0	0
na	None	no data	no data	no data	no data	no data	M03757:27:000000000-C9Y5L:1:1101:19605:3037	ACAACCATCAAGCCTGGCTTGTCGTTGGACCATTGTCGCCAAATCGAGGTGGCAGGTCCGAAAGGTAATCGACGGTGTCGTGGCGACCCCCGACTGCAACGAGCTTTTTACACGGCACGCACGACGGTGGTCGACCGACCCGTTCTTGACCCTCAGTTTTCTCG	Cluster_550	55	0	21	0	27	6	0	0	1	0	0	0
na	None	no data	no data	no data	no data	no data	M03757:27:000000000-C9Y5L:1:1101:20724:13453	CACCACTCAAGCTCTGCTTGGTATTGGGCCTCCGCCCCTGTGGACGGGCCCGGAAATCAGTGGCGGCGCAGTCCGGCTTCAAGCAGTATTAATCAATCATCCGCTTTGGAAGCTCCGGGCCTGTGTCTGCCAGATAACCCCCGATTTTCTCAA	Cluster_312	107	0	0	0	0	107	0	0	0	0	0	0
na	None	no data	no data	no data	no data	no data	M03757:27:000000000-C9Y5L:1:1101:22197:2371	CACCACTCAAGCTCAGCTTGGTATTGGGCCGTCGCCCCTTGGGGCGGGCCTGAAAATCAGTGGCAGTACAGCCGGTGCTCAAGCGTAGTAGAATTGTCAAACGCCGCTTTGGAGTCACCGGCTGGGCCCGCCAGATAAACCCTTCTATTTCAAT	Cluster_17	1611	0	0	0	0	0	1611	0	0	0	0	0
na	None	no data	no data	no data	no data	no data	M03757:27:000000000-C9Y5L:1:1101:23132:5035	CACCCTTCAAGCGTAGCTTGGTCTTGGGCTTTCGCCTATAGGCGTGCCTCAAAAGTAGTAGCGGTCCGGAGTGATCTTTAAGCGAAGTAATTATATCGTCCGCTTTGAAATTTCGCCCCGTGTCCTGTTCAATTCATGGACCCTTTTCAAT	Cluster_89	516	0	0	0	0	0	0	0	516	0	0	0
na	None	no data	no data	no data	no data	no data	M03757:27:000000000-C9Y5L:1:1101:23590:14751	CACCACTCAAGCCTGGCTTGGTATTGGGCGGCGGGGGACACCCGCGCCCCAATTACACCGGCGGGATGACCCAGATCTCAGCGTAGTGCATCAAATTCGCTGGTGAGACGGGGGATTCGCGCCGTTAAACATTCATCAAA	Cluster_303	129	0	0	0	0	129	0	0	0	0	0	0
na	None	no data	no data	no data	no data	no data	M03757:27:000000000-C9Y5L:1:1101:24218:16369	TAACCCTCACCCTCATGTGCTGTAACAGGCGCATGAACGGTGGACTTGGACCGTGCCGTAGATGGCTCGTCCCGAAATGCATTAGCTGTCGCCACTTAGAGCGCTCGGCACGGTGTGATAATTATCTGCGCCGTCTAGCCTTAGGCCTCTTCCGTTGTGCGTCGCTTCCAGACGTCCTCTTTCGGACAATCATTTTAAG	Cluster_292	114	0	0	81	0	0	0	0	24	9	0	0
na	None	no data	no data	no data	no data	no data	M03757:27:000000000-C9Y5L:1:1101:25542:9519	CACCCCTCAAGCTCAGCTTGGTATTGGGCCTCCGTCCCCTTTGGGCGGGCCTGAAAATCAGTGGCGGTGCATCCGGTACTCAAGCGCAGTAATACCACATCCCGCTTTGGAGTCACCGGGTGGGACCTGCCAGACAACCCTTTTAATCATTTCAAT	Cluster_365	85	0	0	85	0	0	0	0	0	0	0	0
na	None	no data	no data	no data	no data	no data	M03757:27:000000000-C9Y5L:1:1101:26099:16934	CATCCCTCAAGCACCGCTTGGTATTGGGCGTCGCCCCTGTGGCGCGCCTGGAATTCAGTGGCGGTCCAGCGAGACTTCAGACGTAGCAAGATTTTACAATCCCGTTTTAGAAGCCTCTCGTTGCGTTATCGGCCAAATAACCCCACTATTCATCAAT	Cluster_624	56	0	0	0	0	0	56	0	0	0	0	0
na	None	no data	no data	no data	no data	no data	M03757:27:000000000-C9Y5L:1:1101:26171:4066	CACCCCTCAAGCACTGCTTGGTATTGGGCGTCGCCTCTGTGGCGCGCCTGAAATTCAGTGGCGGTCCAGCGAGACTTCAAGCGTAGTAAGATTTCATATCCCGCTTTGGAAGCTTCCCGTTGCGCGCCGGCCAGACAACAACGCATCTATCAAT	Cluster_191	343	0	343	0	0	0	0	0	0	0	0	0
na	None	no data	no data	no data	no data	no data	M03757:27:000000000-C9Y5L:1:1101:27970:9738	CACCTCTCAAGCCCGGCTTGGTGCTGGGCCTTCGCCCCCGGGGGCGTGCCCGAAAGTTAGCGGCGGCCCGGTCCGGCTTCAAGCGTAGCAGCTTAAAAACCCGCTTTGGAAGCCCGGGCCGTGCCTGCCGGACAACACCACCTTCTAC	Cluster_732	26	0	0	0	0	26	0	0	0	0	0	0
na	None	no data	no data	no data	no data	no data	M03757:27:000000000-C9Y5L:1:1101:4171:17424	TCAACCCTCAAGCTTGGCTTGTCATTGGGTCTCGTCGTCGTCAAGGCGACGGTCCCGAAAGGTAATGGCGGTGTCGTGTTTGACCCCAGATGCAACGAGCTTTTACTAGCACGCGTCCAGGTGGTCTACCGGCCCGGTCTTGAATCTATATTTTCTCAA	Cluster_1149	31	1	9	14	0	0	2	3	0	2	0	0
na	None	no data	no data	no data	no data	no data	M03757:27:000000000-C9Y5L:1:1101:6236:8965	TCAACCGTCAAGCTTGGCTTGCTGTTGGACTCCGTCCTCACCAGACGGGTCCCAAAGACAATGACGGAGTCGTGTGGACCCTAGATGCAACGAGCTTTCTAAGCACGCATTGATGTGGCCCGCGGCTCTTGCTCCAACCCCGAATTTCAATAA	Cluster_898	22	0	7	0	1	0	0	14	0	0	0	0
na	None	no data	no data	no data	no data	no data	M03757:27:000000000-C9Y5L:1:1101:7622:3240	CACCGCTCAAGCGTAGCTTGGTATTGGGTTCTCGCTCCTTGGGCGTACCCGAAAATCAGTGGCGGTCCGACGTGACTTCGAGCGTAGTAAATCATCTCCCGCTTTGAAAGTTCGCGCCGCGACCTGCTAGTACAGCCCAACCTTTATCGAC	Cluster_36	1403	0	0	0	0	1403	0	0	0	0	0	0
na	None	no data	no data	no data	no data	no data	M03757:27:000000000-C9Y5L:1:1101:7870:14784	TCAACCATCAAGCCTGGCTTGTCTTTGGGTCCTGCCACCGTTTTACCGGGGGCAGCCCCGAAAGGTAATGGCGGTGTCGTGTTTGACCCTGGATGCAACGAGCTTCTTACGGCACGCACCCGAGTGGTTTACCGACCCGGCCTATTCGATCTTATCTCTCAA	Cluster_748	32	0	1	0	31	0	0	0	0	0	0	0
na	None	no data	no data	no data	no data	no data	M03757:27:000000000-C9Y5L:1:1102:11457:11871	GAGCCTTCAAGCTTTGCTTGGTGTTGGGTGTTTGTCCGCGCTTCTTTGGTGCGCACTCGCCTTGAATAAATTGGCAGCCGGCAATCTGGTGGTGGAACGCAGCACAATTTGCGATCTCGCCCCTGGTAGTCGGCGTCCAGTAAGCTTATACTTTTCAC	Cluster_425	73	0	0	0	0	0	52	0	0	21	0	0
na	None	no data	no data	no data	no data	no data	M03757:27:000000000-C9Y5L:1:1102:11941:16032	CACCTCTCAAGCTTCGCTTGGTATTGGGCTGTCGTCCCCCGTGGACGAGCCTGAAAATCAATGGCGGTGCAGCCGGTGCTCAAGCGTAGTAATATCTTATCCCGCTTTGGAGTTACCGGTTGGACCCGCCAGACAACCCTTATTCTATTGCAAT	Cluster_220	210	0	0	0	0	0	206	0	0	1	0	3
na	None	no data	no data	no data	no data	no data	M03757:27:000000000-C9Y5L:1:1102:12293:20163	CACCACTCAAGCTCGGCTTGGTGTTGGGCCGTCATCCCCTGTGGATGTGCCCGGAAACCAGTGGCGGCGCAGCCCGGCTTCGAGCGGTATTAGTTTATCTTCGCTTTGGAAGCTTTGGGTCTGAGTCTGCCAGACAACCCCATCATTCTATCAAA	Cluster_1096	16	0	0	14	0	0	0	2	0	0	0	0
na	None	no data	no data	no data	no data	no data	M03757:27:000000000-C9Y5L:1:1102:12599:21855	CACCCCTCAAGCGTAAGCTTGGTCTTGGGCTCTGCGTCCCCCGGGACGGGCCTGAATAGCAGTGGCGGTTCGGCGTGACTTCAAGCGTAGTGGAATTTTTTATGTTCGCTTTGGAAGTGTCGCGCCGGTGCTGGCCAGACCAACCCCCCCATTTTGCACCC	Cluster_447	63	0	0	0	0	0	63	0	0	0	0	0
na	None	no data	no data	no data	no data	no data	M03757:27:000000000-C9Y5L:1:1102:13078:6795	TACCACTCAAGCTTCAGCTTGGTGTTGGGTGCCGCCCCCCTAGGGGGCGCGCCTCAATAGCTAGTGACGGTGTCATCAGGCCCCAAGCGTATCGAAATCTATCTCGTCTTGGTAGGGTGTGGTGATGCTGGCGCGGCCGTCATGGCCCACCAAACCTCTTA	Cluster_599	71	0	12	5	1	0	2	31	0	20	0	0
na	None	no data	no data	no data	no data	no data	M03757:27:000000000-C9Y5L:1:1102:15829:11189	CACCCCTCAAGCCCAGCTTGGTATTTGGGTCCTCGCCCCCCAACGGCGTGCCCGAAAATCAGTGGCGGTCAAGCGAAACCTCTCAGCGTAGTAATCTTCTCCCGCTCGGAAGGGTTCGTGACGGCCGGCAGAAACACATCATTCCAAT	Cluster_604	37	0	0	0	37	0	0	0	0	0	0	0
na	None	no data	no data	no data	no data	no data	M03757:27:000000000-C9Y5L:1:1102:16563:9471	CACCAATCAAGCCTCGCTTGGTATTGGGCGTTGGGGTGGCTTTCTCCCCTGCCTTAAATTTTGCCGGCTGAATTGTCTAATTTCCATGCGTTGTGGTAACCGAACTCGCTGGATTAAGAGGACGACGGAGCCGTAAAGCGCAGTAACGCAATTATTTCATTA	Cluster_888	26	0	0	0	0	14	0	0	0	0	0	12
na	None	no data	no data	no data	no data	no data	M03757:27:000000000-C9Y5L:1:1102:16895:10199	CACCTCTCAAGCCTGGCTTGGTGCTGGGCCTTCGCCCCCCGGGGCGTGCCCGAAAGTTAGCGGCGGCCCGGTCCGGCTTCAAGCGTAGCAGCTTAAAAACCCGCTTTGGAAGCCCGGGCCGTGCCTGCCGGACAACACCGCCTTCTAC	Cluster_484	61	0	0	0	0	61	0	0	0	0	0	0
na	None	no data	no data	no data	no data	no data	M03757:27:000000000-C9Y5L:1:1102:17372:8173	ACACCCCTCAAGCCTAGCTTGGTGTTGGGCCGTGCCGGGAACGGCAGGCCCTAAGATCAGTAGCGGTGCCCGCACGGTGCTAAGCGTAGTAAGTCTCTCGCTATAGTTCCGTATAGGTGCTTGCTGAACCCCCTCTCAAC	Cluster_1310	17	0	0	0	0	0	0	7	10	0	0	0
na	None	no data	no data	no data	no data	no data	M03757:27:000000000-C9Y5L:1:1102:17622:17817	CACCTCTCAAGCTTCGCTTGGTATTGGGCTGTCGTCCCCCGTGGACGAGCCTGAAAATCAATGGCGGTGCAGCCGGTGCTCAAGCGCAGTAAAATTTTATCCCGCTTGGAGTTACCGGTTGGACCCGCCAGACAACCCCATTCTATTTCAAT	Cluster_1006	24	0	0	0	0	0	24	0	0	0	0	0
na	None	no data	no data	no data	no data	no data	M03757:27:000000000-C9Y5L:1:1102:18735:8571	TACCCATCAAGCTCTGCTTGGTATTGGGGCTTGCCCGCGTGGGCACCTCTCAAAGCCAGTGGCGGCATCTCTTGGGCCTCAAGCGTAGTAATCTTCTCGCTACGGGGCGTGGGCGATGGTAGCCAGAACCGAAGCCTCGGCTTCTACC	Cluster_835	23	0	0	0	0	0	23	0	0	0	0	0
na	None	no data	no data	no data	no data	no data	M03757:27:000000000-C9Y5L:1:1102:19595:16717	GCAATTCTCAAACACTGCTTGATATTGAATTTCGTTTTCGCGACGTGTCCGCAATCTCGTGACGATTCAGTGAGATTTGAAGCGTAGCAAGATTTTTACATTTCGTTTTGCAAGTTTTTCGCTGCGTGTCGGTCAAACAATTCATATATTTTTCAAT	Cluster_828	21	0	21	0	0	0	0	0	0	0	0	0
na	None	no data	no data	no data	no data	no data	M03757:27:000000000-C9Y5L:1:1102:19962:15008	AACCCCTCAAGCTCCCCGGGCTTGGTCTTGGGCCTCCACCCCCCGGGGTGGGCCCCCAAAAACATGGGCAGTCCGGTCCGGCTTCAAGCGTAGTAGTTTTCCCGCTTTGGAAGTCCCGGGCTGGGCCCGCCAGACAAACCACCCACCTTCTAA	Cluster_251	183	0	0	0	0	0	0	0	0	183	0	0
na	None	no data	no data	no data	no data	no data	M03757:27:000000000-C9Y5L:1:1102:19986:16552	GTACCTTCAAGCGCTGCTTGGTGTTGGGTGTTTGTCTGCTGTTATAGCAGACTCGCCTCAAATGGATTGGCAGCCGGCAGTCTGGTGTCAGAGCGCAGCACAATTTGCACTTTGTATCACGACGGTCGACGTCCAGCAAGCATACCATCTCAC	Cluster_496	54	0	0	0	0	0	54	0	0	0	0	0
na	None	no data	no data	no data	no data	no data	M03757:27:000000000-C9Y5L:1:1102:20312:14963	TCACCCCTCAAGCCCGGCTTGCTGTTGGATCCCGCCGTTGAGATACGCGGTGGATCCAAAAGATAATGGCAGAGTCCTTGGGACCCTGGATGCAGCGAGCTTCTGGCACGCGTCCGGACGGTCCCCGGGCTCGGTCTTGACCAACAAACTTTTCA	Cluster_968	15	0	0	0	0	0	0	0	0	0	15	0
na	None	no data	no data	no data	no data	no data	M03757:27:000000000-C9Y5L:1:1102:20384:11065	CAAACCCACAAGCTCAGCTTGATGATGGGCAGCGTCCCGTCCAGGGCGCCCCCGAAACTCAGCGGCAGCGGCAACAGCCAGCCCCGACGTAGTAAACCTTTCCGTCAGGACACAGCGTTCCGTTTGCCTTGTAACCAAATCTCAAT	Cluster_483	62	0	0	0	0	0	0	0	62	0	0	0
na	None	no data	no data	no data	no data	no data	M03757:27:000000000-C9Y5L:1:1102:26460:7104	CACCCTTCAAGCGTAGCTTGGTCTTGGGCTTTCGCCTATAGGCGTGCCTCAAAAGTAGTAGCGGTCCGGAGTGATCTTTAAGCGAAGTAATTATATCGTCCGCTTTGAAATTTCGCCCCGTGTCCTGTTCAATTCATGGACCCTTTTCAAT	Cluster_1207	21	2	0	0	0	0	0	0	19	0	0	0
na	None	no data	no data	no data	no data	no data	M03757:27:000000000-C9Y5L:1:1102:27812:18471	AATCCCTCGGGCCTCCCGGCTCGGTCTTGGGCCGTCCACCGCTTGGGTGGGTCCCGAAAGTCATTGGCGGTGCCGTCCGACTTCTAGCGTAGTGGCAGTCCCGCTTTGGAAGCACCGGCCCGGAGCCGCCAGACAACCACCATCTTGTAC	Cluster_959	14	0	0	0	0	0	0	0	0	0	0	14
na	None	no data	no data	no data	no data	no data	M03757:27:000000000-C9Y5L:1:1102:29129:11822	CACCACTCAAGCCTGGCTTGGTATTGGGCGACGGGGTCCCCCCCGCGCCTCAATTTCGCCGGCTGGACCGTTTGATCTAAAGCGTATCAATGATTATCGCTGCGGAGAGGACGGTGCACGCCGCTAAATCTTTCACAA	Cluster_507	51	0	17	9	0	0	0	23	0	2	0	0
na	None	no data	no data	no data	no data	no data	M03757:27:000000000-C9Y5L:1:1102:9937:6938	TACCACTCAAGCTTCAGCTTGGTGTTGGGTGCCGCCCCCCCCAGGGGGCGCGCCTCAAAAGCTAGTGACGGTGTCATCAGGCCCCAAGCGTATCGAATCCATCTCGTCTTGGTAGGGTGTGGTGATGCTGGCGCGGCCGTCATGGCCCACCAAACCTCTTA	Cluster_1009	25	0	24	0	1	0	0	0	0	0	0	0
na	None	no data	no data	no data	no data	no data	M03757:27:000000000-C9Y5L:1:1103:10145:1866	ACACCCCTCAAGCTAAGCTTGGTATTGGTAGATTGCCCTCCGGGCGGCATCGCCAAAATACAGCGGCGACGCAGCCGGACTCCCTAGCGAAGTGACATCAAATCACGCTACAAGGAGTTTCGCCTGTCTCTGCCGGACAACAACCAAATCTTTCAC	Cluster_711	30	0	21	0	0	0	0	8	0	1	0	0
na	None	no data	no data	no data	no data	no data	M03757:27:000000000-C9Y5L:1:1103:11803:24490	TCAACCCTCAAGCCCGGCTTGCAGTTGTGCCCCCGCCCGTGACACGGCCGGCTCGAAAGACAGCGGCGGCGTCGGACGGACCCCGGATGCAACGAGCTCCACGAGCACGCACCTGGCGGCCGGCCGGCGCCCGCCTGGCACCCAACTCTAT	Cluster_877	22	0	17	0	4	0	0	0	0	0	0	1
na	None	no data	no data	no data	no data	no data	M03757:27:000000000-C9Y5L:1:1103:12102:7009	GAAACCGCAAACCCAACCGGGGTTGAGTGATCACCCCGTTGGATCTGGACTTGGGCGTTGCCTCACCCCAAGGCTCGCCTCAAAAGCATTAGTGGGATAATCCTCTGGCCGGACGTAATAAGTTTCGTCCCCCGTCTCTGGTGAAGTCTGCTCCGAACCCGTCATACTCTTTGT	Cluster_761	23	0	0	0	23	0	0	0	0	0	0	0
na	None	no data	no data	no data	no data	no data	M03757:27:000000000-C9Y5L:1:1103:18246:9708	CAACCCTCAAGCTTCGCTTGGTGTTGAGCCTCCGCCGACTGGCGGGCTCCAAACTCAGTGGCGGCCCCGCCGGCCTCGAGCGCAGTAAAATCCTCGCTCTGGGACTTGTGTGAAGGCTTGCCAGAACGCTCACAAC	Cluster_440	64	0	0	0	0	0	0	0	64	0	0	0
na	None	no data	no data	no data	no data	no data	M03757:27:000000000-C9Y5L:1:1103:19402:19767	TCAACCCTCAAGCTCGGCTTGTCATTGGGTCCCGTCGTCGTCAAGGCGACGGCCCCGAAAGGTAATGGCGGTGTCGTGTTAGACCCCAGATGCAACGAGCTTTTACTAGCACGCATTGAGGTGGTCTACCGGCCCGGTCTTCGATCTATTTTTTCTCAA	Cluster_841	41	0	35	0	0	0	0	2	4	0	0	0
na	None	no data	no data	no data	no data	no data	M03757:27:000000000-C9Y5L:1:1103:20440:15341	TACCACTCAAGCTTCAGCTTGGTGTTAGGCGCCGCCCCCCATCGAGGGGCGCGCCTCAATAGCTAGTGACGGTGTCATCAGGCTCCAAGCGTATCGGAATCTATCTCGTCTTGGTAGCGTGCGGTGATGCTGGCGCGGCCGTCATGGCCCCCAAAAACCTCTTA	Cluster_1291	20	0	17	0	0	0	0	0	0	0	0	3
na	None	no data	no data	no data	no data	no data	M03757:27:000000000-C9Y5L:1:1103:21965:15323	CACCCCCTCAAACTTGGCCGTTTGACGTTGGGCACTGCCTAAGGGCATGCCCCAAAACCAGCGACGGTGATATCCCACCTCAGGCGCACAAAGGTCGTCTAGCCGGTGGGAGGTCGCCAGTCTCGACGATGAATTGCTCAA	Cluster_480	56	0	56	0	0	0	0	0	0	0	0	0
na	None	no data	no data	no data	no data	no data	M03757:27:000000000-C9Y5L:1:1103:23159:10241	CACCACTCAAGCTCAGCTTGGTAATGGGTTTTCGTCTTCCGGGGCGTGCCCAAAAGTTAGTGGCGGTGCCACCTGGCTTCAAGCGTAGCAATCATCTTTTCGCTTTGGAGGTCAGATGTGTTGCTTGCCATTCAATCCCCCAAATTTTAAA	Cluster_860	17	0	0	0	0	17	0	0	0	0	0	0
na	None	no data	no data	no data	no data	no data	M03757:27:000000000-C9Y5L:1:1103:25221:8077	CACACCTCCTTCAGGATTTTCTCTTGATAGGGTCTTGGGATGGCGGTCGCTTCACGGCGCCTCCTCCCTAATGTGGCACGCTTGCGGGCTCCCAGCCAGATGTCAACGTAGTAAACTCTTCTCGTTCCAGCTGCTGAGGTGCCTCGCCTGAATCGAACTTCTATG	Cluster_1059	18	0	0	18	0	0	0	0	0	0	0	0
na	None	no data	no data	no data	no data	no data	M03757:27:000000000-C9Y5L:1:1103:25554:22157	AGTTATCAACTTGCTTCTTTGTTGAAGTACAGCTTGGAATTGGGGCTTGTCGGCGCTTCGTCCGTCGACTGCTCTGAAATGCATTAGCCAGTTGCAATCGTCCGAAGGGCTGCTTCAGTGTAATAATCATGTGCACGAGCAACCTTTGACTACCGCGTGGCTCACAAAAAACCCATGACTTTCATC	Cluster_601	34	0	34	0	0	0	0	0	0	0	0	0
na	None	no data	no data	no data	no data	no data	M03757:27:000000000-C9Y5L:1:1103:6606:7197	CACCAATCAAGCCCCGGCTTGGATTTGGGCCTCCGCCGCCCTCGGCGGGCCCTAAATGCCCCAGCGGCGTTGCCCGGCTCCAAACGTATGGTACACTAGTCCCGTGTTGGTGTCCCGTGGCAGCGCCCGCCGGCCGATAGAGCCTAAGCGCCCCATCA	Cluster_878	22	0	0	0	0	17	0	0	0	0	0	5
na	None	no data	no data	no data	no data	no data	M03757:27:000000000-C9Y5L:1:1103:8691:23231	AAACCTTCAAGCCCAGCTTGGTGTTGGGTGTTTGTCCCGCCTCGGCGCGTGGACTCGCCTCAAATCCATTGGCAGCCGATGGTCGGTTTCGCGCGCAGCACATTGCGTCCCGATTCCGGCCGTCCCCTTCCATAAGCCTCTTTTA	Cluster_306	133	2	0	131	0	0	0	0	0	0	0	0
na	None	no data	no data	no data	no data	no data	M03757:27:000000000-C9Y5L:1:1103:9658:15004	CACACCTCAAGCGTTGCTTGGTTATGGGCATCGCCCCTAGGCGTGCCTTAAAATTAGTAGCGGTCCAGAGTGATTTTTAGGCGAAGTAACCATCGTCCGCTTTTGAAATCTCGCTCTGTGCCCCGTTAAAACACCGACCATTCCAAT	Cluster_436	58	0	0	0	0	0	0	0	0	58	0	0
na	None	no data	no data	no data	no data	no data	M03757:27:000000000-C9Y5L:1:1104:10317:11798	AACAACCGTCAAGCCTGGCTTGTCCTTGGACCTTGTTGCCGTTCCCGGCAGGTCTCAAAGATAACGGCGGCGTCTACCGGACCCTAGATACACCGAGCTTTCCAGGCACGTATCCCGGGTGTTGGTTGGCGTGGCCTAACCCCTTTATCAATCA	Cluster_237	274	0	21	70	30	2	0	144	0	0	0	7
na	None	no data	no data	no data	no data	no data	M03757:27:000000000-C9Y5L:1:1104:14074:13446	ACACCCCTCAAGCTAAGCTTGGTATTGGTAGATTGCCCTCCGGGCGGCATCGCCAAAATGTAGCGGCGACGCAGCCGGACTCCCTAGCGAAGTGACATTAAATCACGCTACAAGGAGTTCCGCCTGTTTCAGCCGGACAACAACCAAACCTTTCAC	Cluster_639	35	0	0	0	35	0	0	0	0	0	0	0
na	None	no data	no data	no data	no data	no data	M03757:27:000000000-C9Y5L:1:1104:14109:19676	TCAACCGTCAAGCCTGGCTTGCCGTTGGACCTCACGCCCCTGACGGGGCGGGTCCCAAAGACAATGACGGAGTCGTGTCGGACCCCAGATGCAACGAGCTTTCACGAGCACGCGTCGAGGTGGCCCACGGCCCCCGTTCAACCCCCCATTCATCACAA	Cluster_1060	24	0	0	0	1	0	0	19	0	4	0	0
na	None	no data	no data	no data	no data	no data	M03757:27:000000000-C9Y5L:1:1104:17530:23333	CAACCCTTAAGCCTCGCTGCTTAGCGTTGGGAGCTTACCGTCTTGTGCGGTAACTCTCTAAAAGTAGTGGCGGAGTCGGTTCTCACTCTAAGCGTAGTACTATATATCTCGCTTTTGCAGTGGTATCGTCCCTCGCCGTAAAACACCCCAACTTATCAA	Cluster_1016	17	0	0	0	0	17	0	0	0	0	0	0
na	None	no data	no data	no data	no data	no data	M03757:27:000000000-C9Y5L:1:1104:19024:17578	TCAACCATCAAGCCCGGCTTGTCATTGGGTCCTATCACCGAAGGCGGTAGTCCCGAAAGGTAATGGCGGTGTCGTGTTTGACCCTAGATGCAACGAGCCTTTACCGCACGCACTATGTGGTCTACCGGCCCGGTCTCTTCGAATCTCCTTCTCAA	Cluster_802	20	0	0	0	20	0	0	0	0	0	0	0
na	None	no data	no data	no data	no data	no data	M03757:27:000000000-C9Y5L:1:1104:24561:6598	ACACCTCAGCTCCGCGACGTTTGTCGTCGTTGGAGGCTGGACGTTGGAGGTTGCCGGCGCTCGCCGTCGGCTCCTCTCGAATGCATTAGCTGGAACCGTCATGAAACTGGTGCCCTTCGGCGTGATAGTTTTTTCAATCTACGTCGTTCGAGCCAGCGGAGTGTCGTCGGGTCCGCTGCCAACCGTCTTCGGACAGCTCACCTTCAAG	Cluster_546	47	0	0	0	0	0	0	0	47	0	0	0
na	None	no data	no data	no data	no data	no data	M03757:27:000000000-C9Y5L:1:1104:26590:18783	CACCCCATCAAGCCCGGCTTGGTCTTGGGCGCCGCCCCCGGGCGCGCCCCAAAAACGTCGGCGGAGCTGGGGCACCGAGCGTGACGCACTCACGGACTCGGCGCCTCGGCCCGGCCTCACCACCCTCG	Cluster_879	23	5	0	18	0	0	0	0	0	0	0	0
na	None	no data	no data	no data	no data	no data	M03757:27:000000000-C9Y5L:1:1104:6583:10680	CATCCTCAAGCTACTGCTTGGTATTGGGCCTCGCCCTCGTGGCGGGCCTGGAATTCAGTGGCGGTCCAGTGAGACTTCAAGCGTAGCAAGATTCTTCAATCCCGCTTTGGAAGCTTCTTCGCTGCGTGCCGGCCAGTCAACCCGTCTAAGACATTCTATCAAT	Cluster_1272	14	0	0	0	0	14	0	0	0	0	0	0
na	None	no data	no data	no data	no data	no data	M03757:27:000000000-C9Y5L:1:1105:10176:12442	CACCACTCGAGCCTTGGCTTGGTGTTGGGTTGCGCCCTTTAGGGGCGAGCCTTAAAAGATGGTGGCGATGTTGCCTAGCTCCAAGCGTATCGGAATGCTCCTTCTCGACTTGGCGGTCTAGGTTCCCTCTGCCGGCTGCCGAATGGGCGGCCGTAGGACTTTCTAAA	Cluster_1902	16	0	0	1	0	1	0	1	0	0	0	13
na	None	no data	no data	no data	no data	no data	M03757:27:000000000-C9Y5L:1:1105:11928:6867	ACCCCCTCAAGCTTCGCTTGGTGATGGGCGTCTGTCCCGCCTCCAGCGTGTGGACTCGCCTGAAAAGCATTGGCGGCCGCCATACCGGCGTCGAGCGCAGCAAAACGCGTCTCGGCCCGGTGGATCGGCTTACATAAGCCCCCTTTTTATCAG	Cluster_418	61	0	0	33	0	0	0	28	0	0	0	0
na	None	no data	no data	no data	no data	no data	M03757:27:000000000-C9Y5L:1:1105:12553:9016	ACACACCTCTCCGCGGGACTTTGCGGTCCGGCCGAGGTCTTGGGACGCGGTCCGCTCCGGCGCACCCCTCCCTAATGTGGCACGCTTGCGGGCTCACGGCCAGATGTCAACGTAGTAATTTTCAAGCTCGTTCGCGACTGTCGTGGCGCCTCGCCTGAATCGAACTTTCCATG	Cluster_1337	17	1	4	4	0	0	0	8	0	0	0	0
na	None	no data	no data	no data	no data	no data	M03757:27:000000000-C9Y5L:1:1105:20814:7847	TCAACCCTCAAGCTTGGCTTGTCATTGGGTCTCGTCGTCGTCAAGGCGACGGTCCCGAAAGGTAATGGCGGTGTCGAGCTTGACCCCAGATGCAACGAGCTTTAACTAGCACGCATCTAGGTGGTCTACCGGCCCGGTCTTCGATCTATTTTTCTCAA	Cluster_643	58	0	0	20	0	0	0	38	0	0	0	0
na	None	no data	no data	no data	no data	no data	M03757:27:000000000-C9Y5L:1:1105:22833:17841	TACCCCTCAAGCTCAGCTTGGTATTGGACCTTCGCCCCTACGGCGGGCCCGAAAGTTAGTGGCGGTCCGGTGCGACTTCGAGCGTAGTAACCTCTCTCCCGCTTTGGAAGTTCACGCTGCGGCCAGCTATGATGCCCCCATCTTCTTAAT	Cluster_907	20	0	0	0	2	0	0	1	0	0	0	17
na	None	no data	no data	no data	no data	no data	M03757:27:000000000-C9Y5L:1:1105:23426:18630	CACCACTCAGGCCTAGGCTTGGTGTTGGGCCCACGCCCCCAGCGGGCGGGCCTTAAAGATCGTTGCGGTGTTGCCCGGCTCCAAGCGTATCGGAATCCTTCTCTCGTCTTGGTCGCCCGTGGCAGCGCCGGCAGGGCCTCTATGGCTCGACAAGCCCTTAAA	Cluster_816	22	3	19	0	0	0	0	0	0	0	0	0
na	None	no data	no data	no data	no data	no data	M03757:27:000000000-C9Y5L:1:1105:9229:8999	CACCATTCAAGCTTTAGCTTGGTATTGAGCTCTCGCCCCGTAGTGGGCGGGCTCTAAACACCGCGGCGAATGTTACCCGACCCCAAGCGCATTGAATACTTTTCGTCTTGGTGGCTCCGGCGACGTCCGCCGGCCCTTGCGGCCAAGTCCCCTAAA	Cluster_746	27	0	25	0	0	0	2	0	0	0	0	0
na	None	no data	no data	no data	no data	no data	M03757:27:000000000-C9Y5L:1:1106:22112:16818	GACCAATCAAGCTCTGCTTGGTATTAGGCCGTGCCAGTGATGGCTGACCTCAAATTCAGTGGCGGCGCCGCTGGGCCCCGAGCGTAGTAATTCGCCTCGCTATGGGGAACCCGCGGTAGGCGACCAGAACCCTCAACTCTTCG	Cluster_634	56	0	0	27	0	1	9	8	2	9	0	0
na	None	no data	no data	no data	no data	no data	M03757:27:000000000-C9Y5L:1:1106:24367:14772	CACCCCTCAAGCATTGCTTGGTATTGGGCGTCGCCCCTGTGGCGCGCCTGGATTCCAGTGGCGGTCCAGCGAGACTTCAGACGTAGCAAGATTTCACAATCCCGTTTTGGAAGCCTCTCGTTGCGCGCCGGCCAAATAACCCCACTATTTATCAAT	Cluster_666	31	0	4	0	0	0	5	1	4	17	0	0
na	None	no data	no data	no data	no data	no data	M03757:27:000000000-C9Y5L:1:1106:8906:15083	ACACCGCTTCGGGGCTTCGCGTCCCGGTGTTGGGCCGTGCGCCCCCGCCCGGGGGCGCTGGCCTCAATGTCAACCCTGAGTCCTGTGGGGGACCTCAAGCGAAGTAGGATCACCGCCGCTTTGGAGGTCCCTCCGGTCTCGGCGTCTTCATCACCATC	Cluster_792	25	0	0	0	0	0	25	0	0	0	0	0
na	None	no data	no data	no data	no data	no data	M03757:27:000000000-C9Y5L:1:1107:13098:12927	TCAACCATCAAGCCTGGCTTGTCGTTGGGCTTGCGTCGTCGTTCCACCGGCGACGGGCCCGAAAGATAATGACGGCGTCGTGTCTGACCCCTGATGCAACGAGCCTTCCGGGCGTGCATTGGTGGTGGATCGCACCGGTCGAACCCCCTATTTCATCAA	Cluster_1052	18	0	0	0	0	0	0	18	0	0	0	0
na	None	no data	no data	no data	no data	no data	M03757:27:000000000-C9Y5L:1:1107:27068:11398	TCAACCGTCAAGCCCGGCTTGCTGTTGGACCCCGTCGTCACCAGACGGGTCCCAAAGACAATGACGGAGTCGTGTGGACCCTAGATGCAACGAGCTTTTCAAGCACGCATTGAACGGCCCGCGGCTCCCGTTTCAACCCCCAATTATCACAA	Cluster_934	28	0	0	28	0	0	0	0	0	0	0	0
na	None	no data	no data	no data	no data	no data	M03757:27:000000000-C9Y5L:1:1107:27773:11949	AAGCCTTCAAGCTCAGCTTGGTGTTGGGCGTTTGTCCTGCCCACGGGCATGGACTCGCCTCAAATCTATTGGCAGCTGGTTAGTTGGCGCCGTGCGCAGCACATTGCGTTGCGGCTCCCGCTTGCCCCCTTCCATTAAGCCTCTTTATTA	Cluster_751	34	0	34	0	0	0	0	0	0	0	0	0
na	None	no data	no data	no data	no data	no data	M03757:27:000000000-C9Y5L:1:1108:12699:19561	CAACCCTCAAGCCCTGCTTGGTGCTGGGGCACTACGGAGTATCGTAGGCCCTGAAAACTAGTGGCGGGCTCGCTATGGCTCCGAGCGCAGTAGAAATATATCGCTCGAGACGTCTTGGCTTGCTCCTGCCGTAAAACACTCCATTTTACACAA	Cluster_961	18	0	16	0	0	0	2	0	0	0	0	0
na	None	no data	no data	no data	no data	no data	M03757:27:000000000-C9Y5L:1:1108:19357:13938	TCAACCGTCAAGCCTGGCTTGCTGTTGGACCCCGTCGTCTCCAGACGGGTCCCAAAGACAATGACGGAGTCGTGTGGACCCTAGATGCAACGAGCTTTTTAAGCACGCATTGACGTGGCCCGCGGCTCCCGTTTCAACCCCAAATTTTCACAA	Cluster_1484	14	0	8	1	0	0	5	0	0	0	0	0
na	None	no data	no data	no data	no data	no data	M03757:27:000000000-C9Y5L:1:1108:20253:9515	CACCCCTCAAGCTCCGCTTGGTATTGGGTCCACGCCCCCCGGGCGGGCCCGAAAGTCAGTGGCGGTCCGGCGAGACTTCGAGCGCAGTAAATTATCTCCCGCTTTGGAAGTCCCCTCCGCGGCCGGCCATCAACGCCCAACCTTTCAAT	Cluster_744	32	0	32	0	0	0	0	0	0	0	0	0
na	None	no data	no data	no data	no data	no data	M03757:27:000000000-C9Y5L:1:1108:21464:16446	CAACCCTCAAGCACAGCTTGGTATTGGGCCTCGTCCCCGCGACGTACCCGAATTCTTGTGGCGGTCCAGCGAGACTTCGAGCGTAGCTAGATTTTACATCCCGCTTTGAAAGTTTCTCGCTGCGCGCTGGCCAAACAACCCCGTTATACTTCAAT	Cluster_825	32	0	0	0	0	0	4	0	0	28	0	0
na	None	no data	no data	no data	no data	no data	M03757:27:000000000-C9Y5L:1:1109:26931:14098	CAAACCCACAAGCTTAGCTTGATGATGGGCCGCGCCCCGCTGCGGGCGCCCCCGAAACTCAGCGGCAGCGGCAACAGCCAGCCCCGACGTAGTAAACTTTCCCGTCAGGACACAGCGTTTCGCTTGCCTCGTAACCAAATTCAAC	Cluster_1415	15	0	0	0	0	0	10	3	0	2	0	0
na	None	no data	no data	no data	no data	no data	M03757:27:000000000-C9Y5L:1:1109:27789:6729	AAACCTCACCCGTACTGTTTGTTCAGTGCGTGGTGCTTTGGGCATCTGCCGTTTAGTCTGGCTCGCCTTAAACGTCTAAGTGGAATGCGTAATAAGTCTTCGCAAAACTCCACTCTAATAACACTTATC	Cluster_897	16	0	0	0	0	16	0	0	0	0	0	0
na	None	no data	no data	no data	no data	no data	M03757:27:000000000-C9Y5L:1:1109:3244:14294	ACACCACTCAAGCACTGCTTGGTACTGGGACACGCCAGCGATGGCCGTCCCCAATTCCAGTGGCGGCGCCGCTGAATCCCAAGCGTAGTACATACCCTCGCTCCGGGAATCGGCGGTCGACGACCCAGCAAGCCTCTCACA	Cluster_867	23	0	0	0	0	0	0	23	0	0	0	0
na	None	no data	no data	no data	no data	no data	M03757:27:000000000-C9Y5L:1:1110:17195:23374	CACCACTCAAGCTCCGCTTGGTATTAGGCCGCCGTCCCCACTCGTTGTGGGACGGGCCTCAAAATCTTCGGCGGGGTCCACCGGCTTCGGGCGCAGTAGAACTGTTTCCGCCCTGGAAGCCGATGGGCTCCTCGCCGCGAACCACCACCACCTCCTTA	Cluster_858	25	0	25	0	0	0	0	0	0	0	0	0
na	None	no data	no data	no data	no data	no data	M03757:27:000000000-C9Y5L:1:1110:20262:21493	TCAACCGTCAAGCCTGGCTTGCTGTTGGACCGTTGTCGCCACACCAGCGCGACAGGGCCGAAAGACAATGGGCGGTGTCGTGGCGACCCCCGACTGCAACGAGCCCCGTGCGTGGCACGCACGACGGCCGTCGACCGACGCGCCCTGAACCCACCCCTTCTCA	Cluster_1523	15	0	13	0	0	0	0	0	0	0	0	2
na	None	no data	no data	no data	no data	no data	M03757:27:000000000-C9Y5L:1:1110:8389:5832	TCAACCATCAAGCCTGGCTTGTCATTGGGCTGCGTTGGGCGGGACCCACCGCGCGACGGGTCTAAAAGGAAATGGACGGCGCCATATGGCCCCTCGATGCAACGAGCTCCTGATGGGCACGCATGGAGGGGCCCGCTGGCCCGTTCTCGTACCAATTTTTCTCA	Cluster_1023	23	0	0	0	0	0	0	0	23	0	0	0
na	None	no data	no data	no data	no data	no data	M03757:27:000000000-C9Y5L:1:1111:16328:18310	CACCCCTCAAGCGCAGCTTGGTGTTGGGCTCACGCCCTCCCGGGCGGGCCCGAAAGTCAGTGGCGGTCCGGTGTAACTTCGAGCGTAGTAAATCTTCATCCGCTTTGGAAGCTCACCCCGCGGCCGGCCATCAACGCCCAACTTTTCAAT	Cluster_725	33	0	0	0	0	0	33	0	0	0	0	0
na	None	no data	no data	no data	no data	no data	M03757:27:000000000-C9Y5L:1:1111:23779:17382	CACCACTCAAGCTCGGCTTGGTATTGGGTCCTTGTCTCAGGTGGACATGCCCGGAAATCAGCGGCGGCACAGCCTGGCTTCAAGTGGTATCAGCATACCTTTCGCTTTGGAAGCCCAGGCCTGAGTCTGCCGGACAACCCCCATATTCTTTA	Cluster_412	73	0	0	0	73	0	0	0	0	0	0	0
na	None	no data	no data	no data	no data	no data	M03757:27:000000000-C9Y5L:1:1111:28817:14405	GTACCCTCAAGCACTGCTTGGTGTTGGGTGTTTGTCCTGTTTTACATGTGGACTCGCCTGAAAGCAATTGGCAGCCGGCAATCTGGTATAGAGCGCAGCACATCTTGCACTTCTTGCCTTGGTTGTTGGCAACCATCAAGTCTTACTTTTTGC	Cluster_812	22	0	5	0	0	0	9	4	0	4	0	0
na	None	no data	no data	no data	no data	no data	M03757:27:000000000-C9Y5L:1:1111:9861:9116	CAACTCTCAAGCTTTGCTTGGTATTGGTGGCTGGTCCCATTTAGGGCCTCCCCGAAAATCAGCGGCGGTGCGACCGGAATCCCAGCGTAGTGACTTAAAATTCTCGCTGATTGGAGCCCCGGGCGTCATCTGCCGGACAATAAACCATTTTTAAGAAACTA	Cluster_786	24	0	11	0	0	0	1	0	0	12	0	0
na	None	no data	no data	no data	no data	no data	M03757:27:000000000-C9Y5L:1:1112:16316:7381	CACCACTCAAGCTTTAGCTTGGTATTGAGCTCTCGCCCCGCAGTAGGCGGGCTCTAAACACCGCGGCGAATGTTACCCGACCCCAAGCGCATTGAATACCTTTCGTCTTGGTGGCTCCGGCGACGTCCGCCGGCCCTTGCGGCCAAGTCCCCTAAA	Cluster_555	42	0	15	1	26	0	0	0	0	0	0	0
na	None	no data	no data	no data	no data	no data	M03757:27:000000000-C9Y5L:1:1112:24725:4154	TCAACCATCAAGCCTGGCTTGTCGTTGGGTCCTGCCCCCGTCTGACGGGGCAGCCCCGAAAGGTAATGGCGGTGTCGTGTTTGACCCTGGGTGCAGCGAGCTTTTCCAGCACGCACCGACAGCGGTTGACCGGCCCGGCCTGTCGAATCCAATCTCGCAA	Cluster_1505	18	0	0	0	0	18	0	0	0	0	0	0
na	None	no data	no data	no data	no data	no data	M03757:27:000000000-C9Y5L:1:1114:7784:15692	GACCAATCAAGCTCTGCTTGGTACTAGGCCGTGCCAGCGACGGCAGGCCCCAAATCCAGTGGCGGTGCCGCGGGCTCTGAACGTAGTAACATCTCCCGTTACGGACGACCGCGGTAGGCGACCAAAAACCCAACTCTTCG	Cluster_808	23	0	0	4	0	0	0	0	0	0	0	19
na	None	no data	no data	no data	no data	no data	M03757:27:000000000-C9Y5L:1:1115:15680:8812	CACCACTCAAGCCCTGCTTGGTATTGGGCCTCCGTCCCTGTGGACGGGCCCGGAAGTCAGTGGCGGCGCAGTCCGGCTTCAAGCAGTATTAATCAATCATCCGCTTTGGAAGCTCCGGGCCTGTGTCTGCCAGACAACCCCCAATCTTCTCAA	Cluster_915	24	0	0	0	0	24	0	0	0	0	0	0
na	None	no data	no data	no data	no data	no data	M03757:27:000000000-C9Y5L:1:1115:27982:10278	CGCACACTATCGGGCCTTTGCTCGGACAATTGGAGATGGTGGTATCTACCATCCCTCTAGAAATTATTGCTGTACCCTGAAGAGTATGTCAAAACAACATCGGAAAAACATTGTTGCTTGGCTTCTCTTCTAGGTAGTCAGATCTCCCTACAGGGAGTTTACCTAAA	Cluster_821	20	0	0	0	0	20	0	0	0	0	0	0
na	None	no data	no data	no data	no data	no data	M03757:27:000000000-C9Y5L:1:1116:21055:16824	CAACCCTCAAGCACTGCTTGGTATTGGGCCTCGCCCCCGGGGCGTGCCTGGATTATAGTGGCGGCCCAGTGAGACCCCGAGCGTAGCAAGATTCTACATCCCGCTCCGGTAGTGTCCCGCTGTGTGCCCGCCAGACAACCCCACATGTTTATCAAC	Cluster_1036	16	0	0	16	0	0	0	0	0	0	0	0
na	None	no data	no data	no data	no data	no data	M03757:27:000000000-C9Y5L:1:1116:26856:17745	TCAACCCTCAAGCTTGGCTTGTCATTGGGTCTCGTCGTCGTCAAGGCGACGGTCCCGAAAGGTAATGGCGGTGTCGTGTTTGACCCCAGATGCAACGAGCTTTTACTAGCACGCATCGAGGTGGTCTACCGGCCCGGCCTTCAATGTATTTTTCTCCAA	Cluster_936	22	0	1	12	0	0	0	9	0	0	0	0
na	None	no data	no data	no data	no data	no data	M03757:27:000000000-C9Y5L:1:1117:15228:15309	CAACCCTCAAGCACTGCTTGGTACTGGGTATCGCCCCCGAGGCGCACCCGAAATACAGTGGCAGTCCAGCGAGACTCCGAGCGCAGCAAGATTTCATATCCCGCTACGGACGCCTCTCGGTGGATTGAGCCAGCTAAACACAGGAGCGCAAGCTTCCAC	Cluster_491	60	0	24	0	0	0	0	0	36	0	0	0
na	None	no data	no data	no data	no data	no data	M03757:27:000000000-C9Y5L:1:1117:27570:11817	TCAACCATCAAGCCTGGCTTGTCATTGGGTCCTGTCACCACCAAAGGTGGTAGTCCCGAAAGGTAATGACGGTGTCGTGTTTGACCCTAGATGTAACGAGCCTTTACAGCACGCACTATGTGGTCCACCGGCCCGGTCGCTCCAAATCTCCTTCTCAA	Cluster_1280	23	0	0	0	21	2	0	0	0	0	0	0
na	None	no data	no data	no data	no data	no data	M03757:27:000000000-C9Y5L:1:1118:14645:15814	TCAACCGTCAAGCCTGGCTTGCTGTTGGACTCCGTCCTCACCAGACGGGTCCCAAAGACAATGACGGAGTCGTGTGGACCCTAGGTGCAACGAGCTTTCTAAGCACGCACCGACGTGGCCCGCGGCTCCTGCTCCAACCCCGAATTTTTACTAA	Cluster_962	21	0	12	0	4	0	0	5	0	0	0	0
na	None	no data	no data	no data	no data	no data	M03757:27:000000000-C9Y5L:1:1118:20774:21124	TCAACCCTCAAGCTTGGCTTGTTATTGGGTCTCGTCGTCGTCAAGGCGACGGTCCCGAAAGGTAATGGCGGTGTCGTGTTTGACCCCAGATGCAACGAGCTTTTACTAGCACGCATTGAGGTGGTCTACCGGCCCGGTCTTCGATCTATTTTTCTCAA	Cluster_213	250	0	9	20	0	0	7	152	9	6	0	47
na	None	no data	no data	no data	no data	no data	M03757:27:000000000-C9Y5L:1:1118:24235:12887	ACAACCTCAAGCATTGCTTGGTACTGGGTCTCGCCCGTGCGGCGTATCCGAAAAACAGTGGCGGACCAGTGGGACTCCGAGCGCAGTAAGATTTTTTTATCCCGCTACGGATGCCTCTCGCCTTGTCTAGCCAGCCTTCACAGATAGGTGCAAGCCTCAAC	Cluster_704	29	0	0	0	8	0	0	21	0	0	0	0
na	None	no data	no data	no data	no data	no data	M03757:27:000000000-C9Y5L:1:1118:27557:19450	ACAACCCTCAAGCCTGGCTTGCTGTTGGACCTTTCGTCGTTGAAAAACCGACGGGTTCCAAAGAGAATGACGGCGTCAGTTGGAGCCCAGATGCAACGAGCTTTTACAGCACGCATTGACGGATCTGCTGGCTCTGGTCTTAACCCCATATTAAATATAA	Cluster_875	19	0	0	10	0	0	9	0	0	0	0	0
na	None	no data	no data	no data	no data	no data	M03757:27:000000000-C9Y5L:1:1118:28385:16571	AAACCTTCAAGCCCAGCTTGGTGTTGGGTGTTTGTCCCGCCTCGGCGCGTGGACTCGCCTCAAATCTATTGGCAGCCGATAGTTGGCTTCGTGCGCAGCACATTGCGTCTCGATCCCCGACCGTCTCCTCCCACAAGCCTCTCTTTTA	Cluster_1341	17	0	0	0	0	0	17	0	0	0	0	0
na	None	no data	no data	no data	no data	no data	M03757:27:000000000-C9Y5L:1:1119:13472:24740	CACCACTCAAGCCTGGCTTGGTCATGAGCGTCCGCCCCCCGGGGCGCGCTCGAAAATCAGCGGCGGTGCTGCCGGGCTTCAAGCGTAGTAACTTAACCTCGCTTTGGAGGTTCGGATCGTGTCGCCAGCCATGTACAACCCCCAATTTTCAAA	Cluster_861	26	1	0	0	0	7	0	1	1	0	15	1
na	None	no data	no data	no data	no data	no data	M03757:27:000000000-C9Y5L:1:1119:16706:13069	TCACCCCTCCAGCTTCGGCTCGGTGTTGGGCTCGGTTTCTCACCGAACCGGCCTCAAAGATAGTGACGGCGCCCCTAGATGGAACCGGTACGAGGAGCTTCTAACCAGGCATGTACGCGGCGTGAATCTGCGGGCGACGGTCTTTAACCACTGCTCTCCGGAGTATTTTTTCTCAG	Cluster_975	23	0	0	0	0	0	8	13	0	0	0	2
na	None	no data	no data	no data	no data	no data	M03757:27:000000000-C9Y5L:1:2102:23936:16536	CACCACTCAAGCTCCGCTTGGTATTAGGCGGCCGTCCCCCCATCGCGGCGGGACGCGCCTCAAAACATTCGGCGGGGCCCACCGGCTTCGGGCGCAGTAGAACTGTTTCCGCCCGGGAAGCCGATGGGCTCCTTGCCGCGAATCACCACCTCTTCA	Cluster_1364	17	0	1	0	0	0	6	3	0	7	0	0
na	None	no data	no data	no data	no data	no data	M03757:27:000000000-C9Y5L:1:2103:26061:12075	GTACCCTCAAGCCTTGCTTGGTGTTGGGCGTTTGTCTCGCTTTCACGCGTGGACTCGCCTCAAAACGATTGGCAGCCGGCAAACCGGTGCAGAGCGCAGCACATTTTGCGCTTCTCTCCGCGAGGCCGGGCGTCCATGAAGCCTCCACTCTAGC	Cluster_647	31	0	4	2	1	0	6	18	0	0	0	0
na	None	no data	no data	no data	no data	no data	M03757:27:000000000-C9Y5L:1:2103:7216:17759	TCAACCATCAAGCCCTGCTTGGTATTGGGCGTCGTCCCCTCGTGGGACGCGCTCTAAAGTCCTTGGCGGCGGTGTCGAAACCTAAAGCGTAGTAAAAACACCAGCTTTATGGGCTTCGGCGGCCGTTTCTCGCCTCGAGAACACTCTCACATCAA	Cluster_1266	16	0	1	6	0	0	0	9	0	0	0	0
na	None	no data	no data	no data	no data	no data	M03757:27:000000000-C9Y5L:1:2103:7750:6398	TCAACCCTCAAGCTTGGCTTGTCATTGGGTCCCGTCGTCGTCAAGGCGACGGTCCCGAAAGGTAATGGCGGTGTCGAGTTGGACCCCAGATGCAACGAGCTTTTACTAGCACGCATCGAGGTGGTCTACCGGCCCGATCTTCGATCTATTTTTCTCAA	Cluster_331	137	1	3	4	0	2	32	46	7	42	0	0
na	None	no data	no data	no data	no data	no data	M03757:27:000000000-C9Y5L:1:2104:17331:11275	CACCACTCAGGCCCCGGCTTGGTATTGAGTTACGCCCTAGACGGCGGGCTTCGAAGATCGCGGCGATGGCCATCAGGCCCCAAGCGCATTGAAACTATTCTCCCGACTTGGTGGCCCTCGGTGGCCCTCGCCGGCCCTTGCGGCCAAAACCCCCAAA	Cluster_1064	16	0	0	1	0	0	0	2	0	0	0	13
na	None	no data	no data	no data	no data	no data	M03757:27:000000000-C9Y5L:1:2105:17706:5103	TCAACCCTCAAGCCAGGCTTGTCGTTGGGCCTCGTCGTTGCAGACGGGCCCGAAAGATAACGACGGCGTCGCGATCGACCTCAAATGCAGCGAGCTTCCGGGCACGCATTCTGGCGGTCGGCCGGCCCGGTCTCAACCCCATCCCATCAA	Cluster_1053	58	0	9	0	1	26	0	2	0	20	0	0
na	None	no data	no data	no data	no data	no data	M03757:27:000000000-C9Y5L:1:2109:21983:4773	TCAACCCTCAAGCCTGGCTTGTCATTGGGTCTCGTCGTCATCAGGGCGACGGTCCTGAAAGGTAATGGCGGTGTCGAGTTTGACCCCAGATGCAACGAGCTTTTACTAGCACGCATCCAGGTGGTCTACCGGCCCGGTCTTCGATCTATTCTCTTCAA	Cluster_851	23	0	0	1	0	0	0	22	0	0	0	0
na	None	no data	no data	no data	no data	no data	M03757:27:000000000-C9Y5L:1:2109:24607:14353	CACCACTCAAGCTCCGGCTTGGTATTGAGCTTTCGCCCCTATTGGGCGGGCTTCAAACGCCGCGGCGAGCGTCACCGGACCCCAAGCGTATCGAGTTACTTTCCGTCTTGGTGGCCATCGGCGACGTCCGCCGGCCTTTCGGGCCATGTCCCCTCAA	Cluster_1002	20	0	0	0	0	0	0	4	0	0	0	16
na	None	no data	no data	no data	no data	no data	M03757:27:000000000-C9Y5L:1:2116:6482:14182	AACAACCATCAAGCCTGGCTTGTCATTGGACTTCTATCGTTAAAGATAGGTCCCAAAGATAATGGCGGTGTCGACTTGACCCCAGATACACTGAGCATTTTAGCACGTATCCCGGCGGTCGGTGGGCCCGTTCTTAACTATAATATCTAA	Cluster_1349	14	0	7	0	1	0	0	6	0	0	0	0

## Sheet: LFF
#comment	kingdom	phylum	class	order	family	genus	species	blast_subject	blast_perc_identity	blast_perc_query_coverage	blast_evalue	blast_aln_length	seed_id	seed_sequence	observation_name	NFamily	Ngenus	Nspecies	NewSpecies?	combinedclusters	Notes	observation_sum	5011-BC-2016SLpm-MSITS3	5987-1-PC-2015-MSITS3	5987-7-May-13-MSITS3	5987-DH-2015-MSITS3	5987-Delano-2018-MSITS3	5987-HC-2015-MSITS3	5987-MC-2013-MSITS3	5987-QC-2015-MSITS3	5987-WC-2015-MSITS3	BYU	paul_comb
na	k__Fungi	p__Ascomycota	c__Eurotiomycetes	o__Verrucariales	f__unidentified	g__unidentified	s__Verrucariales_sp	Verrucariales_sp	96.25	100	3.98e-70	160	M03757:27:000000000-C9Y5L:1:1106:26141:9161	TCCACCCTCAAGCTCGGCTTGCCATTGGGTCACGTCGGGGCTGGCCCCCAACGGACCTCAAAGATAGTGGCGGATCCCCGGGTGGACCCTCCGACGCAGCGAGCTCCTGCAGCACGCGTCGAGGGGTTCCCCGGCTCCACCTCGACCCACAGATCGAACC	Cluster_1116	verrucariaceae	verrucariaceae	unkn3	no	1116;767		14	0	0	0	0	14	0	0	0	0	0	0
na	k__Fungi	p__Ascomycota	c__Eurotiomycetes	o__Verrucariales	f__unidentified	g__unidentified	s__Verrucariales_sp	Verrucariales_sp	96.25	100	3.98e-70	160	M03757:27:000000000-C9Y5L:1:1103:8649:21234	TCCACCCTCAAGCTCGGCTTGCCATTGGGTCACGTCGGGGCTGGCCCCCAACGGACCTCAAAGATAGTGGCGGATCCCCGGGTGGACCCTCCGACGCAGCGAGCTCCTGCAGCACGCGTCGAGGGGTTCCCCGGCTCCACCTCGACCCACAGATCGAACC	Cluster_767	verrucariaceae	verrucariaceae	unkn3	no	1116;767		22	0	0	0	0	22	0	0	0	0	0	0
na	k__Fungi	p__Ascomycota	c__Eurotiomycetes	o__Verrucariales	f__unidentified	g__unidentified	s__Verrucariales_sp	Verrucariales_sp	97.386	99.3506	1.37e-69	153	M03757:27:000000000-C9Y5L:1:1105:21720:15064	TCAACCCTCAAGCCCGGCTTGCTGTTGGGTCTCACCGTTGAGATATATGGTGGATCCAAAAGAGAATGGCAGAGTCCGCGGGACCCTGGATGCAGCGAGCTTCTAGCACGCGTCTGGATGGTCTCCGGCCTCGGTCTCACCCAAAGAATTTTCA	Cluster_1017	verrucariaceae	verruculosis	cluster1017	yes	1017		15	0	0	0	0	0	15	0	0	0	0	0
na	k__Fungi	p__Ascomycota	c__Eurotiomycetes	o__Verrucariales	f__Verrucariaceae	g__Agonimia	s__Agonimia_flabelliformis	Agonimia_flabelliformis	83.673	84.8837	9.83e-32	147	M03757:27:000000000-C9Y5L:1:1116:21111:10986	TCAACCCTCAAGCCCGGCTTGGCGTTGGGTCCCGTCGCGGCGTCCGCCCCGACGGACCCCAAAGATAATGGCAGAGCCCGCGTGGACCCTGGATGCAGCGAGCTTTCTGGCACGCGTCGCAGCGGTCCTCCGGCTCGGTCTTGACCGTCACGGTTCCACCGTCACATTCACT	Cluster_1725	verrucariaceae	verrucariaceae	unkn2	no	1725		15	0	0	0	0	15	0	0	0	0	0	0
na	k__Fungi	p__Ascomycota	c__Eurotiomycetes	o__Verrucariales	f__Verrucariaceae	g__Catapyrenium	s__Catapyrenium_cinereum	Catapyrenium_cinereum	95.597	100	8.35e-67	159	M03757:27:000000000-C9Y5L:1:1109:11011:10168	TCCACCGTCAAGCCCGGCTTGCTGTTGGGTCCCGTCGCCGGCGACGGCGGCGGACCCGAAAGATAATGGCGGTGCCCGCAGGGGGACCTGGACGCAACGAGCCTCCGCGCACGCGTCCGGGCGTCCCTCCGGCCCCGTCCCCCCAAACCCCTCGCA	Cluster_810	verrucariaceae	catapyrenium	cinereumAFF1	no	810		29	0	0	0	0	29	0	0	0	0	0	0
na	k__Fungi	p__Ascomycota	c__Eurotiomycetes	o__Verrucariales	f__Verrucariaceae	g__Catapyrenium	s__Catapyrenium_cinereum	Catapyrenium_cinereum	100	100	1.4e-79	159	M03757:27:000000000-C9Y5L:1:1101:23013:9696	TCAACCGTCAAGCCCGGCTTGCTGTTGGGTCCCGTCGCCGGCGACGGCGGCGGACCCGAAAGACAATGGCGGTGCCCGTGGGGGGACCTGGACGCAACGAGCCTCCGCGCACGCGTCCGGGCGTCCCTCCGGCCCCGTCCCCGCCCAAACCCCCTCGCA	Cluster_592	verrucariaceae	catapyrenium	cinereum	no	592		39	0	0	0	0	39	0	0	0	0	0	0
na	k__Fungi	p__Ascomycota	c__Eurotiomycetes	o__Verrucariales	f__Verrucariaceae	g__Catapyrenium	s__Catapyrenium_squamulosum	Catapyrenium_squamulosum	96.124	86.5772	4.83e-54	129	M03757:27:000000000-C9Y5L:1:1101:4998:8618	TCCACCTCTCAAGCCCGGCTTGCGGTTGAGCCACACCGTCCGCGCGGTGGGTTCGAAAGACGTTGGGCGCCCGTGGGGGTTCCGGTGCAGCGAGCTCTCGGGCACGTATCGGAGACCCGCGCCGGGCGTCGACTCCCCCATCTATCACA	Cluster_164	verrucariaceae	placidium	squamulosumAFF	no	164		310	102	0	0	0	0	0	0	208	0	0	0
na	k__Fungi	p__Ascomycota	c__Eurotiomycetes	o__Verrucariales	f__Verrucariaceae	g__Dermatocarpon	s__Dermatocarpon_polyphyllizum	Dermatocarpon_polyphyllizum	97.279	94.8387	1.07e-65	147	M03757:27:000000000-C9Y5L:1:1103:21040:7413	TCAACCCTCAAGCTCGGCTTGCGGTTGGGTCCCGCCGTCGGCTTCGGCGGCGGACCCGAAAGATAATGGCCGGGCCCCGTGGGCTCTTGGATGCAGCGAGCTCTTTGGCACGCGTCCGGGGGCTTGCAGGCTCGGCCTTAACCATCACTTCTCTA	Cluster_283	verrucariaceae	dermatocarpon	polyphyllizumAFF1	no	283		142	0	0	0	0	0	140	0	0	2	0	0
na	k__Fungi	p__Ascomycota	c__Eurotiomycetes	o__Verrucariales	f__Verrucariaceae	g__Dermatocarpon	s__Dermatocarpon_taminium	Dermatocarpon_taminium	94.268	100	2.25e-62	157	M03757:27:000000000-C9Y5L:1:1101:10530:3696	TCACCCCTCAAGCCCGGCTTGCGGTTGGGTCTCGCCGTCGGCGGCGGACCCGAAAGACAATGGCCGGGCCCCGAGGGCCCCTGGACGCAGCGAGCTCTTTGGCACGCGTCCGGGCGGTCTCGGGGCTCGGTCTTGACCATCATATCGCTCA	Cluster_70	verrucariaceae	dermatocarpon	taminiumAFF3	no	70		781	140	0	0	0	0	0	0	374	0	0	267
na	k__Fungi	p__Ascomycota	c__Eurotiomycetes	o__Verrucariales	f__Verrucariaceae	g__Dermatocarpon	s__Dermatocarpon_taminium	Dermatocarpon_taminium	97.452	100	2.32e-72	157	M02696:5:000000000-BW5RL:1:1104:18215:9328	TCACCCCTCAAGCCCGGCTTGCGGTTGGGTCTCGCCGTCGGCGGCGGCGGCGGACCCGAAAGACAATGGCCGGGCCCCGAGGGCCCCTGGACGCAGCGAGCTCTTTGGCACGCGTCGGGGCGGTCTCGGGGCTCGGTCTTGACCATCATATCGCTCA	Cluster_404	verrucariaceae	dermatocarpon	taminiumAFF1	no	404		129	20	0	0	0	0	0	0	0	0	0	109
na	k__Fungi	p__Ascomycota	c__Eurotiomycetes	o__Verrucariales	f__Verrucariaceae	g__Dermatocarpon	s__Dermatocarpon_taminium	Dermatocarpon_taminium	91.72	100	1.05e-55	157	M02696:5:000000000-BW5RL:1:2109:20269:9431	TCACCCCTCAAGCCCGGCTTGCGCTTGGGTCTCGCCGTCGGCGGCGGACCCGAAAGACAATGGCCGGGCCCCGTGGGCCCCTGGATGCAGCGAGCTCTTTGGCACGCGTCCGGGCGGTCTCGGGGCTCGGTCTCGACCATCATATCGCTCA	Cluster_990	verrucariaceae	dermatocarpon	spQ3	no	990		29	0	0	0	0	0	0	0	0	0	0	29
na	k__Fungi	p__Ascomycota	c__Eurotiomycetes	o__Verrucariales	f__Verrucariaceae	g__Dermatocarpon	s__Dermatocarpon_taminium	Dermatocarpon_taminium	92.208	99.3377	1.05e-55	154	M02696:5:000000000-BW5RL:1:1103:25991:20400	TCACCCCTCAAGCCCGGCTTGCGCTTGGGTCTCGCCGTCGGCGGCGGACCCGAAAGACAATGGCCGGGCCCCGTGGGCCCCTGGATGCAGCGAGCTCTTTGGCACGCGTCCGGGCGGTCCCGGGGCTCGGCCCTGACCCCCACATCGCTCT	Cluster_78	verrucariaceae	dermatocarpon	spA5	no	78		871	0	0	0	0	0	0	0	0	0	0	871
na	k__Fungi	p__Ascomycota	c__Eurotiomycetes	o__Verrucariales	f__Verrucariaceae	g__Dermatocarpon	s__Dermatocarpon_taminium	Dermatocarpon_taminium	99.355	100	1.06e-75	155	M02696:5:000000000-BW5RL:1:1118:23715:15910	TCACCCCTCAAGCCCGGCTTGCGGTTGGGTCTCGCCGTCGGCGGCGGCGGACCCGAAAGACAATGGCCGGGCCTCGGGGCCCCCTGGACGCAGCGAGCTCTTTGGCACGCGTCCGGGCGGTCTCGGGGCTCGGCCTTGACCCATCATATCGCTCA	Cluster_322	verrucariaceae	dermatocarpon	taminiumAFF2	no	322		155	0	0	0	0	0	0	0	0	0	0	155
na	k__Fungi	p__Ascomycota	c__Eurotiomycetes	o__Verrucariales	f__Verrucariaceae	g__Endocarpon	s__Endocarpon_deserticola	Endocarpon_deserticola	95.513	100	3e-66	156	M02696:67:000000000-B44VG:1:1103:8835:14448	TCAACCCTCAAGCTCGGCTTGCTGTTGGGTCCCCGCCGTTGCTCCAACGGCGGACCCGAAAGATAATGGCCGAGTCCGTGAGACCCTGGATGCAGCGAGCTTCTAGCACGCGTCTAGGCGGTCTTCGGGCTTGGTGTTAACCAATTGTCAACTTCT	Cluster_528	verrucariaceae	endocarpon	deserticolaAFF9	no	528		44	44	0	0	0	0	0	0	0	0	0	0
na	k__Fungi	p__Ascomycota	c__Eurotiomycetes	o__Verrucariales	f__Verrucariaceae	g__Endocarpon	s__Endocarpon_psorodeum	Endocarpon_psorodeum	95.513	100	3e-66	156	M02696:67:000000000-B44VG:1:1103:23537:4624	TCAACCCTCAAGCTCGGCTTGCTGTTGGGTCCCCGTCGTTGCTCCAGCGGCGGACCCGAAAGATAATGGCAGAGTCTGTGGGACCCTGGATGCAGCGAGCTTCTAGCACGCGTCTGGGTGGTCTTTGGGCTTGGTCTCAACCAATTGTCAACCTCT	Cluster_588	verrucariaceae	endocarpon	deserticolaAFF	no	588		41	41	0	0	0	0	0	0	0	0	0	0
na	k__Fungi	p__Ascomycota	c__Eurotiomycetes	o__Verrucariales	f__Verrucariaceae	g__Endocarpon	s__Endocarpon_psorodeum	Endocarpon_psorodeum	96.154	100	6.46e-68	156	M03757:27:000000000-C9Y5L:1:1102:28487:8411	TCAACCGTCAAGCTCGGCTTGCTGTTGGGTCCCCGTCGTTGCTTTAGCGGCGGACCCGAAAGATAATGGCAGAGTCTGTGAGACCCTGGATGCAGCGAGCTTCTAGCACGCGTCTGGACGGTCTTTGGGCTCGGTCTCAACCACTTGTCAACCTCT	Cluster_1080	verrucariaceae	endocarpon	pusillumCF	no	1080		16	0	0	0	0	16	0	0	0	0	0	0
na	k__Fungi	p__Ascomycota	c__Eurotiomycetes	o__Verrucariales	f__Verrucariaceae	g__Endocarpon	s__Endocarpon_pusillum	Endocarpon_pusillum	95.541	100	8.42e-67	157	M02696:67:000000000-B44VG:1:1101:8490:4728	GTCAACCCTCAAGCTCAGCTTGCTGTTGGGTCCCCGTCGTTGCTTTAACGGCGGACCCGAAAGGTAATGGCAGAGTCCGTGAGACCCTGGATGCAGCGAGCTCCTAGCACGCGTCTGGACGGTTTTCGGGTTCGGTCTTAACCAGATGATAACTTCT	Cluster_34	verrucariaceae	endocarpon	pusillumAFF4	no	34		1156	1156	0	0	0	0	0	0	0	0	0	0
na	k__Fungi	p__Ascomycota	c__Eurotiomycetes	o__Verrucariales	f__Verrucariaceae	g__Heteroplacidium	s__Heteroplacidium_podolepis	Heteroplacidium_podolepis	89.051	86.7089	8.78e-42	137	M03757:27:000000000-C9Y5L:1:1101:17540:12779	TCCACCCTCAAGCCCGGCTTGCCGTTGGGCCCCGCATCGTCTCGCGGACGGTGGGCCCGAAATCCAATGGGGGGGAGCCCGTGGGATCTCCGGTGCAGCGAGCTCTCCAGCACGCATCTGGGGATCCCCCCGCGCCTCCGCCGCCGAAGAATTGCTCC	Cluster_552	verrucariaceae	placidium	cluster552	yes	552		43	0	0	0	0	0	0	0	43	0	0	0
na	k__Fungi	p__Ascomycota	c__Eurotiomycetes	o__Verrucariales	f__Verrucariaceae	g__Heteroplacidium	s__Heteroplacidium_sp	Heteroplacidium_sp	96.203	99.3711	5.1e-69	158	M03757:27:000000000-C9Y5L:1:1101:10012:10785	TCAACCCTCAGGCCCCGGCCTGGCGTTGGGCCCCGCACCGTCGCGAGGCGGTGGGCCCGAAAGAGAGCGGCGGAGTCCGTGGGACCCCAAGATGCAGCGAGCTCTCCGGCACGCGTCTTGGTGGCCCCCGGCCCCGTCTTCACGCAAGAATCTTCCTCA	Cluster_361	verrucariaceae	heteroplacidium	fusculumAFF	no	1065;361		116	0	0	105	0	0	0	0	0	0	0	11
na	k__Fungi	p__Ascomycota	c__Eurotiomycetes	o__Verrucariales	f__Verrucariaceae	g__Heteroplacidium	s__Heteroplacidium_sp	Heteroplacidium_sp	96.835	99.3711	1.1e-70	158	M02696:67:000000000-B44VG:1:1101:13587:1343	TCAACCCTCAGGCCCCGGCCTGGTGTTGGGCCCCGCACCGTCGCGAGGCGGTGGGCCCGAAAGACAGCGGCGGAGTCCGTGGGACCCCGGGATGCAGCGAGCTCTCCGGCACGCGTCTCGGTGGCCCCCGGCCCCGTCTTCACGCAAGAATCTTCCTCA	Cluster_314	verrucariaceae	heteroplacidium	fusculumAFF2	no	314		121	121	0	0	0	0	0	0	0	0	0	0
na	k__Fungi	p__Ascomycota	c__Eurotiomycetes	o__Verrucariales	f__Verrucariaceae	g__Heteroplacidium	s__Heteroplacidium_sp	Heteroplacidium_sp	90.506	99.3506	2.34e-52	158	M02696:5:000000000-BW5RL:1:1102:28597:15150	TCAACCCTCAGGCCCCGGCCTGGCGTTGGGCCCCGCACCGTCGCGAGGCGGTGGGCCCGAAATTGAGCGGCGGAGCCCGTGGGACCCCAAGATGCAGCGAGCTCTCCGGCACGCGTCTTGGTGGTCTCCGGCCCCGTCTTATGAATCTTCCTCA	Cluster_1065	verrucariaceae	heteroplacidium	fusculumAFF	no	1065;361		18	0	0	0	0	0	0	0	0	0	0	18
na	k__Fungi	p__Ascomycota	c__Eurotiomycetes	o__Verrucariales	f__Verrucariaceae	g__Hydropunctaria	s__Hydropunctaria_scabra	Hydropunctaria_scabra	84.746	75.4839	3.16e-26	118	M03757:27:000000000-C9Y5L:1:1101:22632:3195	TCAACCCTCAAGCCCGGCTTGCTGTTGGATCTCACCGTTGCAAGATGCGGTGGAGCCCAAAGATAATGGCAGAGTCCGTGGGGCCCTGGATGCAGCGAGCTTCTGGCACGCGTCTGGACGGTCTCCGGGCCTGGTCTTAACCGATGAATATTTCA	Cluster_141	verrucariaceae	placopyrenium	stanfordii	no	116;141		359	0	1	9	349	0	0	0	0	0	0	0
na	k__Fungi	p__Ascomycota	c__Eurotiomycetes	o__Verrucariales	f__Verrucariaceae	g__Placidium	s__Placidium_lacinulatum	Placidium_lacinulatum	93.233	78.1818	1.97e-48	133	M03757:27:000000000-C9Y5L:1:1102:29637:12354	TCAACCCTCAAGCCCGGCTTGTCCCTTGGGCCCCGGTGTCGCCTCGCGGCGGCAGGCCCCAAAGACAGTGGCCGAGTTTCCCGTGGGACCCCGGATGCAGCGAGCTCTCCAGCACGTGTCTCGGCGGTTCCCGGCTCGGACCGGAACGAAATCTCAATTTTTCTC	Cluster_482	verrucariaceae	placidium	squamulosumAFF1	no	482		75	0	0	0	0	0	0	0	75	0	0	0
[truncated: 655 more rows]

## Sheet: final_lff_SHs
seed_sequence	observation_name	NFamily	Ngenus	Nspecies	in library?	observation_sum	5011-BC-2016SLpm-MSITS3	5987-1-PC-2015-MSITS3	5987-7-May-13-MSITS3	5987-DH-2015-MSITS3	5987-Delano-2018-MSITS3	5987-HC-2015-MSITS3	5987-MC-2013-MSITS3	5987-QC-2015-MSITS3	5987-WC-2015-MSITS3	BYU	paul_comb
[truncated: 473 more rows]
